# Supplementary material for: Exploring effective biomarkers and potential immune related gene in small cell lung cancer
Source: Sci Rep. 2024 Mar 31;14:7604. doi: 10.1038/s41598-024-58454-4 (PMC10982305; doi:10.1038/s41598-024-58454-4)
Supplement: Supplementary file 1 — Supplementary Information 1. [file 41598_2024_58454_MOESM1_ESM.xls]

id	B cells naive	B cells memory	Plasma cells	T cells CD8	T cells CD4 naive	T cells CD4 memory resting	T cells CD4 memory activated	T cells follicular helper	T cells regulatory (Tregs)	T cells gamma delta	NK cells resting	NK cells activated	Monocytes	Macrophages M0	Macrophages M1	Macrophages M2	Dendritic cells resting	Dendritic cells activated	Mast cells resting	Mast cells activated	Eosinophils	Neutrophils
GSE108055_GSM2888649_Control	0.198634397506442	0	0.0297204759860456	0.106245245924723	0.0473889782250286	0.0259657408533215	0	0.0183214711171008	0	0	0	0.0781863189194427	0.0992723366997703	0.0134354155528297	0	0.0638411235410021	0	0.153791271437903	0.165197224236391	0	0	0
GSE108055_GSM2888659_Control	0.0275522035964166	0	0	0.123432342428066	0	0.116956004243138	0	0	0	0	0.0321840791595507	0.0525326447280976	0.0959875092332412	0.0865513578004599	0.0145834058523559	0.143379051327885	0	0.0432062332530566	0.252034659159751	0	0	0.0116005092179813
GSE108055_GSM2888661_Control	0.0738321499097762	0	0	0.191571727278606	0	0.0340134511550173	0	0	0	0	0.0262476383415441	0.0889735570502598	0.166444885992044	0.0708040528111447	0.00821943051057661	0.117560106831627	0	0.0611052180362061	0.143216148933201	0	0	0.018011633149997
GSE108055_GSM2888663_Control	0.0779425786819616	0	0	0.0705843575550327	0	0.139010583572886	0	0	0	0	0.00597083680508184	0.0736509024527387	0.0951208621682716	0.055441867788354	0.0073255098590745	0.0831557007333427	0.0564944699849409	0.0361661949513068	0.299136135447009	0	0	0
GSE108055_GSM2888665_Control	0.0474470061558567	0	0	0.126719134381723	0	0.11552314917205	0	0.000216506203863967	0	0	0	0.0298289521066388	0.154514023306442	0	0.00732283371766392	0.0742456134112124	0.0179997155066461	0.0640751695618682	0.136129229156612	0.119450543627144	0	0.106528123692279
GSE108055_GSM2888667_Control	0.0269978521252067	0.0396982614728393	0	0.0524770855165996	0	0.0694162739794837	0	0.0121045583824561	0	0	0	0.0522163023607429	0.0719897751910805	0.257207561176288	0	0.158503521584457	0.0363467400948631	0.0808483849583077	0.108795583960137	0	0	0.0333980991975384
GSE108055_GSM2888669_Control	0.0317409862929757	0.00343317312424726	0.0108367013049709	0.168485635271819	0	0.0322573071533542	0.0223091700413278	0.0309210858424833	0	0	7.01927637117e-05	0.0245720174242797	0.0441892679206611	0.0532085763638169	0.0542498788424463	0.157046770047088	0.0123744072106727	0.0729471487364421	0.248327873939932	0	0	0.0330298077197715
GSE108055_GSM2888683_Control	0.122314309604729	0	0.000762162586262322	0.0925091803005698	0	0.139405661579545	0.00137847840800943	0.00546174515971729	0	0	0	0.0418124988924414	0.0720204524519209	0.0829937112250499	0	0.135073150157402	0	0.0984648290279688	0.174429503210763	0	0	0.0333743173956222
GSE108055_GSM2888671_Treat	0.116876353392247	0	0.179656035586952	0.134523079878096	0	0	0	0.0903647913439616	0.00442794690405418	0	0	0.0648075909288684	0.0259076950731767	0	0.100517998632719	0.095116768196929	0.150541176254494	0	0.0333317363574797	0.00392882745102372	0	0
GSE108055_GSM2888672_Treat	0.111574196997733	0	0.0616628551610146	0.100703086718529	0	0.00429625784736751	0.0192668224059428	0.0837219669599376	0.00428883760992543	0	0	0.0711717627441994	0.0276231845318253	0.0154309521508051	0.109821584593749	0.0835324894973539	0.266751446546537	0	0	0.0331326368629522	0	0.00702191937212788
GSE108055_GSM2888673_Treat	0.112637786870372	0	0.00384429274591699	0.106431136200944	0	0.0394724459892924	0	0.0655301693246604	0.0190987103189432	0	0	0.0746272319887304	0.00745515514712287	0.0851077627249407	0.0987822543875777	0.200326614210031	0.0414712072318526	0	0.0853425235336383	0.0598727093259781	0	0
GSE108055_GSM2888674_Treat	0.0857014900103718	0	0.105563700060294	0.240993844433935	0	0	0.0109587164644058	0.0742624441711905	0	0	0.0379471397156688	0	0.0350588859126499	0.00550982698968818	0.0908217003854063	0.0931341508520218	0.165624274148396	0	0	0.0497730403188042	0	0.00465078653716755
GSE108055_GSM2888675_Treat	0.136467785426834	0	0.0688388288520684	0.0815692223616524	0	0.0170581956119619	0	0.0905784242002029	0.0289537975758223	0	0	0.0944767232631172	0.0233558937259091	0.0192720284933754	0.10375638650202	0.171509405767835	0.132650674087687	0	0.0128010989253354	0.0187115352061784	0	0
GSE108055_GSM2888676_Treat	0.204160201137232	0	0.0210014834296255	0.131033672386999	0	0	0	0.0886774695691886	0	0	0	0.0754335987928257	0.0847562956310281	0.0076840817781323	0	0.132215788300182	0.00927604317327471	0.113111548002497	0.118611827832671	0	0	0.0140379899663453
GSE108055_GSM2888677_Treat	0.161222466661019	0	0.181426772042261	0.159134584329464	0	0	0.0076446644681327	0.0927491643223685	0	0.00999987742902098	0	0.0483167204421734	0.026101996019039	0.0158664382916882	0.0595161214718207	0.0547017127424725	0.179930810441446	0	0.00338867133909478	0	0	0
GSE108055_GSM2888678_Treat	0.123885286160973	0	0.0377536016676215	0.0795984908512034	0	0.0278246217012418	0	0.0314744401843222	0.01312881398936	0	0	0.085013090875817	0.0413331200837731	0.0184374445750125	0.0494867005980039	0.0947605578442377	0.236296004211283	0.0119940984282962	0.135293600640541	0	0	0.0137201281883134
GSE108055_GSM2888679_Treat	0.15512844695247	0	0.0481455916417537	0.107272402318911	0	0.00891419377412861	0	0.0473380049802721	0.0614616856327871	0	0	0.0870368317958857	0.0327778943129896	0.0644183007384288	0.0835135576607259	0.122201000933048	0.135533022825128	0	0.0216489394319176	0.0130495963760145	0	0.0115605306255393
GSE108055_GSM2888680_Treat	0.111223936750055	0	0.0740314565115633	0.18295627819764	0	0	0	0.139371832328401	0	0	0	0.0922423942656423	0	0.169558039464045	0.00738578391661824	0.199632822835025	0	0	0.0155652054413412	0	0	0.00803225028966797
GSE108055_GSM2888681_Treat	0.130962513188549	0	0.00278758299225878	0.159027441050343	0	0	0	0.147464802726212	0	0	0	0.0472789422802119	0.0983943038731125	0.0661307154742379	0.0856621862978887	0.0687237395011023	0.130728254301642	0.0116066072002976	0	0.0336509688647249	0	0.0175819422494196
GSE149507_GSM4504102_Control	0.0977596475108691	0	0.0232652079520197	0.109003230885789	0	0.141631288018408	0.00279485353891619	0.0190976780981088	0	0	0	0.0243581854443793	0.0382617496668034	0.128244561978979	0	0.14592430846384	0.003074174818016	0.0702522758888926	0.167672199297289	0	0	0.0286606384376895
GSE149507_GSM4504104_Control	0.128489409232419	0	0	0.141385768506794	0.0669149266327259	0.0799798818866533	0	0.0112257602106676	0	0	0	0.0517673859347808	0.0943966288401502	0.0365721369483115	0	0.133736127674974	0.0216074953165617	0.0390844828731786	0.194839995942783	0	0	0
GSE149507_GSM4504106_Control	0.0448409040595029	0	0.0244316857457885	0.0841204346997117	0	0.174482054021855	0.00899255392914647	0	0	0	0	0.0217278482392634	0.0277743057045572	0.0235392346688868	0.0288973075772017	0.196370052040472	0	0.0661931111417475	0.28409619563306	0	0	0.0145343125388081
GSE149507_GSM4504108_Control	0.0726832844833845	0	0.00160984403622268	0.114763172302522	0	0.129475562525032	0	0.0131631499144869	0	0	0.0122303229078491	0.0585627694868342	0.0820783702952349	0.0167147224685291	0.0469278034903567	0.229587907727772	0.0238140947222898	0.0177915752785378	0.170686662724424	0	0	0.0099107576365239
GSE149507_GSM4504110_Control	0.0883054252028439	0	0.0446255719966825	0.0762978631239018	0	0.0670984649668882	0.0127189160510913	0.0217688930796602	0	0	0	0.0372599203073689	0.0564772273755882	0.255608411829385	0	0.135317089014436	0.0503387857070909	0.0827663723272707	0.0386718150979959	0	0	0.0327452439197969
GSE149507_GSM4504112_Control	0.087845621367434	0	0	0.0977170737103251	0	0.0572554731311134	0	0	0	0	0.0297174104192782	0.0440039318516238	0.10788019921779	0.115413877531036	0	0.102469245277851	0	0.111653713616344	0	0.129799427313511	0	0.116244026563694
GSE149507_GSM4504114_Control	0.0609071418592826	0	0.0498542893055664	0.0877231664362831	0	0.0842869144033607	0	0.0161578248726118	0	0	0.0347363802392406	0.00718953298841681	0.0235105169155083	0.179714085869481	0	0.185085790139503	0.0192224196292984	0.0305487431977722	0.181986490120644	0.0181390344050804	0	0.0209376696179513
GSE149507_GSM4504116_Control	0.0834458227913519	0	0.0481182318935379	0.0708955061980881	0	0.0480908331492731	0.0112985506675275	0.0177742464227155	0	0	0.00351582443267712	0.0331788843894416	0.036925429917143	0.0581604041158031	0.0324368228946466	0.185904310619312	0.171196277680146	0.0653690891794887	0.104583787321646	0	0	0.0291059783272019
GSE149507_GSM4504118_Control	0.0871198213668519	0	0	0.0178540365241539	0	0.137692885622454	0	0.0767544250029221	0	0	0	0.0669922072708467	0.0812511460239947	0.0562142347043516	0	0.145195666290752	0	0.0787495886672024	0.223054274279571	0	0	0.0291217142469002
GSE149507_GSM4504120_Control	0.119593375500997	0	0	0.121071292866516	0	0.00319726463598417	0	0.0748771194372842	0	0	0	0.0549574305339411	0.0731957155037385	0.0498381635929205	0.00341496435718939	0.261968632248665	0	0.049039743421912	0.144810652303942	0.0201390734560782	0	0.023896572140832
GSE149507_GSM4504122_Control	0.114180154447883	0	0.00795452635155822	0.120428741660737	0.0188020126636579	0.00911772683962458	0.00622075926851303	0.0172585714066504	0	0	0.00592499782707195	0.0355551469530474	0.107415508455079	0.07947380226554	0	0.124209879478392	0.0140290845932811	0.0823013856257703	0.257127702163194	0	0	0
GSE149507_GSM4504124_Control	0.0765319024070059	0	0.00371051690180168	0.112738581125573	0	0.00213425274319586	0	0.00910578835503279	0	0	0	0.0532688350691604	0.211051155786808	0.0907597740066123	0.00325423935917685	0.208795131504255	0.0207756905036326	0.0606091646853498	0.116446142132507	0	0	0.0308188254198891
GSE149507_GSM4504126_Control	0.0739592557061583	0	0.0992324016680409	0.0905945830778575	0.0163685414459152	0.0240156296244178	0	0	0	0	0	0.0579142566148799	0.113703348329491	0	0	0.133219125590925	0	0.155588492249144	0.225314818186242	0	0	0.0100895475069286
GSE149507_GSM4504128_Control	0.0224585991141642	0	0.0468321815553033	0.0818087427185223	0	0.0495670356178252	0	0	0	0	0.0844147834507568	0.0630802162883575	0.0889202411091839	0.0124971060135513	0.00353298582447824	0.125797793450248	0	0.181140875471366	0.233696957323219	0	0	0.00625248206302449
GSE149507_GSM4504130_Control	0.123395284149605	0	0	0.131215336689581	0	0.0255886116224837	0	0.118143001164001	0	0	0	0.0877343948913733	0.193560115260467	0	0	0.0360682665336767	0.0107840760153813	0.0704802959442183	0	0.121367301407512	0	0.0816633163217002
GSE149507_GSM4504132_Control	0.0755628990838195	0	0	0.149620499010247	0	0.0602396327268934	0	0.0067975923990819	0	0	0	0.0647968243925453	0.115147478949246	0	0	0.107055357440472	0.0122540383961821	0.0806379881531727	0.260659424240073	0	0	0.0672282652082672
GSE149507_GSM4504134_Control	0.0526816226780326	0	0.0159473713496078	0.197518842854224	0	0.0679490140151097	0	0.0313379218054127	0	0	0.00464522025359012	0.0463801967589161	0.115698861212824	0.0662449526505329	0	0.130825264715617	0.0233031846403802	0.0452562263442168	0.181427055846006	0	0	0.0207842648755305
GSE149507_GSM4504136_Control	0.0991094857603459	0	0.0296892147481029	0.117260534140243	0	0.016716965565677	0	0.0045281862163838	0	0	0.0465334220240656	0.0392802765643131	0.128893804471214	0.012460758273126	0.00105660079998564	0.06213132539979	0.0956025630754581	0.0337756264626754	0.266241001739174	0	0	0.0467202347594461
GSE149507_GSM4504101_Treat	0.139077861028473	0	0.14907118848837	0.145543834909894	0	0	0	0.132007238496525	0.01898714746295	0	0	0.0480885662047408	0.0168300619706574	0.0401388399373436	0.115092591263129	0.120155935918636	0.0688665060451986	0	0.00614022827408178	0	0	0
GSE149507_GSM4504103_Treat	0.00929615991401399	0.0275169942573215	0.0382912155841858	0.11726262097461	0	0.0511443014811725	0.000444463110320481	0.109091083339866	0	0	0	0.0668773038549233	0.0484190431089698	0.0223189058354896	0.181862689247691	0.0751630008994616	0.158765769823745	0	0.0935464485682289	0	0	0
GSE149507_GSM4504105_Treat	0.0140766826902721	0.0155373954584101	0	0.244813508458563	0	0.0462576563249576	0.0876768189374789	0.0659030276167911	0	0	0	0.0495988150312602	0.0190678297698907	0.0696968597646795	0.122335836507156	0.0403742507336629	0.180233221426394	0	0.0444280972804833	0	0	0
GSE149507_GSM4504107_Treat	0.0994741148866354	0	0.173787611824675	0	0	0.119045033695125	0	0.182767948303911	0.00269516726441058	0	0	0	0	0	0.128890423613521	0.107992443798836	0.0641917759735302	0.0624828885725613	0.0454354388372436	0	0	0.0132371532295507
GSE149507_GSM4504109_Treat	0	0.00152235090893724	0	0.0307176352870745	0	0	0	0.0490136150575991	0.0509497890618963	0	0.0368197488685566	0	0	0	0.0151739494321968	0	0.14122297256241	0.00916967488888234	0	0.608342937848595	0	0.057067326083852
GSE149507_GSM4504111_Treat	0.0498897122727666	0	0.0397486512605436	0.0539204112734323	0	0	0	0.0631520830700025	0.0731339752242277	0	0	0.0483747948439169	0	0.361037183973716	0.0541076396258907	0.181386239956918	0.0257738187092755	0	0	0.0494754897893109	0	0
GSE149507_GSM4504113_Treat	0.125270344528874	0	0.161750009530508	0.15575496133529	0.0190285224681318	0	0.0268637066758685	0.0938147375480288	0	0	0	0.0309344295171219	0	0.0510965617386113	0.12071956877839	0.109643141011991	0.0574237473204362	0	0.0477002695467486	0	0	0
GSE149507_GSM4504115_Treat	0.0501056230168739	0	0.0501843892973627	0.0559605236808831	0	0.161491226826589	0.0172854691168459	0.0413955707584564	0	0	0	0.0242741790169509	0.0909694823499353	0	0.00476861569215019	0.238847356772749	0.000744942049755089	0.10860213596723	0.102982419741111	0	0	0.052388065713107
GSE149507_GSM4504117_Treat	0.0547479253565639	0	0	0.0741670561915628	0	0.18468483056903	0	0.00976889780271961	0	0	0.00469572850230349	0.0620664018494089	0.123498155274649	0.076194638028074	0.030886155541208	0.127594488111148	0.0480152821093039	0.0398156359293989	0.134676356932584	0.00188938907890814	0	0.0272990587231368
GSE149507_GSM4504121_Treat	0.0574956914799304	0	0.054811923965898	0.162448085077521	0	0	0	0.0578255479334605	0.0142449722497881	0.0269641112329072	0	0.0803836499548713	0.0364655462102365	0.13776895351843	0.0762044894972029	0.138206024615606	0.035553503272031	0	0.121627500992117	0	0	0
GSE149507_GSM4504123_Treat	0.186896122557712	0	0	0	0	0.0987772590306996	0	0.0587552739011705	0.0556196313456696	0	0.0384715089287232	0	0.0728579064821935	0.17196321722552	0	0.160637422770581	0.101695452076789	0	0	0.0543262056809425	0	0
GSE149507_GSM4504125_Treat	0.101964902894407	0	0.136732040335904	0.186770385833088	0	0	0	0.172915430482759	0	0.0108594271243715	0	0.0786225866337386	0.029926975302914	0.00604410688238793	0.0970528354294751	0.0727843498901763	0.0696772987177612	0	0.0197291420779488	0.00290381410163695	0	0.0140167042934314
GSE149507_GSM4504127_Treat	0.0100191414264596	0.0158827815250652	0.0602930437461902	0.0778222496571293	0.0617061307776444	0	0	0.109601521354985	0	0	0	0.0520453106487673	0.0515253052152896	0.0872586063293767	0.133056928693827	0	0.30168543593033	0	0.0391035446949357	0	0	0
GSE149507_GSM4504129_Treat	0.117503879916317	0	0	0.233198515821863	0	0	0	0.124747613123892	0.0060484110687953	0	0	0.120884668616803	0.0345904967105662	0.00709243101381405	0.100807184958761	0.141150898262539	0.0467805359952698	0	0.0671953645113802	0	0	0
GSE149507_GSM4504131_Treat	0	0	0.0748421938814579	0.233089004819088	0	0	0	0.165500096425228	0	0.0482645888504236	0	0.0821305218010527	0.0296675158939582	0.0645152849656792	0.0960207625723367	0.058080287671709	0.128367104057642	0	0.00714910093278899	0.0123735381286362	0	0
GSE149507_GSM4504133_Treat	0.118116603655111	0	0.122186394854956	0.2095161371496	0	0	0.032228026801371	0	0.013563567880449	0	0	0.0333528707023585	0.0139214540164851	0.0155928712276067	0.106725670819992	0.111963407999485	0.161370811359542	0	0.0614621835330438	0	0	0
GSE149507_GSM4504135_Treat	0.0971389330358721	0	0.0982399463875157	0.141816487850015	0.0130651700144299	0	0.00936787897321595	0.0758590874021196	0.0133639271554814	0.00554104780290808	0	0.0489522470771284	0.0105240710135236	0.0959640328253444	0.120420955456261	0.084577568196007	0.133702139139843	0.00503448432960419	0.0464320233407311	0	0	0
GSE40275_GSM990169_Control	0.0480993568565036	0	0.0142303151130664	0.124212518240627	0	0.0821934748462476	0	0	0	0	0.0213008080837747	0.0349210669795217	0.0753845766217179	0.0858808639669171	0.00670572928769475	0.20503350725632	0.0156169076933473	0.0328163163439318	0.243105833172114	0	0.0104987255382162	0
GSE40275_GSM990170_Control	0.04100946743822	0	0.0249553983054864	0.0992003088552058	0	0.0907191378343846	0	0	0	0	0.0243871376007792	0.0236303761808252	0.0554803998502053	0.0309599649204131	0.00693169458593475	0.25543949201668	0.049519260676714	0.0483862250389176	0.249381136696234	0	0	0
GSE40275_GSM990171_Control	0.0494044227733158	0	0.0391182069888262	0.115475172120543	0	0.0816056358734083	0	0	0	0	0	0.0665592147231677	0.0737956592430244	0.0700771070668133	0	0.234012518909822	0	0.0475534356156934	0.222398626685385	0	0	0
GSE40275_GSM990172_Control	0.0779116283998699	0	0	0.127357103193667	0	0.0735270892051322	0	0.00884716064889089	0	0	0	0.0449231586060641	0.0577902185663529	0.0269435621625395	0.00306276017572379	0.183295618113184	0	0.146191586759443	0.2041599977846	0.0118581084987612	0	0.0341320078857709
GSE40275_GSM990173_Control	0.0877062497413731	0	0	0.13954979354337	0	0.0841984012358734	0	0.0115486536030759	0	0	0	0.0455252516666836	0.0610472802463993	0.0198958492561562	0.00417005996452811	0.167469371767674	0.0108102658354022	0.144236985725429	0.185275924192661	0.00375025617012774	0	0.0348156570512465
GSE40275_GSM990174_Control	0.100040610747413	0	0	0.132343493767935	0	0.0641330547123693	0	0.0157086646767034	0.00430895463701921	0	0	0.0585909810281224	0.0557821501967675	0.0144976187413658	0.0301493775275911	0.188620508979886	0.0114663206326924	0.0674417745081351	0.213600550795897	0.011413674609068	0	0.031902264439034
GSE40275_GSM990175_Control	0.090917461896414	0	0.0178185590023146	0.142732575759644	0	0.13057949296229	0	0.023611858928008	0	0	0.0181588058760764	0.0791508026672223	0.0976446470650561	0	0.0029393941010684	0.148710166768953	0.00394363660849535	0.0791963725926838	0.143468166727513	0	0	0.0211280590442612
GSE40275_GSM990176_Control	0.0709906197227825	0	0.0346335422738792	0.157660685301491	0	0.103266433147855	0.0314648131972	0.00448838225579374	0	0	0.0478639909372993	0.0175515055625817	0.0945281991666935	0.059048726872472	0.0130599654208698	0.164420774610827	0.00236543180641959	0.0545050527170728	0.122740692380884	0	0	0.021411184625879
GSE40275_GSM990177_Control	0.0645716066579646	0	0.0380745797446227	0.0874473958573368	0	0.187282204539505	0.0187471390693903	0.0128812177071975	0	0	0.0434680490098298	0.0215662614809281	0.069017524763307	0.0458148663533807	0.00600587168277864	0.147597934267418	0.0131378565437631	0.0600512172540287	0.149827260987847	0	0	0.034509014080702
GSE40275_GSM990178_Control	0.13705646342916	0	0.0866153266741158	0.183663535440838	0	0.12709481689989	0	0.0424851521400568	0	0	0	0.0775226701574601	0.0797641148352629	0.0435077170819556	0.0158662990207601	0.0689221559892635	0	0.0302633084364956	0.102234337499934	0.00292404213575754	0	0.00208006025905003
GSE40275_GSM990179_Control	0.095231659562641	0	0.0699221841287354	0.151097076736354	0	0.166553907114825	0.010578598846988	0.00701407828090857	0	0	0.0174218583034291	0.0421002944274557	0.0815831222853711	0.012253405140588	0.0349373660969182	0.126994442599267	0.00852766664007935	0.0336662708866456	0.130076682059441	0.0120413868903526	0	0
GSE40275_GSM990180_Control	0.104240953479218	0	0.068941100096066	0.129485020967702	0	0.147759580204237	0.00452367300033022	0.0300956333197737	0	0	0	0.0796496798751552	0.0969525419335524	0.0234712454406136	0.0483193137366111	0.108471264912604	0	0.0272256351203035	0.108854636316384	0.0220097215974501	0	0
GSE40275_GSM990181_Control	0.0403948456152569	0.00502404205338355	0.0309880449867055	0.132057614806939	0	0.0961196627002822	0.0138039227352519	0	0	0	0.0317408767106649	0.0384494597462928	0.12504195039835	0.0585029545133948	0	0.0771939671462621	0	0.0660632335552719	0.247554107436156	0	0	0.0370653175957878
GSE40275_GSM990182_Control	0.0465787920403183	0	0.0190943762320076	0.136808076748734	0	0.0666862204535879	0.0223596816601933	0	0	0	0.0424908535502811	0.00871091189485682	0.083404309571776	0.0171405029372629	0.00231493289475298	0.164312554458293	0	0.0486491334970469	0.262722300307049	0	0	0.0787273537538401
GSE40275_GSM990183_Control	0.0583658470027977	0	0.0171634576986267	0.11590523930807	0	0.107924681989756	0.00736391355905503	0.00393743116721217	0	0	0.0524377753261551	0.00916066404556872	0.102192413091523	0.0204133448559593	0.0010690574067271	0.134944449238615	0.00387445053457418	0.0408102021527216	0.270978708414886	0	0	0.0534583642077522
GSE40275_GSM990184_Control	0.0604678234349311	0	0.00491707102243937	0.108929096859026	0	0.040180520073385	0	0.017366436468442	0	0	0.0250462635840949	0.0425895386407486	0.136755876093217	0.206086272386638	0	0.102226952913524	0.0501510431821384	0.0274172613628368	0.0255625194763125	0.0330440631281759	0	0.119259261374091
GSE40275_GSM990185_Control	0.167476728645718	0	0	0.122885125160173	0	0.0381369259695171	0	0.0635404519884206	0	0	0	0.0876838906672819	0.192948980976608	0.116130707372051	0	0.0372860889347882	0	0.0588667957938858	0.0411190579263215	0	0	0.0739252465652354
GSE40275_GSM990186_Control	0.225742585390443	0	0	0.16583939768518	0	0	0	0.0103996674081579	0.0355007149654533	0	0	0.0649096108564397	0.16244389438837	0.112775155799957	0	0.0353464314923574	0.0101182477755039	0.0349296655145836	0.0938956880524575	0	0	0.0480989406710972
GSE40275_GSM990187_Control	0.106013245021575	0	0.0520169410747595	0.0974573142143774	0	0.0894362778567945	0	0.0412847207990647	0	0	0	0.0672813457676842	0.0824634881603012	0.054526358511342	0.101178584931537	0.104910874700211	0.0130534891607632	0.0102037233032281	0.169741797238169	0	0	0.0104318392601923
GSE40275_GSM990188_Control	0.112963532280088	0	0.0433599733612491	0.0526099383804578	0	0.144880447338395	0	0.0354859071241942	0	0	0	0.0756393161493424	0.0741215250382409	0.0166675682265215	0.123570890853074	0.0926442992533329	0.0369448946589213	0.00205264932779513	0.156498526212027	0	0	0.0325605317963617
GSE40275_GSM990189_Control	0.104233398445095	0	0.0224459754337763	0.0863313687494921	0	0.160908864935828	0	0.0279095504835828	0	0	0	0.0584627374298899	0.089680167676907	0.0335807555406759	0.123083226681512	0.0871562875523244	0.0215215598554372	0.0218645526458239	0.14823871390522	0	0	0.0145828406644358
GSE40275_GSM990190_Control	0.143857676438114	0	0.0192520006779537	0.0969252807127332	0	0.00594123686701088	0	0.112241511777702	0	0.00669609446871893	0	0.0966759242431154	0.0577879448732609	0.100202614814871	0.0643413642202463	0.131936551093797	0.0642948199788863	0.014711406316395	0.085135573517196	0	0	0
GSE40275_GSM990191_Control	0.113646739663096	0	0.020178512741778	0.112589491036836	0	0.0742395404969952	0	0.0978059722410082	0	0.000641416156421282	0	0.0873526314886835	0.0591809386625612	0.0655625128793049	0.049824110057922	0.15388111882684	0.0499430482074874	0.0255540361170397	0.0895999314240269	0	0	0
GSE40275_GSM990192_Control	0.127679033959453	0	0	0.108433662547445	0	0.0970938696663637	0.0142465492449124	0.0880552389492244	0	0.00905484201398595	0	0.0600481195690249	0.0432871569719894	0.110722970793938	0.0749822285242599	0.181774938293428	0.0360296247219902	0.0140594671447703	0.0345322975992149	0	0	0
GSE40275_GSM990193_Control	0.0924492065453747	0	0.0261004391945515	0.0940016942266833	0	0.0885327887466501	0.0171662393644597	0.00597460438726014	0	0	0.00676222986811768	0.0313855370620104	0.0611353963660214	0.0398582387607605	0.0230559361431302	0.178595398583558	0.0289268747162457	0.0467230014316961	0.141310014886998	0.0573144513989938	0	0.0607079483174885
GSE40275_GSM990194_Control	0.0680423684716979	0	0.032667747991472	0.137808905717279	0.0217677366116559	0.060598439700999	0	0.0220245435369571	0	0	0.017313738888417	0.0866953437425905	0.126710753365588	0	0	0.159076876896892	0	0.103732346706662	0.0684733652856001	0.0555638489738839	0	0.0395239841103054
GSE40275_GSM990195_Control	0.110646713838891	0	0.0308770475196998	0.0842221425271869	0.0396637294271903	0.115848131638442	0	0.00889372002784913	0	0	0.00577710693841178	0.100383379203714	0.104900072112407	0	0	0.13751270576254	0	0.106056690148328	0.113350601714151	0	0	0.0418679591411895
GSE40275_GSM990196_Control	0.0621057534970248	0	0	0.18827450265208	0	0	0	0.0167078121680991	0	0	0.0014044394336562	0.0564258831691754	0.0869082202899484	0.300680424843438	0.00116138594613355	0.138093601102133	0.0598377409104851	0.0340206303105764	0.0471140408897176	0	0	0.00726556478753319
GSE40275_GSM990197_Control	0.0562511456417653	0	0	0.17865269979017	0	0.0106076959947745	0	0.0182613467676665	0	0	0.00758050775522018	0.0445211787337795	0.0721938977389257	0.294362694407814	0.00145262143436814	0.147978044794295	0.0528251484047597	0.0604900610419348	0.0380178932851223	0.00666287335800063	0	0.0101421908514047
GSE40275_GSM990198_Control	0.0684641286020429	0	0	0.193291894685493	0	0.00377785969932458	0	0.0234841804163867	0	0	0.0159315418346724	0.0363808791219305	0.0723476572198909	0.314379861283733	0.00489945315165339	0.14331661444438	0.0494730815093128	0.0258234484411525	0.0439505308486215	0	0	0.00447886874140673
GSE40275_GSM990199_Control	0.0385355873176227	0	0.0180527274490644	0.104183130881081	0	0.0240564836600604	0	0.0158514201539488	0	0	0.0185527772142263	0.0121036620609125	0.0764478311408457	0.0590499551921032	0	0.127750351377306	0	0.102378409395671	0	0.258440257057698	0	0.144597407099459
GSE40275_GSM990200_Control	0.0480975282055181	0	0.0343274926109255	0.102124694212604	0	0.0729920164334756	0	0	0	0	0.0287338333432737	0.0146263588129636	0.10531961276938	0.0826994434975471	0	0.107428068539584	0	0.125834218970954	0	0.136255112842073	0	0.141561619761701
GSE40275_GSM990201_Control	0.0421088552403384	0	0.0283189145092871	0.103739809183572	0	0.0641219144767615	0	0.00107118322554483	0	0	0	0.0280844896966602	0.135800281395632	0.0800738982282346	0	0.099763922410368	0.00264623707878998	0.124318379760116	0	0.181029905188231	0	0.108922209606463
GSE40275_GSM990202_Control	0.087894318728952	0	0.0610400589621396	0.132315481437827	0	0.126909608299871	0	0.0253478518135663	0	0	0	0.110319324271733	0.0756084830475983	0.00481230463389405	0.00554242042034157	0.118610091312308	0.0189530778907389	0.0116945133417536	0.220952465839277	0	0	0
GSE40275_GSM990203_Control	0.0709561252062563	0	0.039960939402112	0.148861772659547	0	0.114076685296219	0	0.00833889205728666	0	0	0.00635622349045352	0.0736583496243105	0.0731655012533346	0.042470534966962	0.000880370383661896	0.103280580332839	0.0264002041666407	0.0344999671515466	0.257093854008829	0	0	0
GSE40275_GSM990204_Control	0.0827108880899483	0	0.0363845071294083	0.107096391260574	0	0.176336020595133	0	0.0190849261152816	0	0	0.0133997899124686	0.0528794314159068	0.0620295751628256	0	0.000128294456450984	0.113558702197083	0.0642688996515927	0.0351789734492062	0.236943600564121	0	0	0
GSE40275_GSM990208_Control	0.0554555254484033	0	0.0960714096685257	0.0842670199668735	0	0.0741868011619274	0.0267614833881825	0.00774451906835034	0	0.0165087439817995	0	0.00336314525082338	0.0366371917494437	0.0751496852839703	0.0086566499049628	0.237041190359763	0.0106012535127834	0.0520677455305619	0.197520710103653	0	0	0.0179669256199767
GSE40275_GSM990209_Control	0.0589309843680288	0	0.100508381989335	0.07744390187184	0	0.0697045928321235	0.0150764689845056	0.0101992511726345	0	0	0	0.00670588033697551	0.0402621950967561	0.0517274069969914	0.00698418698433972	0.238502987805865	0.0163904202391102	0.0665905085901488	0.216558773436129	0	0	0.0244140592952166
GSE40275_GSM990210_Control	0.0688594094893404	0	0.107053792407632	0.0604553726616706	0	0.108491266158771	0.0110523147948691	0.0104498158688222	0	0.0135361359375358	0	0.0318812101015612	0.0522514170283716	0.0397203165204182	0.00423369491828186	0.179249674539469	0.0450901802730127	0.0514448920921312	0.205289382215267	0	0	0.0109411249928457
GSE40275_GSM990228_Control	0.118574106095629	0	0.00873315731078807	0.0524988371797202	0	0.198660013998528	0	0	0	0	0.0184211643391891	0.0313810687796284	0.0643513562977605	0.025694828704193	0.0176718168225001	0.133420168860389	0	0.0675000827849016	0.164483130176948	0.0705206262879566	0	0.0280896423618683
GSE40275_GSM990229_Control	0.0643303080229082	0	0	0.0788687060021461	0	0.211516640754767	0	0	0	0	0.0350490685082168	0.0121351738472248	0.0731378422546284	0.0560401398293725	0.0141720344044874	0.163629266697832	0	0.096871278602147	0.107663207405574	0.0574939443124774	0	0.0290923893582174
GSE40275_GSM990230_Control	0.0779707988121329	0	0	0.0773689308741095	0	0.206176800749784	0	0	0	0	0.0375435755243646	0.0324780270023518	0.109207919865778	0	0.0111922923057982	0.172368584753917	0.00829767236623966	0.0914551409599821	0.111246985279538	0.0646932715060046	0	0
GSE40275_GSM990252_Control	0	0.0420744000329349	0.0342375511927412	0	0	0.200092100332042	0	0	0	0.0605632511668091	0	0.00512956687046334	0	0	0	0.136552096802867	0	0.170038272873183	0.306086556510613	0	0	0.0452262042183455
GSE40275_GSM990211_Treat	0.0382744308386435	0	0.00334058517719939	0.138131327792042	0	0	0	0.0985808905593697	0.0455668610380506	0	0	0.0785605321839602	0.0503630310924211	0.00898348951753966	0.00729703939182282	0.168309497760885	0.275024843634707	0.0286470599361659	0.0589204110771937	0	0	0
GSE40275_GSM990213_Treat	0.0761173585916186	0	0	0.161144076192948	0	0	0	0.0935821861021216	0.0734391979785125	0	0	0.0409058502404308	0.00202253318611354	0.0378919031822461	0.0271371980145082	0.134025982806967	0.257599436143715	0.0228214746660719	0.0733128028947467	0	0	0
GSE40275_GSM990214_Treat	0.0712411939554285	0	0.106754705126296	0.104453437780547	0	0	0.0453865267777267	0.0611596503802073	0	0.0982973327807536	0	0.0393500731030394	0	0.182621314086663	0.109757821456738	0.15618164808141	0.0247962964711913	0	0	0	0	0
GSE40275_GSM990215_Treat	0.0591879487904107	0	0.101466225942802	0.136162114635108	0	0	0.0398371772646185	0.0468056589767796	0	0.0925458631165588	0	0.0345468763251424	0	0.218204825375857	0.114972119765331	0.145032669832169	0	0	0	0.0112385199752221	0	0
GSE40275_GSM990216_Treat	0.054222018289537	0	0.112596889097342	0.138264889177761	0.00186504303659994	0	0.045047528365771	0.0432392913538818	0	0.0832715375317993	0	0.0342642043329026	0	0.224084900725218	0.104196528855229	0.153086637921242	0	0	0	0.00586053131271744	0	0
GSE40275_GSM990219_Treat	0.0895223578649686	0	0.0352542444579657	0.14790296949593	0	0	0	0.0876396086446398	0	0.025934925318819	0	0.0950216132778721	0.00667767501428242	0.00258809648182871	0.0846929127644876	0.134823282243466	0.199246240887305	0.0211319877470118	0.0695640858014239	0	0	0
GSE40275_GSM990220_Treat	0.156775313326061	0	0.0359930337701448	0.121706320513227	0	0	0.00562132558488116	0.102104334590061	0	0	0	0.101510821633932	0.0141292193104076	0.00156084684885279	0.0963976189236723	0.0754110161548528	0.223176445805297	0.0150009479804315	0.0506127555581793	0	0	0
GSE40275_GSM990221_Treat	0.0746087224907151	0	0.00433738832869819	0	0	0.0594141804256368	0	0.170094621706972	0	0.0293905529588687	0	0.118267127726454	0.0222194823522901	0.0271078384364087	0.0645009007346633	0.0813031093600513	0.170636094570662	0.0869983572068018	0.0911216237017772	0	0	0
GSE40275_GSM990222_Treat	0.11699519151964	0	0.163530290312037	0.10429993473347	0	0.0162123962573342	0.0115961067570602	0.0828928006357435	0	0.0115733300265508	0	0.043966467815775	0.00880549304422451	0	0.101694229852845	0.152750820480765	0.180442476447553	0	0	0.00524046211700318	0	0
GSE40275_GSM990223_Treat	0.0577542210539028	0	0.208078507306709	0.123567688303223	0	0	0.00555879495536703	0.0699265927137311	0	0.0164319998620458	0	0.0651103136469	0.00543425136893109	0	0.104495934800884	0.183096279156372	0.142774833310535	0	0.0143495518935534	0	0	0.00342103162784522
GSE40275_GSM990224_Treat	0.0680878965004133	0	0.193621999612033	0.0868318845056595	0	0	0.0132866578204521	0.0701758736285382	0	0.0652237851581064	0	0.0445287585082448	0	0	0.0709701983696786	0.177230772864648	0.169386653556421	0.0157330320495483	0.0249224874262558	0	0	0
GSE40275_GSM990225_Treat	0.124890663678901	0	0.178323735423914	0.0616562803189656	0	0.0335496244936573	0.0355312782784593	0.0464235507733749	0	0	0	0.0407028207183865	0.00613775586100145	0.00940541868089625	0.113892792823165	0.122239845497496	0.174673643946074	0	0.0445377138093062	0	0	0.00803487569640307
GSE40275_GSM990226_Treat	0.145664515137756	0	0.129973271725222	0.0831742575828793	0	0.00624586517432754	0.0402907256849752	0.0683698167813093	0	0	0	0.0364714288808911	0.0312708421437312	0.0168330175281386	0.096965297353823	0.099256646058094	0.22303972958515	0	0.0190156381124754	0	0	0.00342894825122632
GSE40275_GSM990227_Treat	0.139483545861747	0	0.188478226221679	0.0911520604459209	0	0	0.0453554286764909	0.0505786992058405	0	0	0	0.0290316127528736	0.0146543387707195	0.0127458780883753	0.0996112457246581	0.135789174573613	0.156626582011559	0	0.0309980406266998	0	0	0.00549516703982373
GSE40275_GSM990247_Treat	0.030545456504859	0	0.109476896237529	0.0898999388258226	0	0.18494934255443	0.0242730565917733	0.0483643967550043	0	0	0	0.0171513646603101	0	0	0.0613468989674737	0.159186496134909	0.0306009336907571	0.158591496019973	0	0.0679065461071516	0	0.0177071769500067
GSE6044_GSM140185_Control	0.0859811498882226	0	0.0312138920340151	0.0814345218786016	0	0.135800322480395	0	0.0538634736846926	0	0	0.0121747615543005	0.0294282186880793	0.248344300021763	0.0586668038616184	0	0	0	0.0569216331528499	0.079636183545922	0	0	0.12653473920954
GSE6044_GSM140186_Control	0.131889130995092	0	0.0430543923226434	0.247672854213089	0	0.0727256004089411	0.0293677685557905	0	0.0258275002751858	0	0.0561022911479798	0	0.0500401005053828	0	0.0110391519385561	0.0821288742747952	0	0.0117776528037204	0.219940186620608	0	0	0.0184344959382158
GSE6044_GSM140187_Control	0.0930208597993256	0	0.169482655884376	0.0551374753315921	0.0189885188579381	0.107557867392281	0	0.0384892726130464	0	0	0	0.0611525075526626	0.0265667887013367	0.0245460036534967	0.0816260227116288	0.150386310180859	0.0612579685259052	0.0724020087014245	0.0393857400941276	0	0	0
GSE6044_GSM140188_Control	0.086697778928893	0	0.0490748370289147	0.0988779201473602	0	0.148610038992776	0	0.0470296992080225	0	0	0	0.0758445756962495	0.0351727788790638	0.00229294018105767	0.0141734332459528	0.151858345606254	0.0191990405066833	0.0948184477464149	0.162317615728963	0	0	0.0140325481033939
GSE6044_GSM140189_Control	0.15896186315831	0	0.0223964564188225	0.0826206079600891	0	0.089186091849612	0	0.0105106703336962	0.0343185272035075	0	0	0.0244148895535066	0.00873261027733808	0	0.00058086421397385	0.180663314862994	0	0.0461152118849123	0.331917566160528	0	0	0.00958132612270984
GSE6044_GSM140176_Treat	0.00780023458956753	0.00676710514799384	0.0527926953997876	0.170215744382756	0	0	0.0539563823087904	0.0374236438212881	0	0	0	0.107178033231595	0.0264253994233186	0.0427189187824412	0.0468812734636543	0.0500519616005021	0.237426498195685	0.0363775887575896	0.110532213711814	0.00871060095543673	0	0.00474170622778017
GSE6044_GSM140177_Treat	0.0767689930392399	0	0	0.126198581920061	0.0170670257872967	0.0440181161358706	0.0100339329963584	0.00997887530415568	0	0	0.056674611712497	0	0.0632796531125419	0.0969242313876336	0	0.18168291125711	0.0105397700789096	0.0898995582247126	0.156572010937592	0	0.000331445695059336	0.0600302824109616
GSE6044_GSM140178_Treat	0.0667590774711513	0	0.0348966648744777	0.197316545286238	0	0.0208791320567169	0.0717003781529073	0.0225454325922405	0	0	0.00257835607256393	0.0718572779789897	0.0303198021415971	0.051870934177363	0.037844075241594	0.105495675217081	0.105079236702515	0.0279909070735112	0.152866504961054	0	0	0
GSE6044_GSM140179_Treat	0.0608830111693891	0	0.031767460461274	0.0802777071565999	0	0	0	0.0756461842119302	0	0	0	0.0750017176431182	0.023004192822536	0	0.0507517602140778	0.151632811887709	0.376077778781095	0.0489361190103456	0	0.026021256641925	0	0
GSE6044_GSM140180_Treat	0.135843222361619	0	0	0.137278149932608	0	0	0	0.157241046149257	0	0	0	0.0988095403557987	0.0157351330101309	0	0.0166487078728301	0.198778377474399	0.137001738650807	0.0843759759680449	0.0166821878212287	0	0	0.00160592040327609
GSE6044_GSM140181_Treat	0.0794675897132092	0	0.0302210890266581	0.113496920298704	0	0.000342924604592602	0	0.0933465477484477	0	0	0	0.0813451243314186	0.0265403838238073	0	0.0643064562133352	0.192160814584633	0.236069412326045	0.0344748086192079	0.0482279287099407	0	0	0
GSE6044_GSM140182_Treat	0.129208828560252	0	0.071918838428593	0.099033786790021	0	0	0	0.113459883242249	0	0	0	0.0573291313139284	0.0593322598732384	0.0294465659519749	0	0.0472020124070304	0.217586905344453	0.0914760741014126	0.0840057139868475	0	0	0
GSE6044_GSM140183_Treat	0.0838246742491294	0	2.46867020884021e-05	0.123203591155825	0	0	0	0.0556315119911212	0.019319927236945	0	0	0.0800639471683325	0.0536260340800436	0	0.0477350979091837	0.120982873598557	0.257189267267537	0.0829792118463958	0	0.0754191767948411	0	0
GSE6044_GSM140184_Treat	0.0679881563397773	0	0.00677612554974904	0.0522890572605081	0.0014821339216316	0	0	0.0967986919713465	0	0.0082006729962366	0.0632484228948732	0.0285593168937645	0.297131162239219	0.0667982502675182	0.027695555449371	0	0.0867399102680478	0.0462576632027588	0.0203439337919057	0	0	0.129690946953292
