# Supplementary material for: Exploring effective biomarkers and potential immune related gene in small cell lung cancer
Source: Sci Rep. 2024 Mar 31;14:7604. doi: 10.1038/s41598-024-58454-4 (PMC10982305; doi:10.1038/s41598-024-58454-4)
Supplement: Supplementary file 2 — Supplementary Information 2. [file 41598_2024_58454_MOESM2_ESM.xlsx]

## Sheet: RRA
Name	pvalue	fdr	logFC
ASCL1	3.18064e-14	9.58613e-10	5.18601
TOP2A	2.4542e-13	3.69835e-09	4.15012
SCGB1A1	7.75648e-13	2.33773e-08	-3.75117
UBE2C	5.74911e-12	5.77574e-08	3.34961
CCNB2	1.12151e-11	8.4503e-08	3.27923
UCHL1	1.817e-11	1.05285e-07	3.5606
CDC20	2.57341e-11	1.05285e-07	3.45431
NUSAP1	2.57341e-11	1.05285e-07	3.4443
GRP	2.79466e-11	1.05285e-07	3.41923
TUBB2B	3.73999e-11	1.15286e-07	3.71641
PRC1	3.82515e-11	1.15286e-07	3.28531
CENPF	4.76757e-11	1.30627e-07	3.35007
MMP12	7.16327e-11	1.79912e-07	3.49899
ISL1	1.03653e-10	2.40307e-07	3.91428
CYP4B1	1.65737e-11	2.49757e-07	-3.39818
PBK	1.23191e-10	2.65203e-07	3.19249
TTK	2.08682e-10	4.12866e-07	2.9546
NDC80	2.1918e-10	4.12866e-07	2.76149
CCNE2	2.53058e-10	4.48642e-07	2.82454
INA	2.9072e-10	4.86779e-07	3.2661
TPX2	3.47293e-10	5.50898e-07	3.05171
SLPI	5.87425e-11	5.90147e-07	-2.90147
NCAPG	4.65678e-10	6.95752e-07	2.65394
PTTG1	4.8478e-10	6.95752e-07	2.76167
INSM1	5.84286e-10	7.72152e-07	3.59497
TYMS	5.89253e-10	7.72152e-07	3.3937
CDH2	6.59538e-10	8.28242e-07	3.01258
ADH1B	1.37669e-10	1.0373e-06	-3.13206
KIF11	1.03917e-09	1.25278e-06	2.67169
TAGLN3	1.22188e-09	1.40775e-06	3.04567
RAD51AP1	1.26113e-09	1.40775e-06	2.61124
AURKA	1.38458e-09	1.49035e-06	2.40522
NOL4	1.60312e-09	1.66608e-06	3.41465
SPAG5	2.6565e-09	2.66881e-06	2.49234
PCSK1	2.87107e-09	2.79132e-06	2.92477
CDKN3	3.09837e-09	2.91818e-06	2.5589
DDC	3.33891e-09	3.04944e-06	2.59198
STMN2	4.24286e-09	3.7393e-06	2.60431
GINS2	4.34239e-09	3.7393e-06	2.59341
FBXO5	4.75815e-09	3.98349e-06	2.32374
KIF20A	5.08903e-09	4.14536e-06	2.32344
SPP1	5.55669e-09	4.40718e-06	2.3313
RFC4	6.05586e-09	4.6608e-06	2.70578
DCX	6.18574e-09	4.6608e-06	3.04828
S100A8	8.18774e-10	4.93541e-06	-2.44782
BUB1	7.60251e-09	5.58859e-06	2.30037
BUB1B	8.23244e-09	5.88472e-06	2.68461
COCH	8.39586e-09	5.88472e-06	2.57092
NELL1	9.79238e-09	6.68312e-06	2.78819
CDKN2A	9.97845e-09	6.68312e-06	2.40506
EZH2	1.07494e-08	7.04295e-06	2.83911
CCNA2	1.11512e-08	7.13055e-06	2.26185
SNAP25	1.13563e-08	7.13055e-06	2.13672
FOLR1	1.51688e-09	7.61954e-06	-2.62447
CDC7	1.31004e-08	8.05781e-06	2.22105
KIF15	1.52946e-08	9.21928e-06	2.24697
PGC	2.39288e-09	1.03027e-05	-2.64722
POLE2	1.74666e-08	1.03221e-05	2.00872
MCM2	1.92415e-08	1.09419e-05	2.42971
RRM2	1.92415e-08	1.09419e-05	2.69846
CRMP1	2.42701e-08	1.35459e-05	2.05646
PCP4	2.72428e-08	1.49286e-05	3.22229
GMNN	3.02253e-08	1.62671e-05	2.02548
NRCAM	3.1095e-08	1.63877e-05	2.47255
ELAVL4	3.15368e-08	1.63877e-05	2.12755
SCG3	3.24346e-08	1.65686e-05	2.86466
LHX2	3.46342e-08	1.73974e-05	2.96167
CFD	4.65152e-09	1.7524e-05	-2.11501
CKS2	3.67141e-08	1.81398e-05	2.49387
SLC6A14	5.80225e-09	1.94304e-05	-2.1872
MAOA	6.58794e-09	1.98554e-05	-2.30578
MTHFD2	4.5937e-08	2.22592e-05	2.16454
GGH	4.65288e-08	2.22592e-05	2.15382
HBB	9.12606e-09	2.50046e-05	-2.79648
MELK	5.31967e-08	2.50515e-05	2.57905
SYT1	5.47539e-08	2.53117e-05	2.60751
CDKN2C	5.54288e-08	2.53117e-05	1.89138
TIMELESS	5.67974e-08	2.55495e-05	2.17411
SERPINA1	1.03585e-08	2.60163e-05	-2.0752
KPNA2	5.96103e-08	2.64205e-05	2.00542
GNG4	6.40241e-08	2.74037e-05	2.89399
PCSK2	6.40241e-08	2.74037e-05	1.91972
DLG7	6.45562e-08	2.74037e-05	2.70689
NEK2	6.86785e-08	2.83548e-05	2.02019
LMNB1	6.86785e-08	2.83548e-05	2.11378
KIF2C	7.27473e-08	2.93204e-05	2.44394
LOC253012	7.2963e-08	2.93204e-05	3.11187
PCNA	7.44244e-08	2.95142e-05	1.98232
TGFBR3	1.31004e-08	3.03717e-05	-1.96914
CPA3	1.66267e-08	3.37859e-05	-2.50216
ABCA8	1.71832e-08	3.37859e-05	-2.14267
CEACAM6	1.89367e-08	3.37859e-05	-2.21273
AQP1	1.955e-08	3.37859e-05	-2.25889
ANXA3	2.01781e-08	3.37859e-05	-2.47565
KIF4A	8.98773e-08	3.51794e-05	2.46798
PROS1	2.35483e-08	3.73539e-05	-2.02675
RNASEH2A	1.00023e-07	3.86488e-05	2.13307
SYT4	1.02492e-07	3.91015e-05	2.53833
MCM6	1.12151e-07	4.22515e-05	2.0825
UBE2T	1.13865e-07	4.23676e-05	2.4817
ZBTB16	2.8955e-08	4.36338e-05	-2.17192
UNG	1.20422e-07	4.4261e-05	1.72177
PMAIP1	1.22867e-07	4.46156e-05	1.75353
DLX5	1.26604e-07	4.54254e-05	2.5309
GPX3	3.24346e-08	4.65499e-05	-2.48246
MSLN	3.47629e-08	4.76237e-05	-2.07429
CLDN18	3.73664e-08	4.89646e-05	-2.55434
MSH2	1.3968e-07	4.95272e-05	1.90625
INMT	4.32541e-08	5.43181e-05	-2.31788
CHGB	1.59655e-07	5.55111e-05	2.61491
MAD2L1	1.6024e-07	5.55111e-05	2.51953
ASNS	1.642e-07	5.62367e-05	1.95185
RFC5	1.7199e-07	5.82428e-05	1.81622
ACTL6A	1.78419e-07	5.97486e-05	1.77371
PPAT	1.83358e-07	6.07276e-05	1.59611
TCF21	5.27661e-08	6.36127e-05	-2.51978
IGF2BP3	2.02348e-07	6.62887e-05	1.77998
PAICS	2.15177e-07	6.97335e-05	1.49218
EPAS1	6.17877e-08	7.16238e-05	-2.31961
MLLT11	2.26941e-07	7.27635e-05	2.66886
CAV2	6.63207e-08	7.40311e-05	-2.23257
SMC2	2.36557e-07	7.50484e-05	1.81033
DLL3	2.44714e-07	7.68273e-05	1.90473
STMN1	2.66027e-07	8.16592e-05	2.51973
EXO1	2.68233e-07	8.16592e-05	2.30515
RFC3	2.68233e-07	8.16592e-05	1.68239
FEN1	2.72685e-07	8.21844e-05	2.04228
H2AFY2	3.00571e-07	8.96921e-05	1.50053
FAM107A	8.5104e-08	9.16054e-05	-2.06825
TOPBP1	3.22849e-07	9.53956e-05	1.78877
PSIP1	3.51734e-07	0.000102921	1.75048
SLC1A1	1.01083e-07	0.000105053	-1.61982
SELENBP1	1.05407e-07	0.000105895	-2.08224
RRM1	3.65485e-07	0.000105917	1.55989
FABP4	1.13865e-07	0.000110702	-2.64563
GKN2	1.26049e-07	0.000118718	-2.53964
CENPE	4.21448e-07	0.000120868	1.82113
CCNB1	4.25096e-07	0.000120868	2.37269
TMEM100	1.39071e-07	0.000123818	-2.27906
LAMP3	1.3968e-07	0.000123818	-2.06194
MSH6	4.66622e-07	0.000129682	1.63165
ELOVL4	4.66622e-07	0.000129682	1.73205
ASPM	4.69003e-07	0.000129682	2.56254
SH3GL2	4.7336e-07	0.000129696	2.14264
S100A4	1.52291e-07	0.00013114	-1.9972
CDC25C	4.9752e-07	0.00013483	1.4511
SHMT2	5.01045e-07	0.00013483	1.41935
KIF23	5.11734e-07	0.000136374	2.05129
CDC2	5.15832e-07	0.000136374	2.37218
CHEK1	5.2625e-07	0.000137919	2.12944
HMMR	5.33623e-07	0.000138645	1.94071
PARP1	6.03518e-07	0.000155188	1.47568
CBFA2T2	6.07593e-07	0.000155188	1.62739
CD97	1.88398e-07	0.000155437	-1.75196
TGFBR2	1.91816e-07	0.000155437	-1.95878
OLR1	2.00111e-07	0.000155437	-2.14918
SFTPD	2.08805e-07	0.000155437	-2.33252
HLF	2.09606e-07	0.000155437	-1.75925
NEDD9	2.11451e-07	0.000155437	-1.8108
ITGB3BP	6.15803e-07	0.000155964	1.7421
FMO2	2.17747e-07	0.000156254	-2.1056
SMC4	6.36694e-07	0.000159646	1.85862
RAD54L	6.40935e-07	0.000159646	1.66629
SFTPC	2.36389e-07	0.000162036	-2.72589
DUOX1	2.36557e-07	0.000162036	-1.82945
MCM3	6.98019e-07	0.000172439	1.63206
NMU	7.14047e-07	0.000174965	2.34998
ALDH2	2.61657e-07	0.000175246	-1.97436
SERPINE2	7.44461e-07	0.000180946	1.48895
PRIM1	7.54021e-07	0.000181803	1.61169
RBP1	7.68532e-07	0.000181844	1.89022
DLK1	7.73416e-07	0.000181844	2.58125
USP1	7.78322e-07	0.000181844	1.73322
ENO2	7.78322e-07	0.000181844	1.93722
CXXC4	7.93182e-07	0.000182246	1.42473
SOX11	7.97079e-07	0.000182246	2.49383
BIRC5	7.98183e-07	0.000182246	2.08756
SPOCK1	8.08254e-07	0.000183158	2.025
STIL	8.49497e-07	0.000191067	2.26369
CTSH	2.95781e-07	0.000193794	-1.86995
HPRT1	8.81449e-07	0.000196785	1.54403
TFDP1	9.08758e-07	0.00020139	1.41107
DPT	3.1529e-07	0.000202181	-1.64251
ENC1	9.25445e-07	0.000203591	1.47299
AMPH	9.4805e-07	0.000207053	1.61944
SCG2	9.945e-07	0.000215635	1.9112
SPARCL1	3.57187e-07	0.00021863	-1.56626
AGER	3.58155e-07	0.00021863	-2.53259
MAOB	3.62703e-07	0.00021863	-1.55938
EFEMP1	3.76773e-07	0.000222658	-1.7719
PRKDC	1.14413e-06	0.000246307	1.3061
POLE	1.17062e-06	0.00024846	1.37346
ZWINT	1.17062e-06	0.00024846	2.36736
TMPO	1.24585e-06	0.000262577	1.44495
HLTF	1.26698e-06	0.000265177	1.32082
HMGB3	1.28121e-06	0.000266307	1.88692
FOSB	4.84284e-07	0.000280689	-2.25803
GADD45B	5.22592e-07	0.000293716	-1.46778
TNFSF10	5.2625e-07	0.000293716	-1.89815
FHL1	5.44827e-07	0.000297054	-1.76803
SDPR	5.65676e-07	0.000297054	-2.12694
ALOX5AP	5.71656e-07	0.000297054	-2.13975
S100A9	5.71656e-07	0.000297054	-1.66697
SEMA5A	5.91418e-07	0.000302114	-1.4707
NEB	1.46947e-06	0.000302908	1.39551
MAP2	1.47741e-06	0.000302908	1.19149
NEUROD1	1.49338e-06	0.000304114	1.63169
KIF14	1.53065e-06	0.000309613	2.11168
PTPN13	6.49481e-07	0.000310553	-1.43649
CCND1	6.53785e-07	0.000310553	-1.53558
CD55	6.58111e-07	0.000310553	-1.69049
WFS1	6.62459e-07	0.000310553	-1.47894
PTGDS	6.66828e-07	0.000310553	-2.09578
ADRB2	6.71219e-07	0.000310553	-2.02886
YAP1	6.80065e-07	0.000310553	-1.55403
HDAC2	1.5503e-06	0.000311497	1.48411
CRABP1	1.56686e-06	0.000312739	1.39199
JAM2	7.02563e-07	0.00031289	-1.62059
MAMDC2	7.14047e-07	0.00031289	-2.23553
IL33	7.16327e-07	0.00031289	-1.63957
MYH11	7.63672e-07	0.000328804	-1.49909
S100A10	7.98183e-07	0.00033622	-1.49358
AQP3	8.03207e-07	0.00033622	-1.96514
TMSL8	1.70292e-06	0.000337659	2.41856
HN1	1.80364e-06	0.000354666	1.4634
DEPDC1	1.81222e-06	0.000354666	2.15641
PECAM1	9.19857e-07	0.000379205	-1.63633
SERPINB1	9.31058e-07	0.000379205	-1.41014
CAT	9.82731e-07	0.000389718	-1.43014
THBD	9.82731e-07	0.000389718	-1.85494
ITPR1	1.00042e-06	0.00039117	-1.27607
MNDA	1.01235e-06	0.00039117	-1.39946
CAV1	1.03224e-06	0.000393805	-1.99889
CX3CL1	1.07987e-06	0.000403424	-1.62749
FCN3	1.08422e-06	0.000403424	-2.32388
SLC6A4	1.16542e-06	0.000428347	-2.30652
HSPB8	1.18404e-06	0.000429949	-1.66439
BUB3	2.31179e-06	0.000449517	1.21828
WFDC1	1.25286e-06	0.000449523	-1.46157
MLF1IP	2.33993e-06	0.000452072	1.90961
PLK4	2.37929e-06	0.000453161	1.38627
NUF2	2.3843e-06	0.000453161	2.67163
TRIT1	2.39068e-06	0.000453161	1.28793
NASP	2.43665e-06	0.000458308	1.37335
TUBB	2.44825e-06	0.000458308	1.59346
C19ORF59	1.29424e-06	0.000458907	-1.74327
LAMB2	1.33936e-06	0.000469383	-1.4356
TRO	2.65179e-06	0.000493347	1.1742
ESPL1	2.72657e-06	0.000504147	2.08683
CDK2	2.75184e-06	0.000505718	1.3415
ALDH3B1	1.46947e-06	0.000509061	-1.51511
MEST	2.79008e-06	0.000509638	2.3444
DUSP1	1.50141e-06	0.000510731	-1.62621
SDC4	1.50948e-06	0.000510731	-1.41982
RNASE4	1.53065e-06	0.000510731	-1.79548
ANXA1	1.54207e-06	0.000510731	-1.8499
AURKB	2.9072e-06	0.000527832	1.72058
PLSCR4	1.61733e-06	0.000529834	-1.28967
DEK	2.94705e-06	0.000531863	1.45138
CRYAB	1.66031e-06	0.000538067	-1.33764
SLC38A1	3.02797e-06	0.000543214	1.38916
SCML2	3.08284e-06	0.000549785	1.32465
FBP1	1.73885e-06	0.000557523	-1.73077
ZIC2	3.19542e-06	0.00056651	2.50956
CHRNA5	3.23756e-06	0.000570625	1.39709
ST18	3.28145e-06	0.000574997	2.73991
PAFAH1B3	3.33901e-06	0.000581702	1.75889
A2M	1.85027e-06	0.000586692	-1.58045
TREM1	1.88763e-06	0.000586692	-1.9919
CXCL2	1.88822e-06	0.000586692	-1.72546
QPCT	3.39804e-06	0.000588584	1.38006
MARCO	1.9261e-06	0.000592355	-1.87336
PHGDH	3.48805e-06	0.000600723	1.55985
VRK1	3.54905e-06	0.000607754	1.43578
PFN2	3.62641e-06	0.000617493	1.88267
GPRC5A	2.08522e-06	0.000628285	-2.46784
RGS2	2.09714e-06	0.000628285	-1.29934
SCNN1B	2.11791e-06	0.000628285	-1.34646
SOSTDC1	2.12632e-06	0.000628285	-1.75165
LOC81691	3.7528e-06	0.000635426	1.42845
SCGB3A1	2.21013e-06	0.00064671	-2.05717
ASF1B	3.86519e-06	0.000650798	2.02241
PRR6	3.98966e-06	0.000664334	1.85634
CEP55	3.98966e-06	0.000664334	1.95031
SNCAIP	4.13464e-06	0.000684693	1.43692
FZD3	4.16917e-06	0.000686638	1.62876
NME1	4.22137e-06	0.000689703	1.39574
RAE1	4.23887e-06	0.000689703	1.12376
SLC39A6	4.25644e-06	0.000689703	1.2574
CD36	2.3843e-06	0.000690965	-1.82746
HSF2	4.32723e-06	0.000697424	1.05825
HTATSF1	4.48973e-06	0.000718882	1.2712
H2AFZ	4.50807e-06	0.000718882	1.43828
SFTPG	2.56737e-06	0.000736934	-2.34717
PLLP	2.6272e-06	0.000746936	-1.59343
HYAL1	2.65179e-06	0.000746936	-1.74128
CELSR3	4.79291e-06	0.000752362	1.73585
SCG5	4.79291e-06	0.000752362	2.1168
RACGAP1	4.79291e-06	0.000752362	1.98831
FLRT3	2.70147e-06	0.000753884	-1.90852
EPB41L2	2.76455e-06	0.00076441	-1.21822
MUC1	2.8158e-06	0.000771503	-1.81875
EDN1	2.90984e-06	0.000790088	-2.10102
BNIP3	5.12503e-06	0.000799348	1.2917
KIF2A	5.14528e-06	0.000799348	1.02719
RFC2	5.18595e-06	0.000801535	1.15978
LAMB3	3.01437e-06	0.000811161	-1.6398
SERPINA3	3.04162e-06	0.000811251	-1.39388
MYL9	3.06905e-06	0.000811387	-1.41937
HIST1H2BH	5.28869e-06	0.000813244	1.2814
IGFBP4	3.20901e-06	0.000838621	-1.25549
SLC16A5	3.25191e-06	0.000838621	-1.35196
CEBPD	3.29525e-06	0.000838621	-1.5216
SQRDL	3.30979e-06	0.000838621	-1.35048
NAPSA	3.33698e-06	0.000838621	-2.36477
IL7R	3.33901e-06	0.000838621	-1.75151
SCGN	5.60608e-06	0.000857674	2.12848
ACTL6B	5.73696e-06	0.000871181	1.36978
RGS4	5.75899e-06	0.000871181	1.44136
NONO	5.78109e-06	0.000871181	1.12577
SEMA3G	3.54905e-06	0.000877177	-1.17724
SLCO2A1	3.56442e-06	0.000877177	-1.83298
ACSL5	3.57984e-06	0.000877177	-1.53321
DRAM	3.68336e-06	0.000895265	-1.71116
PPARG	3.74332e-06	0.000901499	-1.69951
PRSS8	3.76883e-06	0.000901499	-1.36933
EFNA1	3.81723e-06	0.000902631	-1.16743
SLC44A4	3.83346e-06	0.000902631	-1.47304
ANKRD1	3.86519e-06	0.000903045	-1.88063
TACSTD2	3.9271e-06	0.000908441	-1.68526
SERPING1	3.94856e-06	0.000908441	-1.3291
IL4R	3.98192e-06	0.000909175	-1.39522
KIF1A	6.1051e-06	0.00091543	2.30079
ECT2	6.18896e-06	0.000918989	1.9118
PXMP2	6.18982e-06	0.000918989	1.1333
KLF2	4.06623e-06	0.000921445	-1.26874
CD59	4.18652e-06	0.000941622	-1.12196
GPC3	4.30945e-06	0.00095143	-1.68529
RARRES2	4.32723e-06	0.00095143	-1.18925
PTGER4	4.3989e-06	0.00095143	-1.43102
EGR1	4.43507e-06	0.00095143	-1.71007
AXUD1	4.44629e-06	0.00095143	-1.69848
TNNC1	4.46263e-06	0.00095143	-2.15994
KLF9	4.47146e-06	0.00095143	-1.316
PTPRB	4.51423e-06	0.00095143	-1.87991
ACADL	4.51423e-06	0.00095143	-1.83468
ANLN	6.53206e-06	0.000965047	1.99084
FANCG	6.59538e-06	0.000969649	1.5109
SFTPB	4.65218e-06	0.000973695	-2.12009
PLK1	6.71836e-06	0.000982936	1.38446
MKI67	6.84306e-06	0.000996344	1.97459
DNAJC12	6.91871e-06	0.00100137	1.52847
RGS17	6.94407e-06	0.00100137	1.97368
RAB3B	6.99499e-06	0.00100391	1.60409
HIST1H1C	7.04618e-06	0.00100647	1.12814
YEATS4	7.09766e-06	0.00100904	1.07847
MVP	4.92583e-06	0.00102386	-1.20086
TGM2	5.04464e-06	0.00104137	-1.62856
TBPL1	7.41248e-06	0.00104885	1.1004
LBR	7.51972e-06	0.00105905	1.02933
VIPR1	5.16558e-06	0.00105909	-2.04472
CDK4	7.57377e-06	0.0010617	1.19103
SERPINB6	5.22687e-06	0.00106441	-1.30014
CLIC5	5.30772e-06	0.0010735	-2.37259
IFNGR1	5.35106e-06	0.0010735	-1.00375
SLC39A8	5.39295e-06	0.0010735	-1.86229
KLF4	5.41399e-06	0.0010735	-1.64975
ATAD2	7.93116e-06	0.00110665	1.84281
LDB2	5.62774e-06	0.00110859	-1.65388
BRCA1	8.01672e-06	0.00111344	1.268
AQP4	5.77722e-06	0.00113065	-2.3325
PLCE1	5.82548e-06	0.00113274	-1.15663
VWF	5.87011e-06	0.0011341	-1.54483
CD9	5.93755e-06	0.00113982	-1.25607
ACYP1	8.50836e-06	0.0011763	1.48808
HES6	8.55367e-06	0.00117717	2.75499
PRKCZ	6.23653e-06	0.00118964	-1.09074
FMO3	6.33075e-06	0.00120002	-1.50899
FOS	6.40212e-06	0.00120596	-1.64179
SKP2	8.80792e-06	0.00120665	1.38099
NUP155	9.05321e-06	0.00123464	1.31377
TMPRSS2	6.61976e-06	0.00123921	-1.88987
S100A14	6.71836e-06	0.00124682	-1.36126
LCN2	6.74317e-06	0.00124682	-1.6554
CKAP2L	9.40486e-06	0.00127682	1.82782
BEX1	9.53006e-06	0.00128801	2.71987
GPR116	7.07008e-06	0.0012993	-1.87726
PCSK5	7.3064e-06	0.00133135	-1.20377
EMP1	7.33282e-06	0.00133135	-1.5473
GPR19	1.00189e-05	0.00134804	1.22403
CDC6	1.00885e-05	0.00135136	1.81717
SRPX	7.65539e-06	0.0013718	-1.50082
C3	7.68274e-06	0.0013718	-1.81704
GMFG	7.71016e-06	0.0013718	-1.42721
PMP22	7.73766e-06	0.0013718	-1.42923
CHGA	1.03917e-05	0.00138582	1.52143
DTL	1.04423e-05	0.00138644	1.97055
C4BPA	7.93116e-06	0.0013886	-2.37043
ANXA11	7.96032e-06	0.0013886	-1.42674
TNFRSF1A	7.98848e-06	0.0013886	-1.14368
TACC1	8.01672e-06	0.0013886	-1.31338
SPC25	1.05621e-05	0.00139619	2.20314
CD44	8.21651e-06	0.00141507	-1.49327
CNTNAP2	1.08043e-05	0.00142197	2.15469
SYT13	1.09268e-05	0.00143184	1.79165
RRAS	8.36148e-06	0.00143186	-1.54147
VSIG4	8.43836e-06	0.00143456	-1.78688
LAMC2	8.47883e-06	0.00143456	-1.17546
CAPN3	8.53797e-06	0.00143456	-1.0345
CASP1	8.56765e-06	0.00143456	-1.05047
FCN1	8.68717e-06	0.00144653	-1.47688
VNN2	8.89931e-06	0.00147372	-1.14598
VAMP8	8.96064e-06	0.00147576	-1.34922
CHAF1B	1.13875e-05	0.00147798	1.58703
MCM4	1.14261e-05	0.00147798	1.90527
CDCA7	1.14261e-05	0.00147798	1.82939
KCNB2	1.14983e-05	0.00148096	1.60193
SEC11C	1.15532e-05	0.00148171	1.8072
HLA-E	9.11533e-06	0.00149308	-1.43641
SMC3	1.17222e-05	0.00149702	1.15675
NR3C2	9.2091e-06	0.00149947	-1.4085
ITGA8	9.29401e-06	0.00149947	-1.66598
FCGRT	9.30359e-06	0.00149947	-1.02835
KIAA0101	1.19403e-05	0.00151205	1.84981
LAPTM4B	1.2026e-05	0.0015121	1.10891
SUPT16H	1.20643e-05	0.0015121	1.17156
BLM	1.21414e-05	0.0015121	1.31785
KNTC1	1.23358e-05	0.00153	1.86728
CAST	9.55912e-06	0.00153246	-1.25737
STAT6	9.65629e-06	0.00153691	-1.18904
NR4A2	9.68885e-06	0.00153691	-1.12937
TFPI	9.74267e-06	0.00153735	-1.5819
TTF2	1.24926e-05	0.00154309	1.00625
PROX1	1.26113e-05	0.00154509	1.78347
FMO5	9.8859e-06	0.00155183	-1.2724
ITGAL	1.00189e-05	0.00156456	-1.06531
EPHX1	1.01196e-05	0.00157213	-1.20416
TSPO	1.0221e-05	0.00157691	-1.10477
RASL12	1.0255e-05	0.00157691	-1.12714
LIG1	1.29726e-05	0.00158292	1.08851
CHAF1A	1.31356e-05	0.00159635	1.21124
RBBP7	1.32177e-05	0.00159988	1.06417
ELAVL3	1.32926e-05	0.0016025	1.81904
CCT2	1.35081e-05	0.001622	1.3933
TUBB3	1.3634e-05	0.00163062	2.14145
STX11	1.06827e-05	0.00163435	-1.58049
SOX4	1.38885e-05	0.00165448	2.00669
ITGA3	1.09523e-05	0.00166713	-1.37051
VBP1	1.41032e-05	0.00167345	1.43907
TROAP	1.43204e-05	0.00169256	1.71504
PTGS2	1.12046e-05	0.00169396	-1.97299
ALOX15B	1.1241e-05	0.00169396	-1.19606
PYCARD	1.13507e-05	0.00169641	-1.14995
RPS6KA2	1.14243e-05	0.00169641	-1.13749
ABI3BP	1.14261e-05	0.00169641	-1.6879
ANKRD29	1.15532e-05	0.00169855	-1.85556
KAL1	1.15532e-05	0.00169855	-1.81495
CYP2B7P1	1.1641e-05	0.00170314	-2.24946
SLC17A6	1.50452e-05	0.00177128	1.45019
ADAMDEC1	1.53521e-05	0.00180038	1.48681
SNRPB	1.56302e-05	0.00182588	1.066
TRIM9	1.59764e-05	0.00185197	1.69021
APLP1	1.6102e-05	0.00185938	1.23186
ZYX	1.28513e-05	0.00186214	-1.21647
RARRES3	1.31766e-05	0.00189066	-1.34098
HLA-DPB1	1.32589e-05	0.00189066	-1.15741
BLVRB	1.32589e-05	0.00189066	-1.29632
CD93	1.33002e-05	0.00189066	-1.65545
ANG	1.34331e-05	0.00189066	-1.60478
CEBPA	1.35081e-05	0.00189066	-1.17468
DPEP2	1.355e-05	0.00189066	-1.26461
ARHGDIB	1.355e-05	0.00189066	-1.03303
NUP107	1.67312e-05	0.00192467	1.11724
CBLN1	1.6879e-05	0.00193429	1.21158
SLC36A4	1.69451e-05	0.0019345	1.60079
WIF1	1.39626e-05	0.00193926	-2.27644
ITGAM	1.41464e-05	0.00194394	-1.2091
EPHA2	1.41464e-05	0.00194394	-1.20515
GDF10	1.41898e-05	0.00194394	-1.30384
CHN2	1.71775e-05	0.00194629	1.11643
OXCT1	1.71775e-05	0.00194629	1.02827
TUBG1	1.73283e-05	0.00195602	1.28019
PIGR	1.44449e-05	0.00196993	-1.85515
ILF2	1.76838e-05	0.00198871	1.2298
EMCN	1.48936e-05	0.00201291	-1.66123
FBLN5	1.48936e-05	0.00201291	-1.94569
SELP	1.52602e-05	0.00205325	-1.35162
SFXN3	1.54444e-05	0.00206581	-1.05057
PPBP	1.54907e-05	0.00206581	-1.75408
CDCA8	1.86451e-05	0.00208901	1.85748
CYBRD1	1.58186e-05	0.00210025	-1.59551
KCNJ15	1.61352e-05	0.00213289	-1.75963
E2F7	1.9536e-05	0.00217268	1.77798
GPX2	1.9536e-05	0.00217268	1.66092
LGR4	2.00458e-05	0.00221725	1.21881
NRSN1	2.00839e-05	0.00221725	1.55978
RGS7	2.04423e-05	0.0022404	1.20458
GNG11	1.71103e-05	0.0022519	-1.59774
EGR2	1.74293e-05	0.00227592	-1.03964
DMBT1	1.74438e-05	0.00227592	-2.00132
FXYD5	1.75817e-05	0.00228403	-1.10982
ABCA3	1.77816e-05	0.00229025	-1.52123
KCNS3	1.7993e-05	0.00230762	-1.06044
WASF1	2.12102e-05	0.00230778	1.50526
DHRS3	1.82536e-05	0.00232796	-1.32015
SLC15A2	1.83061e-05	0.00232796	-1.2539
HMGB2	2.15947e-05	0.00234117	1.78686
CTSS	1.86233e-05	0.00235835	-1.1454
NOVA1	2.2027e-05	0.00237947	1.06177
ANXA4	1.88908e-05	0.00238221	-1.13724
ABLIM1	1.91068e-05	0.00239313	-1.16318
PPP1R15A	1.91611e-05	0.00239313	-1.23578
CD69	1.92155e-05	0.00239313	-1.32331
PLA1A	1.99335e-05	0.00247233	-1.0653
POLA2	2.3322e-05	0.00249904	1.0907
HDGFRP3	2.3322e-05	0.00249904	1.00384
SLC7A5	2.33826e-05	0.00249904	1.4665
DNMT1	2.383e-05	0.00252891	1.46958
NKX2-2	2.40226e-05	0.00254041	1.79546
PDZK1IP1	2.0614e-05	0.00254625	-1.22537
CPE	2.42164e-05	0.00254987	1.24634
TUBA1A	2.42812e-05	0.00254987	1.36047
PEBP4	2.08302e-05	0.00255204	-2.08377
MYBL2	2.48393e-05	0.00259941	1.3105
AP3B2	2.4937e-05	0.00260061	1.16431
MCM7	2.50521e-05	0.00260338	1.49348
FANCF	2.51363e-05	0.00260338	1.0149
CCND2	2.13707e-05	0.00260765	-1.21913
AKR1C3	2.17887e-05	0.00263731	-1.92221
CDH5	2.17887e-05	0.00263731	-1.70209
ADCYAP1	2.56736e-05	0.00264088	1.54516
MLPH	2.19839e-05	0.00264564	-1.66289
SCGB3A2	2.21802e-05	0.00264564	-2.03309
HPGD	2.21918e-05	0.00264564	-2.01493
SLIT2	2.25138e-05	0.00267143	-1.40835
CCNF	2.61508e-05	0.00267172	1.08868
PSPH	2.61508e-05	0.00267172	1.04377
FZD4	2.27602e-05	0.00267957	-1.20746
WISP2	2.31962e-05	0.00270973	-1.12799
C7	2.3322e-05	0.00271077	-1.83082
CFTR	2.3385e-05	0.00271077	-1.13767
HOXB2	2.7023e-05	0.0027515	1.40674
ZDHHC13	2.7125e-05	0.0027526	1.29637
ALOX5	2.40226e-05	0.00276342	-1.34861
CAPN2	2.40226e-05	0.00276342	-1.08368
MARCKSL1	2.81611e-05	0.00284242	1.72035
NCF2	2.54711e-05	0.00287923	-1.65983
PRKCD	2.54711e-05	0.00287923	-1.03431
S100A6	2.55385e-05	0.00287923	-1.13776
IL1R1	2.56736e-05	0.00287923	-1.37862
ZFP36	2.56981e-05	0.00287923	-1.65965
ADAMTS1	2.60822e-05	0.00291145	-1.70957
ITM2A	2.6355e-05	0.00293104	-1.30591
FXYD1	2.66346e-05	0.00295125	-1.46869
GYPC	2.68439e-05	0.00296355	-1.22926
AQP9	2.7023e-05	0.00297243	-1.61193
CST1	3.00476e-05	0.00297785	1.65216
LYN	2.74083e-05	0.00299297	-1.2217
CFH	2.74083e-05	0.00299297	-1.63293
FAM129A	2.75508e-05	0.00299766	-1.07675
ADH1C	2.78374e-05	0.00301795	-1.61187
EDNRB	2.86251e-05	0.00306943	-1.90469
ALDH1A1	2.90805e-05	0.00306943	-1.85826
RAB31	2.90805e-05	0.00306943	-1.10321
RNASE1	2.91549e-05	0.00306943	-1.53629
MYO5C	2.92294e-05	0.00306943	-1.06178
CLIC3	2.93041e-05	0.00306943	-1.90112
CLEC3B	2.93306e-05	0.00306943	-1.95884
CXCL9	3.12683e-05	0.00306969	1.32007
CA2	2.98073e-05	0.00310814	-1.55369
DUSP3	2.99068e-05	0.00310814	-1.06214
CENPK	3.17657e-05	0.00310839	1.7956
FGR	3.02892e-05	0.00313706	-1.43363
TNNT1	3.22683e-05	0.0031372	1.46846
CACNA2D2	3.07762e-05	0.00316574	-1.2225
PAPSS2	3.12683e-05	0.00319456	-1.9082
ICAM4	3.13753e-05	0.00319466	-1.35986
HLA-DMA	3.185e-05	0.00323208	-1.25527
FGD5	3.20163e-05	0.00323459	-1.48992
PPP2R5A	3.20894e-05	0.00323459	-1.05911
CENPI	3.33891e-05	0.00323574	1.34886
NFKBIA	3.25723e-05	0.00326145	-1.30839
NDRG2	3.30605e-05	0.00328849	-1.38439
CFI	3.30605e-05	0.00328849	-1.16847
STX1A	3.42212e-05	0.00329518	1.33372
MYADM	3.35478e-05	0.0033239	-1.53193
CDC25A	3.48128e-05	0.00334148	1.11258
CSE1L	3.50687e-05	0.0033529	1.23389
PARP2	3.51543e-05	0.0033529	1.14056
HOXB7	3.53951e-05	0.00336521	1.32428
FYCO1	3.43052e-05	0.00336784	-1.04575
TACC2	3.43052e-05	0.00336784	-1.05955
IL20RA	3.45583e-05	0.00338167	-1.13809
MTHFD1	3.58449e-05	0.00339726	1.07166
PPAP2B	3.49833e-05	0.00341217	-1.43822
EHD2	3.5326e-05	0.00343449	-1.20372
FIGNL1	3.64804e-05	0.00343959	1.37018
HOXD10	3.66339e-05	0.00343959	1.49471
AMICA1	3.56644e-05	0.00345623	-1.57899
S100A12	3.58449e-05	0.00346259	-1.47357
RXRA	3.68109e-05	0.00353326	-1.22896
CDK5R1	3.78679e-05	0.00353344	1.47364
CD52	3.70313e-05	0.00354313	-1.56322
RELN	3.81495e-05	0.0035472	1.28186
RAD21	3.82508e-05	0.0035472	1.01358
POLQ	3.88939e-05	0.00359482	1.4555
CKS1B	3.90028e-05	0.00359482	1.41265
S100P	3.81495e-05	0.00362529	-1.42468
ANGPT1	3.81495e-05	0.00362529	-1.50262
MT1M	3.84326e-05	0.00362849	-1.65911
CD74	3.85254e-05	0.00362849	-1.15187
LTBP2	3.8717e-05	0.00363517	-1.31683
PTBP2	4.01096e-05	0.00368556	1.11793
PLA2G1B	4.01174e-05	0.00373986	-2.00045
FGFR4	4.02043e-05	0.00373986	-1.07818
PDK4	4.04529e-05	0.00374327	-1.42707
SNRPD1	4.1064e-05	0.00375038	1.07483
CBX1	4.13399e-05	0.00376418	1.21775
GREM1	4.17421e-05	0.00378935	1.27996
FPR1	4.13536e-05	0.00381148	-1.25729
PSAT1	4.22397e-05	0.00381157	1.55202
NOSTRIN	4.16384e-05	0.00381441	-1.59706
HHIP	4.16384e-05	0.00381441	-1.69291
CTPS	4.25425e-05	0.00382743	1.41929
DPYSL4	4.28468e-05	0.00383193	1.65796
CDC45L	4.28468e-05	0.00383193	1.5696
CXCL16	4.22397e-05	0.00385777	-1.50415
TNS1	4.28246e-05	0.00387712	-1.42065
LRRK2	4.28468e-05	0.00387712	-2.22281
NFKBIZ	4.31525e-05	0.00387712	-1.35375
FOXF1	4.32235e-05	0.00387712	-1.26571
TNFAIP3	4.4131e-05	0.00394678	-1.12814
ACVRL1	4.43897e-05	0.00395817	-1.46486
C5AR1	4.51561e-05	0.00399108	-1.42968
S100A11	4.58842e-05	0.00403179	-1.46844
NUPR1	4.60938e-05	0.00403843	-1.00166
CRIP1	4.73668e-05	0.00412597	-1.18907
CDCA5	4.66112e-05	0.004144	1.99508
RNF182	4.69345e-05	0.00416047	1.51458
CLU	4.82424e-05	0.0041781	-1.5356
PTPRM	4.8885e-05	0.00419931	-1.38247
STXBP6	4.89054e-05	0.00419931	-1.40264
LDLR	4.93254e-05	0.00422335	-1.42009
MCM10	4.79132e-05	0.00423477	1.51847
CNN2	4.98801e-05	0.00423738	-1.1651
DOK2	4.98801e-05	0.00423738	-1.02477
AOC3	4.99111e-05	0.00423738	-1.93332
KCNMB2	4.81214e-05	0.00424073	1.34115
TPD52	4.85731e-05	0.00424332	1.25084
FLJ21986	5.02493e-05	0.00425412	-1.35961
CKAP2	4.92391e-05	0.00427189	1.70142
SSX2IP	4.92391e-05	0.00427189	1.36426
ST6GALNAC2	5.06645e-05	0.00427479	-1.15585
ARRB1	5.12733e-05	0.00430453	-1.38536
IFITM2	5.14581e-05	0.00430804	-1.22698
GPR137C	4.99111e-05	0.00431023	1.3804
UBL3	5.46068e-05	0.00449183	-1.10378
PTRF	5.47863e-05	0.00449183	-1.48395
LY86	5.54462e-05	0.0045287	-1.011
KIF5C	5.33966e-05	0.00454845	1.54387
IDH2	5.34242e-05	0.00454845	1.12618
SCEL	5.58705e-05	0.00455103	-1.95279
CIB1	5.62952e-05	0.00457326	-1.11191
TACC3	5.40713e-05	0.00458716	1.27994
FANCL	5.4428e-05	0.00458716	1.34983
PPM1E	5.47863e-05	0.00459945	1.84544
CDO1	5.69076e-05	0.00460817	-1.18117
RAMP3	5.73381e-05	0.00462063	-1.43789
APOL3	5.76491e-05	0.00462097	-1.05145
GLRX	5.76491e-05	0.00462097	-1.05824
LRRFIP1	5.83977e-05	0.00465622	-1.05036
NCAM1	5.67847e-05	0.00474082	1.8618
LMCD1	6.05586e-05	0.00481577	-1.18054
DHCR24	6.10757e-05	0.0048266	-1.26337
NPNT	6.11188e-05	0.0048266	-1.31774
KRT19	6.13354e-05	0.0048266	-1.16038
MAPT	5.88312e-05	0.00484457	1.16743
LPL	6.18942e-05	0.00485789	-1.47249
MAP1B	5.94073e-05	0.00487868	1.32903
IRAK3	6.34434e-05	0.00496655	-1.00357
FLJ22662	6.38614e-05	0.00498632	-1.31379
CALCB	6.11188e-05	0.00499203	1.15593
TIA1	6.13354e-05	0.00499618	1.09631
CD53	6.42478e-05	0.00500352	-1.07932
THOC1	6.18574e-05	0.00501162	1.00097
BMP2	6.50614e-05	0.00502791	-1.40928
VEPH1	6.54647e-05	0.00504614	-1.61438
SLA	6.60167e-05	0.0050628	-1.0771
SLIT3	6.64301e-05	0.00507696	-1.33577
LY6E	6.67067e-05	0.00507696	-1.0374
SCN3A	6.33e-05	0.00511474	2.0865
CENPA	6.38614e-05	0.00514631	2.12518
DKK3	6.8103e-05	0.00515717	-1.15414
DCC1	6.42597e-05	0.0051646	1.36856
LMNA	6.93782e-05	0.00523823	-1.04752
PPL	7.02383e-05	0.00527908	-1.17802
TARS	6.61543e-05	0.00530273	1.02696
TRIP13	6.70945e-05	0.00535193	1.2738
IL17RB	6.71233e-05	0.00535193	1.23102
EEF1A2	6.83848e-05	0.00541773	1.15247
DSCR6	6.85668e-05	0.00541773	2.20397
UPF3B	6.86676e-05	0.00541773	1.24734
HOXD11	6.89512e-05	0.0054259	1.31829
SPI1	7.33115e-05	0.00546432	-1.02845
DLC1	7.34458e-05	0.00546432	-1.51064
ANPEP	7.55677e-05	0.00558219	-1.39096
ALPL	7.6792e-05	0.00561057	-1.21934
BTNL9	7.69907e-05	0.00561057	-1.29884
RRAD	7.69907e-05	0.00561057	-1.57769
HCLS1	7.7255e-05	0.00561057	-1.0178
HIST1H4C	7.2145e-05	0.0056331	1.2906
SLCO2B1	7.88133e-05	0.00569629	-1.14203
UGT8	7.33115e-05	0.0057094	1.71294
EDG1	8.01841e-05	0.0057677	-1.35341
CD37	8.08742e-05	0.00578743	-1.16997
GSTM5	8.21623e-05	0.00584031	-1.06022
LPP	8.26494e-05	0.0058611	-1.06743
CLDN3	7.60941e-05	0.00588051	1.1262
KLK12	7.69907e-05	0.00591945	1.52344
HOXB5	7.78943e-05	0.00594343	1.25652
PHYHIPL	7.78943e-05	0.00594343	1.47305
TRIM8	8.49507e-05	0.00597981	-1.02281
LTBP4	8.51169e-05	0.00597981	-1.24221
GAS2	7.92629e-05	0.00600227	1.08337
LEPREL1	8.68321e-05	0.006072	-1.3896
CA8	8.15164e-05	0.00613146	1.24299
NPTX1	8.15792e-05	0.00613146	1.21115
CST3	8.83214e-05	0.00613345	-1.08804
PTPLA	9.00438e-05	0.00621014	-1.07222
LOH3CR2A	9.02891e-05	0.00621118	-1.53272
VGLL3	9.07903e-05	0.00621118	-1.35457
CCL21	9.09145e-05	0.00621118	-1.07377
HBEGF	9.10893e-05	0.00621118	-1.38302
DONSON	8.44174e-05	0.00631329	1.40576
HP	9.2852e-05	0.00631708	-1.07291
NRTN	8.48968e-05	0.00633343	1.02511
ELOVL2	8.63456e-05	0.0064256	1.56584
IL18R1	9.53626e-05	0.00642767	-1.19957
EGFL7	9.68199e-05	0.00648457	-1.06526
HDC	9.73707e-05	0.0064926	-1.03243
POLA1	8.78107e-05	0.00651169	1.23362
GHR	9.84792e-05	0.00655202	-1.2593
TSPAN1	9.95972e-05	0.00659728	-1.325
CDCA2	9.02891e-05	0.00661239	1.42046
PSMC3IP	9.17981e-05	0.00669904	1.04233
SLC16A4	0.000104165	0.0068397	-1.14933
HSD17B6	0.000105029	0.00688149	-1.3565
RGN	0.000106901	0.00697376	-1.03392
TEK	0.000107494	0.00699079	-1.55711
ADH1A	0.000107891	0.00699079	-1.26297
CXCL13	9.81087e-05	0.00707392	1.6632
MMP28	0.000110295	0.00710294	-1.00165
NPC2	0.000110295	0.00710294	-1.01576
SCN7A	0.000111309	0.0071226	-1.58607
GSTK1	0.000111716	0.00712416	-1.06874
CALCRL	0.000111806	0.00712416	-1.73316
FBLN1	0.000112963	0.00716757	-1.26299
ZMAT4	0.00010013	0.00717035	1.57854
LGALS3	0.000114128	0.00721112	-1.12077
ASPA	0.000114391	0.0072126	-1.06987
SEZ6L	0.000101746	0.00726663	1.34347
FXYD3	0.000116061	0.00727225	-1.30287
MANEAL	0.000103927	0.00737316	1.49057
FGF9	0.000104552	0.00739695	1.28573
ADARB1	0.000118387	0.0074026	-1.02109
CDCA4	0.000106139	0.00749166	1.31236
MAD2L2	0.000107257	0.00755188	1.30094
RTN1	0.000107494	0.00755188	1.30415
CYP3A5	0.00012118	0.00755948	-1.24686
FABP7	0.000107891	0.00756213	1.3769
CHD7	0.000110086	0.00768026	1.16312
C6	0.000123735	0.00768916	-1.18267
SULT1A1	0.000124972	0.0077183	-1.09161
AGR2	0.00012602	0.00776713	-1.25218
GSTA1	0.000126843	0.00780189	-2.02652
CENPL	0.000114713	0.00785761	1.22026
CLGN	0.000115301	0.00786211	1.80965
RBBP8	0.000115301	0.00786211	1.13725
RMI1	0.000117075	0.00796506	1.44733
AK1	0.000131234	0.00800659	-1.01744
ACP5	0.000132568	0.00803917	-1.18283
BARD1	0.000120072	0.00813046	1.25205
SCN2A	0.000120315	0.00813046	1.44115
IFI27	0.000134485	0.00813481	-1.10273
DSP	0.000120677	0.00813667	1.51037
RASSF2	0.000136134	0.00818949	-1.00856
GKAP1	0.000121894	0.00820037	1.24441
FOXM1	0.000124972	0.00833303	1.60619
NCAPD3	0.000125594	0.008356	1.16455
COX7A1	0.000139235	0.00835718	-1.22959
NPR3	0.000139958	0.00836945	-1.21455
DEPDC1B	0.000126217	0.008379	1.89064
RPRM	0.000126916	0.00840683	1.58818
ENG	0.000141656	0.00843752	-1.31976
SH3D19	0.000144527	0.00857459	-1.35411
KIAA0828	0.000144527	0.00857459	-1.17028
APOD	0.000145898	0.00863893	-1.56984
GRM8	0.000131695	0.00864738	1.2715
TBX2	0.000148666	0.00875127	-1.38844
PLEKHK1	0.000148666	0.00875127	-1.27475
RAMP2	0.000150063	0.0088163	-1.21791
CALCA	0.000135426	0.00883461	1.16297
CPB2	0.000152097	0.00890565	-1.94976
GUCY1A3	0.000152175	0.00890565	-1.19419
RAD54B	0.000137082	0.00890772	1.18533
NCAPD2	0.000137137	0.00890772	1.12719
ICAM2	0.000153594	0.00893663	-1.23202
HEG1	0.000153594	0.00893663	-1.47387
CGNL1	0.000155022	0.00900232	-1.35613
TCBA1	0.000139795	0.00904135	1.59325
MS4A7	0.000156458	0.00906826	-1.28116
SEMA3B	0.000157903	0.00912824	-1.249
LST1	0.000158629	0.00912824	-1.23881
ROS1	0.000158705	0.00912824	-1.66191
CAMK2B	0.000142486	0.00917603	1.49898
MDM1	0.000144109	0.00920907	1.00722
PRTFDC1	0.000144527	0.00920907	1.35191
DUSP6	0.00016082	0.0092323	-1.29126
SST	0.000145211	0.00923317	1.17154
PGM5	0.000163265	0.00930176	-1.17853
STEAP4	0.000164319	0.00932659	-1.86584
BCL6	0.000165992	0.00939964	-1.01953
SMS	0.000149364	0.00942636	1.08319
HIG2	0.000150063	0.00942636	1.07902
CLEC1A	0.000170148	0.00956734	-1.21932
ANK3	0.000172396	0.00965558	-1.14705
TCF12	0.000156329	0.00973098	1.00816
FAM38A	0.000174388	0.00973313	-1.19616
MYL6B	0.000157646	0.0097763	1.10564
ZNF711	0.000160088	0.00990736	1.49995
GAD1	0.000161555	0.00997767	1.30008
PLAC9	0.000181348	0.0100159	-1.46887
AHNAK	0.000181448	0.0100159	-1.5378
EDNRA	0.000183084	0.0100877	-1.01253
PPP1R14A	0.000183843	0.010111	-1.39897
GNA14	0.000184863	0.0101486	-1.04632
C10ORF116	0.000185736	0.010178	-1.17163
SH2D3C	0.000188694	0.0103026	-1.15176
MAP3K8	0.000190582	0.0103869	-1.11627
TOX3	0.000170546	0.010405	1.52605
PRICKLE1	0.000191976	0.010444	-1.34934
PRDX2	0.000172845	0.0105028	1.08635
NUP62CL	0.000173615	0.0105072	1.37677
CD163	0.000194571	0.0105449	-1.02711
SGOL2	0.000175164	0.010563	1.33141
LOC145837	0.000176721	0.0105955	1.40257
DKC1	0.000177503	0.0105955	1.18081
ROBO4	0.000196968	0.0106387	-1.21828
TSPAN8	0.000200513	0.0107915	-1.57532
CADPS	0.0001822	0.010831	1.12555
TSPAN7	0.000202046	0.0108382	-1.20567
CP110	0.000183843	0.0108644	1.1004
SLC19A3	0.000203757	0.0108884	-1.33953
RIMS2	0.000185736	0.0109334	1.86477
PCYOX1	0.000205299	0.0109513	-1.05569
BARX1	0.000187255	0.0109586	1.01195
IL6R	0.000208079	0.01099	-1.10838
ADAMTS8	0.000209824	0.0110182	-1.53672
SSPN	0.000209843	0.0110182	-1.01816
MSMB	0.0002107	0.0110248	-1.88827
MSRB3	0.0002107	0.0110248	-1.13054
HOXA10	0.000189511	0.0110477	1.2261
UNQ473	0.000215118	0.0111783	-1.66009
GABRB3	0.000192415	0.0111954	1.44536
ELAVL2	0.000193645	0.0112277	1.15757
MYB	0.000194461	0.0112277	1.20454
SLC7A7	0.000220512	0.0113763	-1.2636
HIST1H2AE	0.000200829	0.0114419	1.17723
LPHN2	0.000225052	0.0115093	-1.48549
CSTA	0.000225306	0.0115093	-1.41221
TSGA14	0.0002029	0.0115381	1.25903
SLC15A3	0.000227036	0.0115585	-1.15253
TMEM106C	0.000204617	0.011592	1.17376
HECW2	0.000228738	0.0116079	-1.08169
DYNC1I1	0.000205943	0.0116453	1.1942
CCDC34	0.000208079	0.011722	1.31133
IFI44L	0.000233705	0.0117394	-1.04482
MFAP4	0.000237451	0.0118682	-1.70565
AOF2	0.000213343	0.0119073	1.11029
MGC35295	0.000240037	0.0119776	-1.23523
PDGFRA	0.000240881	0.0119801	-1.22699
ORC1L	0.000216009	0.0119895	1.2046
CDCA3	0.000216902	0.0120169	1.51103
IGSF9	0.000217915	0.0120509	1.70885
TBC1D2	0.000244852	0.0121176	-1.19608
PLAC8	0.000244852	0.0121176	-1.15521
GGTLA4	0.000245822	0.0121456	-1.16727
LOC338328	0.000246795	0.0121738	-1.38623
ABLIM3	0.000247771	0.0122019	-1.11494
GIMAP7	0.000248749	0.0122102	-1.22596
PRICKLE2	0.00024973	0.012216	-1.22891
TMBIM1	0.000251699	0.0122676	-1.23769
AHR	0.000253836	0.0122996	-1.14144
LMO7	0.000256667	0.0123969	-1.55463
IL8RB	0.000256667	0.0123969	-1.31439
SPRY2	0.000260699	0.0125715	-1.08704
TRPM8	0.000231529	0.0126407	1.3827
SUSD2	0.000263731	0.0126802	-1.72991
GALNTL4	0.00026475	0.0127059	-1.11727
GCH1	0.000237631	0.0128351	1.02036
TMEM118	0.000239082	0.0128903	1.34881
TSPAN18	0.000270922	0.0128948	-1.17731
CALB1	0.000240881	0.012934	1.09748
PODXL2	0.000241608	0.012934	1.12307
WWC2	0.000273	0.0129574	-1.38924
CYYR1	0.000276137	0.0130447	-1.22584
GTSE1	0.000246795	0.0131185	1.42695
AGPAT5	0.000248749	0.013199	1.25889
PZP	0.00028355	0.01327	-1.21532
KCNH8	0.000251699	0.0132854	1.25576
RBPMS	0.000284583	0.0132977	-1.26154
ESCO2	0.000254672	0.0133954	1.29586
MMP11	0.000256667	0.0134768	1.12501
LIMS2	0.000292181	0.0136106	-1.14853
AVPI1	0.000294366	0.0136327	-1.12094
IFIT1	0.000294582	0.0136327	-1.052
HRASLS3	0.000295462	0.0136327	-1.09742
LRRC32	0.000296274	0.0136327	-1.26377
CST6	0.000298767	0.0137264	-1.38166
CKAP5	0.000263731	0.0137281	1.06025
BXDC2	0.000265772	0.0137817	1.01796
ONECUT2	0.000265772	0.0137817	1.29476
KCNA1	0.000266132	0.0137817	1.32193
ADRB1	0.000301393	0.0138221	-1.08639
AADACL1	0.000302097	0.0138221	-1.0185
AGTR1	0.000306143	0.0139366	-1.22573
NME5	0.000307701	0.0139666	-1.13101
DPP4	0.00031095	0.0140692	-1.22742
TPPP3	0.000311096	0.0140692	-1.26571
BST2	0.000313373	0.0140756	-1.0813
MTMR7	0.000277188	0.0142078	1.0998
LRP1	0.000318937	0.014283	-1.02576
KLF6	0.000320271	0.0142996	-1.09052
TDP1	0.000281419	0.0144001	1.02387
CDGAP	0.000323757	0.0144132	-1.41232
MS4A2	0.0003248	0.0144383	-1.27215
KIAA0286	0.00028355	0.0144601	1.1722
SIDT2	0.000327268	0.0145052	-1.08861
ICAM1	0.000331989	0.0146928	-1.61619
COL1A1	0.000289943	0.0147362	1.34943
SPTBN1	0.000337703	0.0148584	-1.36696
CX3CR1	0.000339154	0.0148788	-1.29874
GPR126	0.000340358	0.01491	-1.50196
GIMAP8	0.000341565	0.0149411	-1.35024
INTS7	0.000296561	0.0149967	1.14512
GPT2	0.000297663	0.0150021	1.45145
RNF128	0.000346421	0.0150443	-1.3627
HIST1H3G	0.000302253	0.0151826	1.16882
ACTG2	0.000351322	0.0152134	-1.10066
SLCO5A1	0.000306578	0.0153233	1.12792
ABCC8	0.00030883	0.0153848	1.00523
TPSAB1	0.000357513	0.015415	-1.01246
SERTAD1	0.000363776	0.0156403	-1.05996
STOM	0.000363776	0.0156403	-1.15631
CTGF	0.000366301	0.0157187	-1.00142
CLEC2B	0.000368838	0.0157456	-1.03576
RBMS2	0.00037011	0.0157776	-1.08736
CCDC21	0.000323757	0.015918	1.21628
RAB3IP	0.000324925	0.0159234	1.10555
DENND3	0.000377808	0.0160151	-1.02162
C19ORF33	0.000378449	0.0160198	-1.30259
ST8SIA5	0.000328906	0.0160403	1.37166
XAF1	0.000381792	0.0161125	-1.03366
ZNF533	0.000389552	0.0162614	-1.36526
PLXDC2	0.000389552	0.0162614	-1.14589
C9ORF61	0.000391135	0.0163049	-1.09244
CENPH	0.000337953	0.016323	1.17214
TIE1	0.00039352	0.0163365	-1.26466
GIMAP6	0.000394848	0.0163466	-1.14046
CH25H	0.000394848	0.0163466	-1.36958
SLC11A1	0.000398851	0.0164671	-1.33238
CACNA1A	0.000343987	0.0165614	1.66034
STRBP	0.000347642	0.016684	1.07224
ADCY4	0.000406938	0.016778	-1.23912
PTPLAD2	0.000409657	0.0168211	-1.0445
EVI2B	0.000412389	0.0168879	-1.13239
CNKSR3	0.000360009	0.0171411	1.29465
FKBP3	0.000362681	0.0172411	1.01603
SRPK1	0.000368137	0.0173364	1.01257
EVI1	0.000430437	0.0174134	-1.26008
D4S234E	0.000373946	0.0174734	1.14382
PAXIP1	0.000376518	0.0175392	1.02182
RBMS3	0.000443101	0.0178062	-1.26795
H1FX	0.000384303	0.0178467	1.04521
SMAD6	0.000444823	0.0178509	-1.32514
SASH1	0.000446111	0.0178557	-1.0724
TRIM37	0.000389552	0.0180307	1.02842
FOXG1	0.000391135	0.0180442	1.3931
ARHGEF6	0.000453359	0.0180499	-1.09005
CHI3L2	0.000462158	0.0183276	-1.04304
MDK	0.000401535	0.0183919	1.04029
SPOCK2	0.000468086	0.0184655	-1.24146
ARHGAP29	0.000472465	0.0185451	-1.19323
DHRS9	0.000472565	0.0185451	-1.15367
FGFR2	0.000472565	0.0185451	-1.2013
SELE	0.00048461	0.0189192	-1.04368
FAM64A	0.000423758	0.0190949	1.74995
CLDN5	0.000495739	0.0192286	-1.24878
PTGER2	0.000501593	0.0193566	-1.00287
RAB11FIP1	0.000503152	0.019392	-1.14217
NEXN	0.000504715	0.0194026	-1.26438
CDCA7L	0.000434675	0.019443	1.14242
CCDC99	0.000436094	0.019443	1.20007
C1S	0.000514071	0.0196869	-1.02053
ATP2C2	0.000515744	0.0197009	-1.02541
JUNB	0.000515744	0.0197009	-1.03962
RASSF6	0.000443234	0.0197321	1.59867
PGDS	0.000518925	0.0197584	-1.41197
GHRH	0.000447554	0.0198657	1.27546
HOXC6	0.000448282	0.0198688	1.0538
CCL2	0.000531775	0.020059	-1.11804
VSIG2	0.000533396	0.0200699	-1.52755
DNER	0.000457744	0.0200814	1.47646
THBS2	0.000459212	0.0201166	1.01288
MYLK	0.000536648	0.020142	-1.15548
ABCA6	0.000538278	0.0201781	-1.12782
VAMP5	0.000540186	0.0202244	-1.04985
RIN2	0.00054155	0.0202503	-1.03165
TMEM125	0.00054319	0.0202865	-1.36574
RPL39L	0.000466599	0.0203514	1.10233
RIMBP2	0.000469576	0.0204517	1.47103
DUOXA1	0.000553103	0.0204539	-1.11459
OIP5	0.000474065	0.020567	1.47002
TYROBP	0.000558368	0.0205729	-1.12134
TSPAN12	0.00055905	0.0205729	-1.00001
WWTR1	0.000559777	0.0205745	-1.129
E2F8	0.000478581	0.0206679	1.46034
FANCI	0.000478656	0.0206679	1.27325
TMEM71	0.000568194	0.0207573	-1.04477
NINJ2	0.000570741	0.0208	-1.01624
RFWD3	0.000486172	0.0209026	1.08409
NEIL3	0.000486172	0.0209026	1.26138
POSTN	0.000492302	0.0209866	1.09442
TSC22D3	0.000580119	0.0210147	-1.29813
CYP27A1	0.000581836	0.0210516	-1.17946
ARHGAP18	0.000585279	0.0211508	-1.07603
DYNLRB2	0.000590541	0.021239	-1.14553
HYLS1	0.000512577	0.0216457	1.27144
SCGB1D2	0.000518925	0.0218434	1.15241
LSM7	0.000525324	0.0220058	1.0014
SLC22A3	0.000620086	0.0221431	-1.30236
GPM6A	0.000630427	0.0223815	-1.539
COL4A4	0.000630476	0.0223815	-1.1329
F13A1	0.000633096	0.0224481	-1.02666
PRELP	0.000642225	0.0226651	-1.20107
CASC5	0.000545526	0.0226781	1.26205
MND1	0.000548132	0.0227549	1.2042
GADD45G	0.00055905	0.0231428	1.13908
AGR3	0.000663267	0.0232966	-1.4375
CTSC	0.000663983	0.0232966	-1.07467
SAAL1	0.00059047	0.0242125	1.04823
SIX1	0.000600411	0.0245162	1.08999
CTNNA2	0.000604742	0.0246287	1.09678
DKFZP762E1312	0.00060634	0.0246287	1.30651
C1ORF116	0.000714079	0.0246656	-1.01786
DOCK8	0.000714459	0.0246656	-1.09723
CCL23	0.000718371	0.0247451	-1.05268
F3	0.000718403	0.0247451	-1.35961
MYO1C	0.000726333	0.0248761	-1.12163
CLEC12A	0.000730319	0.0249727	-1.10511
OSMR	0.000731639	0.0249727	-1.02035
FAM83D	0.000622255	0.0250724	1.58189
TRPV2	0.000752737	0.0254907	-1.03121
COL4A3	0.00076068	0.0257308	-1.19265
FANCA	0.00064959	0.0259866	1.06986
C9ORF140	0.000654979	0.0260428	1.2404
GDAP1	0.000658565	0.0260821	1.35563
CENPN	0.000668247	0.0263616	1.08581
SNTB1	0.0007982	0.0266669	-1.07214
SRD5A1	0.000683424	0.0268549	1.14412
DAPK2	0.000808834	0.0269364	-1.06618
FOXD1	0.00068844	0.0269753	1.29705
SGMS2	0.000812067	0.0269967	-1.53194
TMEM145	0.000693025	0.0270558	1.21743
SCARA5	0.000819562	0.0271139	-1.30134
RALYL	0.000705481	0.0274001	1.28846
SOX2	0.000705481	0.0274001	1.39003
SULF1	0.000708571	0.0274494	1.32945
KIAA1524	0.00071053	0.0274724	1.25349
IL6	0.000839875	0.0275141	-1.2949
CASP8AP2	0.000716429	0.0275414	1.01793
MGC14376	0.000843492	0.0276026	-1.28926
RERG	0.000847892	0.0276565	-1.15126
ANKRD32	0.00072038	0.027658	1.00658
HELLS	0.00073143	0.0279399	1.76525
C4ORF31	0.000858672	0.0279476	-1.19306
COLEC12	0.000867879	0.0281864	-1.40973
PDZD2	0.000872362	0.0282838	-1.14162
BRIP1	0.000748988	0.028359	1.45783
FGFR3	0.000886174	0.0283874	-1.15626
CSF3R	0.000886174	0.0283874	-1.09944
CPM	0.000887253	0.0283874	-1.17246
PER1	0.000892726	0.028502	-1.03518
BASP1	0.000761303	0.028717	1.0774
COL10A1	0.000770983	0.0290096	1.05483
DIAPH2	0.00094382	0.029631	-1.12986
GPD1L	0.000948558	0.0297488	-1.03358
PCOLCE2	0.000950933	0.0297923	-1.1053
MSR1	0.000955695	0.0299104	-1.11628
CBX7	0.000965266	0.03001	-1.06206
MGC45438	0.000987031	0.0304484	-1.62543
ORC6L	0.000823879	0.0304673	1.57037
DNA2L	0.000830383	0.0306051	1.35639
C16ORF75	0.000830554	0.0306051	1.2546
CA4	0.00100172	0.0307322	-1.4331
POU3F2	0.000839875	0.0308319	1.30802
CD24	0.000849247	0.0310935	1.20589
TLR3	0.00102153	0.0311302	-1.0677
CEL	0.00085452	0.0311796	1.09637
EMP3	0.00103907	0.0314422	-1.04283
PAQR4	0.000867879	0.0314431	1.22532
NETO2	0.000885904	0.0317482	1.0944
FILIP1	0.00105426	0.0318062	-1.35167
ARL6IP6	0.000892726	0.0318413	1.17262
HLA-DRB1	0.00106191	0.031973	-1.13517
CPT1C	0.000901877	0.0321296	1.0052
CCDC69	0.00107732	0.0322438	-1.12134
RETN	0.00108627	0.0323237	-1.15323
HIGD1B	0.00108768	0.0323237	-1.15937
CXCL1	0.00109549	0.0324014	-1.04168
DARC	0.0010981	0.0324468	-1.09772
HMP19	0.000961743	0.0337832	1.18554
IGSF10	0.00117637	0.0339929	-1.3592
CGN	0.00119764	0.0345082	-1.13188
ARL6IP1	0.000989469	0.0345157	1.00894
SLC22A4	0.00120059	0.0345272	-1.20525
NCAPG2	0.000996023	0.0346641	1.36132
DKFZP564O0823	0.00121711	0.034884	-1.05982
MPHOSPH9	0.00102652	0.0354796	1.24119
CCL18	0.00124975	0.0355006	-1.07242
PIP	0.00125098	0.0355022	-1.31745
BEST3	0.00104159	0.0359593	1.30586
HOP	0.00127786	0.0360612	-1.05644
CES1	0.00127786	0.0360612	-1.10933
TOX	0.00105936	0.0363304	1.00319
S100A3	0.00130587	0.0367415	-1.29919
MMRN1	0.00131174	0.0368448	-1.23325
CDT1	0.00108965	0.037088	1.50509
FCER1G	0.00133836	0.0374183	-1.11128
ID1	0.00135931	0.0377588	-1.07705
MMP19	0.00139409	0.0382663	-1.02253
ATP8A2	0.00114346	0.0383774	1.02577
MAG1	0.00143179	0.0389629	-1.20364
CALML3	0.00117637	0.0391764	1.2883
GSN	0.00145155	0.0393065	-1.06059
FLJ35880	0.00149276	0.0398497	-1.02288
CYR61	0.00155437	0.0408789	-1.18785
RCC2	0.00126815	0.0414542	1.21805
HCST	0.00158413	0.0414806	-1.13513
ALDH3A1	0.00159238	0.0416604	-1.17867
COTL1	0.00128547	0.0417937	1.01053
CCNE1	0.00130002	0.0421392	1.18256
CENPM	0.00133604	0.042906	1.389
DBC1	0.0013533	0.0432526	1.02564
MSI2	0.00135931	0.0433527	1.17253
CD34	0.0016895	0.0435585	-1.00922
PRKCE	0.00171041	0.0437979	-1.08113
SFXN1	0.00138961	0.0440859	1.00676
WDR76	0.00139267	0.044128	1.35738
DPYSL5	0.0013955	0.044128	1.27934
CCDC68	0.00175631	0.0445192	-1.27835
KLHL14	0.00142036	0.0445918	1.11024
FLJ46266	0.0017656	0.0446421	-1.16515
HSPC159	0.00177776	0.0448743	-1.00696
GATA6	0.00180663	0.045012	-1.02871
UHRF1	0.00144399	0.0451925	1.59297
TIMP3	0.00185194	0.0458633	-1.18483
MIAT	0.00148089	0.0459657	1.30574
C20ORF85	0.00187526	0.0464026	-1.0289
EPDR1	0.00188761	0.0465172	-1.1324
DCN	0.00190634	0.0466349	-1.17496
HOXB8	0.00154343	0.0471779	1.23955
KIF18A	0.00155609	0.0473249	1.16118
KIFC1	0.0015688	0.0475871	1.27694
SEZ6	0.00157417	0.0475871	1.34492
LPGAT1	0.00160083	0.0480592	1.11474
TRPC6	0.00202911	0.0488462	-1.14313
FLJ44379	0.00203303	0.0489015	-1.30521
OSCAR	0.00205665	0.0492202	-1.01944
PEG10	0.00165845	0.0492453	1.02325

## Sheet: GSE40275
id	logFC	AveExpr	t	P.Value	adj.P.Val	B
TCF21	-4.28381	7.55407	-45.6903	1.39432e-53	3.65759e-49	111.677
SUSD2	-3.32505	7.40368	-40.8601	2.4957e-50	3.27336e-46	104.392
CYP2B7P1	-4.8376	7.1841	-39.4801	2.46564e-49	2.15595e-45	102.152
CLIC5	-4.11071	7.63252	-38.4004	1.55853e-48	1.02209e-44	100.346
TUBB2B	4.45598	6.91083	37.8254	4.24151e-48	2.22527e-44	99.3635
BEX1	5.20961	5.40031	36.7977	2.62973e-47	1.14972e-43	97.5713
GPX3	-3.82552	8.27686	-36.3428	5.98517e-47	2.2429e-43	96.7625
HSPB8	-3.02998	7.11169	-35.3253	3.89744e-46	1.2386e-42	94.918
SDPR	-3.0553	6.60526	-35.2655	4.35808e-46	1.2386e-42	94.8079
ANKRD29	-2.71091	5.87818	-35.2226	4.72173e-46	1.2386e-42	94.7289
EHD2	-2.03997	6.95595	-34.0488	4.38367e-45	1.04539e-41	92.5314
CCNB1	3.82907	6.0163	33.7466	7.86617e-45	1.71954e-41	91.9542
PAPSS2	-3.19917	7.43421	-33.6114	1.02329e-44	2.06484e-41	91.6944
AGER	-4.96971	9.08715	-33.4283	1.46367e-44	2.7425e-41	91.3409
ANXA3	-3.68365	6.47413	-33.2797	1.95932e-44	3.42645e-41	91.0527
SHROOM4	-2.4407	5.98272	-33.1063	2.7574e-44	4.52076e-41	90.7151
DLC1	-2.48721	6.39023	-33.0581	3.03326e-44	4.6805e-41	90.6208
KIF1C	-1.87811	6.66895	-32.8202	4.86349e-44	6.83868e-41	90.1541
SLIT3	-2.77154	7.07121	-32.811	4.9533e-44	6.83868e-41	90.136
FCN3	-4.33426	7.58433	-32.6842	6.3792e-44	8.36696e-41	89.8859
GPRC5A	-4.48214	7.60658	-32.5917	7.67598e-44	9.5884e-41	89.7029
HELLS	3.60904	4.81377	32.2007	1.68705e-43	2.01158e-40	88.9239
PEBP4	-3.641	6.65217	-32.1013	2.06355e-43	2.30193e-40	88.7245
CDC6	3.56395	4.82021	32.0913	2.10606e-43	2.30193e-40	88.7043
MALL	-2.93868	7.82901	-31.6887	4.79173e-43	5.02787e-40	87.8906
FGD5	-2.13962	5.7268	-31.3139	1.03849e-42	1.04776e-39	87.1245
STMN1	3.95054	7.7642	31.2352	1.22294e-42	1.18816e-39	86.9626
ESAM	-2.79322	6.77176	-30.8428	2.77764e-42	2.60225e-39	86.1496
EZH2	3.54356	6.23347	30.6301	4.34954e-42	3.93438e-39	85.705
CDH5	-3.14004	7.34313	-30.5965	4.66944e-42	4.08296e-39	85.6346
FBLN5	-3.59928	7.67863	-30.5211	5.47819e-42	4.63561e-39	85.4762
SFTPD	-3.28599	8.04715	-30.4811	5.96442e-42	4.88933e-39	85.3919
GPR116	-3.65044	8.57852	-30.4238	6.73614e-42	5.35462e-39	85.2713
FOLR1	-3.53841	7.56887	-30.3493	7.89508e-42	6.09129e-39	85.1138
FIGF	-4.47233	6.20738	-30.1399	1.23517e-41	9.25745e-39	84.6698
KIF11	3.41538	4.36405	29.9984	1.67409e-41	1.21986e-38	84.3682
RACGAP1	2.82527	6.55676	29.9766	1.75461e-41	1.24397e-38	84.3215
ADH1B	-4.47334	7.4161	-29.8548	2.28216e-41	1.57541e-38	84.0607
TOP2A	4.91171	5.54119	29.8228	2.44566e-41	1.61871e-38	83.992
UBE2T	3.40879	5.2712	29.8185	2.46829e-41	1.61871e-38	83.9829
KIAA1524	2.74524	4.34198	29.8015	2.56117e-41	1.63865e-38	83.9462
ACVRL1	-2.68311	6.76429	-29.7205	3.05231e-41	1.90639e-38	83.7721
CDGAP	-2.95527	7.10275	-29.6603	3.47897e-41	2.09588e-38	83.6422
INMT	-3.69959	8.45549	-29.6555	3.5155e-41	2.09588e-38	83.6318
RFC4	3.01033	6.00224	29.5629	4.3004e-41	2.47953e-38	83.4318
NAPSA	-4.46289	8.30858	-29.5579	4.34807e-41	2.47953e-38	83.4208
LOC131873	-2.35013	6.04137	-29.4679	5.29192e-41	2.95356e-38	83.2258
GPR133	-2.61888	6.65499	-29.3754	6.48007e-41	3.54136e-38	83.0247
PTPRB	-3.59034	7.38531	-29.3555	6.76838e-41	3.62343e-38	82.9814
MMP28	-1.53288	6.487	-29.2862	7.8805e-41	4.05406e-38	82.8304
C9orf61	-2.94472	6.39308	-29.2861	7.88186e-41	4.05406e-38	82.8302
DLG7	3.75984	4.61791	29.1654	1.02823e-40	5.18701e-38	82.5661
AOC3	-3.97453	6.97067	-29.0065	1.46107e-40	7.23145e-38	82.2171
NUF2	4.27676	4.9305	28.9401	1.69273e-40	8.22288e-38	82.0709
EGFR	-1.75395	6.34918	-28.7969	2.32761e-40	1.09146e-37	81.7545
TMPRSS2	-3.55123	6.97183	-28.7965	2.33005e-40	1.09146e-37	81.7534
CD93	-2.91871	7.87362	-28.7315	2.69362e-40	1.23963e-37	81.6093
HOP	-2.49263	6.60537	-28.5823	3.7617e-40	1.70132e-37	81.2774
SNTB1	-2.19132	7.15556	-28.4292	5.30752e-40	2.35978e-37	80.9352
PRC1	3.83321	6.02014	28.327	6.6844e-40	2.92242e-37	80.7059
RGC32	-3.24266	8.3582	-28.2972	7.15066e-40	3.07502e-37	80.6389
DEPDC1	3.39585	3.97116	28.2771	7.48253e-40	3.16583e-37	80.5938
ADAMTSL3	-2.09848	5.48333	-28.2063	8.78557e-40	3.65814e-37	80.4342
SPAG5	2.63782	5.12069	28.1211	1.06619e-39	4.3546e-37	80.2417
PDZD2	-2.10042	5.87784	-28.1158	1.07902e-39	4.3546e-37	80.2298
CCNB2	3.78316	5.28306	28.0542	1.24167e-39	4.93509e-37	80.0901
NR3C2	-1.87136	5.3671	-27.9869	1.44768e-39	5.66797e-37	79.9375
TREM1	-3.51166	6.64014	-27.9226	1.6768e-39	6.4685e-37	79.7913
PBK	3.84069	4.17365	27.8041	2.20012e-39	8.36427e-37	79.5212
PGC	-4.4058	8.44377	-27.7714	2.3716e-39	8.88739e-37	79.4465
MSH2	3.04799	6.09697	27.7107	2.72736e-39	1.00766e-36	79.3074
ROS1	-3.76318	6.1433	-27.6827	2.90933e-39	1.05997e-36	79.2432
AGPAT5	2.47512	6.55543	27.6475	3.15482e-39	1.13366e-36	79.1626
THBD	-2.93682	7.43578	-27.636	3.23992e-39	1.14851e-36	79.1361
HYAL1	-1.94577	7.2397	-27.6122	3.42304e-39	1.19724e-36	79.0814
BRIP1	3.23781	4.90331	27.5462	3.98682e-39	1.37608e-36	78.9297
C6orf167	2.33868	5.01816	27.5053	4.38271e-39	1.47579e-36	78.8355
NEDD9	-3.10245	8.01467	-27.5048	4.38821e-39	1.47579e-36	78.8342
KIF4A	3.00445	4.88721	27.4851	4.59295e-39	1.52509e-36	78.7888
SELI	2.02251	6.2551	27.4675	4.78479e-39	1.56893e-36	78.7481
EPAS1	-4.08856	9.4964	-27.458	4.89135e-39	1.58407e-36	78.7262
S100A4	-3.18685	6.71341	-27.3857	5.78611e-39	1.83268e-36	78.559
VEPH1	-2.74291	5.16113	-27.3847	5.79874e-39	1.83268e-36	78.5568
CRIM1	-2.61061	8.17602	-27.3513	6.26727e-39	1.95718e-36	78.4795
CENPI	3.27597	4.59533	27.3061	6.96316e-39	2.14891e-36	78.3747
KIAA1409	3.05991	4.25685	27.2726	7.53068e-39	2.29703e-36	78.2967
MYADM	-2.94227	8.70557	-26.9389	1.64698e-38	4.93215e-36	77.5177
FIGNL1	2.2437	5.17042	26.937	1.65458e-38	4.93215e-36	77.5131
LGI3	-2.1056	6.06463	-26.9039	1.78897e-38	5.27285e-36	77.4353
LAMB3	-1.83194	6.39972	-26.8824	1.88205e-38	5.48554e-36	77.3848
CALCRL	-3.61739	7.64594	-26.8395	2.0827e-38	6.00366e-36	77.2839
BUB1	3.07639	5.10791	26.8113	2.22617e-38	6.34748e-36	77.2176
TTK	3.1521	4.03651	26.7491	2.57983e-38	7.27678e-36	77.0708
KNTC1	3.07279	5.47733	26.7416	2.62634e-38	7.32916e-36	77.053
RBPMS	-2.67118	6.78472	-26.7281	2.7114e-38	7.48689e-36	77.0212
FAM65A	-1.54409	6.46983	-26.6838	3.01268e-38	8.23214e-36	76.9163
SLC6A4	-4.41479	6.79244	-26.6474	3.28465e-38	8.88278e-36	76.8302
KIAA0101	3.08305	4.71784	26.5043	4.61998e-38	1.23665e-35	76.4904
AHNAK	-2.53014	8.82796	-26.4831	4.86079e-38	1.28796e-35	76.4398
ALPL	-3.0173	6.91242	-26.4448	5.32713e-38	1.39741e-35	76.3485
LRRK2	-4.49236	7.26621	-26.409	5.80369e-38	1.50033e-35	76.2632
CHEK1	3.26782	5.1896	26.4068	5.83386e-38	1.50033e-35	76.258
DES	-1.72251	6.69643	-26.3993	5.94092e-38	1.51303e-35	76.2399
MGC57346	1.44267	5.65373	26.3936	6.02205e-38	1.51895e-35	76.2264
TPX2	4.10955	5.25878	26.3759	6.28281e-38	1.56963e-35	76.1841
ENG	-2.69249	8.11594	-26.3705	6.36573e-38	1.57534e-35	76.1711
MARCO	-2.79243	7.33109	-26.2982	7.57133e-38	1.85618e-35	75.9983
KCNJ15	-3.39223	6.24247	-26.2896	7.73066e-38	1.87769e-35	75.9775
SLC39A8	-3.62045	8.74343	-26.2478	8.5494e-38	2.0575e-35	75.8772
HNRPR	1.48888	8.90711	26.1952	9.70333e-38	2.31398e-35	75.751
CENPF	3.74241	5.22996	26.1713	1.02809e-37	2.42963e-35	75.6934
SNHG1	2.60068	6.44118	26.102	1.2156e-37	2.84712e-35	75.5265
C4orf31	-3.91122	7.91701	-26.082	1.2759e-37	2.9619e-35	75.4782
CYBRD1	-2.99226	9.32889	-25.9949	1.57557e-37	3.62548e-35	75.268
NCAPG	3.13039	5.01051	25.9436	1.7851e-37	4.0719e-35	75.1435
POLA1	2.45042	6.28556	25.8987	1.99096e-37	4.50231e-35	75.0347
SPATS2	2.07282	6.54039	25.7663	2.75047e-37	6.16669e-35	74.7126
MPHOSPH9	2.58529	5.59702	25.7608	2.78746e-37	6.19668e-35	74.6993
NCAPG2	2.99107	5.70787	25.689	3.32298e-37	7.30241e-35	74.5241
CEP78	2.02424	5.72925	25.6869	3.34054e-37	7.30241e-35	74.5188
EPHX1	-1.67612	7.33024	-25.6697	3.48412e-37	7.51549e-35	74.4768
MCM3	2.21761	6.89973	25.6684	3.49531e-37	7.51549e-35	74.4737
ATAD2	2.87148	5.65478	25.6419	3.73004e-37	7.955e-35	74.4088
MYEF2	2.88567	6.83265	25.5639	4.51896e-37	9.55979e-35	74.2175
MELK	3.55709	4.52371	25.4857	5.4782e-37	1.14963e-34	74.0256
COL4A3	-1.39252	5.46187	-25.4488	6.001e-37	1.24935e-34	73.9347
PPAT	2.2373	4.9824	25.3925	6.89694e-37	1.41831e-34	73.7959
KIF23	2.91916	5.10193	25.3911	6.92068e-37	1.41831e-34	73.7925
AK1	-1.67437	7.43621	-25.3518	7.62928e-37	1.55141e-34	73.6953
ZWINT	2.28486	5.56283	25.3428	7.80026e-37	1.57397e-34	73.6732
ADH1A	-1.86389	5.02789	-25.2734	9.26585e-37	1.85543e-34	73.5015
C1orf116	-2.67258	6.44949	-25.0962	1.44064e-36	2.86294e-34	73.0612
S100A6	-1.49956	7.41804	-25.0748	1.5201e-36	2.99813e-34	73.0077
ALDH3B1	-1.67607	7.34101	-25.0675	1.54781e-36	3.03001e-34	72.9896
MYCT1	-2.12687	4.97247	-24.9932	1.86433e-36	3.62259e-34	72.804
C4BPA	-4.76973	7.63943	-24.8486	2.68052e-36	5.17025e-34	72.4417
ESCO2	2.8741	4.3422	24.825	2.84521e-36	5.44784e-34	72.3822
CD55	-2.54118	8.17825	-24.8109	2.9479e-36	5.60357e-34	72.3469
CDC2	3.55896	4.47137	24.7676	3.28784e-36	6.2048e-34	72.2379
AQP3	-3.01446	7.75704	-24.7393	3.53147e-36	6.61697e-34	72.1666
SAMD4A	-1.64537	6.00304	-24.673	4.17681e-36	7.77064e-34	71.9991
AQP1	-3.69753	8.89913	-24.6114	4.88221e-36	9.01902e-34	71.8434
RFC5	2.29268	5.59783	24.5942	5.09974e-36	9.35499e-34	71.7999
C19orf59	-3.74515	7.19094	-24.5898	5.15722e-36	9.39473e-34	71.7887
KIAA0286	2.17469	6.48166	24.5737	5.37325e-36	9.72076e-34	71.7477
PFN2	2.95501	6.79508	24.4854	6.72637e-36	1.20853e-33	71.5236
SFTPG	-2.73218	6.09757	-24.4683	7.02573e-36	1.25373e-33	71.4801
GIMAP8	-2.04381	6.39408	-24.4244	7.85908e-36	1.39297e-33	71.3682
AKAP13	-1.62903	8.17769	-24.4156	8.03692e-36	1.41493e-33	71.3459
CENPK	3.05644	4.39103	24.3634	9.18292e-36	1.60591e-33	71.2128
TMEM63A	-1.71909	7.21345	-24.3599	9.26561e-36	1.60964e-33	71.2039
ASPM	3.43164	4.49566	24.3516	9.46561e-36	1.63356e-33	71.1825
ITGB6	-3.17621	6.98539	-24.3401	9.74664e-36	1.67107e-33	71.1533
PLLP	-2.42115	7.26815	-24.2952	1.09349e-35	1.86263e-33	71.0385
ATP10A	-1.54253	5.87503	-24.2832	1.12782e-35	1.9087e-33	71.0076
SCEL	-2.80418	4.70945	-24.2513	1.2241e-35	2.05837e-33	70.9258
BUB1B	3.20381	4.60083	24.2043	1.3811e-35	2.30759e-33	70.8054
ACTL6A	2.3583	6.54081	24.1996	1.39796e-35	2.32096e-33	70.7933
CDCA8	2.11863	4.98134	24.1767	1.48253e-35	2.44589e-33	70.7346
ADH1C	-1.61781	4.8905	-24.1396	1.63119e-35	2.67433e-33	70.6392
ATP13A4	-3.13611	6.27214	-24.0335	2.14511e-35	3.49506e-33	70.3657
NUSAP1	3.78203	5.47829	24.0152	2.24932e-35	3.64223e-33	70.3184
DIAPH3	1.88429	4.14179	24.0063	2.30177e-35	3.7043e-33	70.2953
EXO1	3.25313	4.96168	23.9627	2.57629e-35	4.1208e-33	70.1828
CSF3R	-2.43298	6.91162	-23.936	2.76101e-35	4.38951e-33	70.1137
CLEC1A	-1.6882	5.31292	-23.9048	2.99406e-35	4.73134e-33	70.0327
LMNB1	2.98999	7.09102	23.8954	3.06844e-35	4.81984e-33	70.0082
CTDSPL	-1.30958	6.94896	-23.8544	3.41291e-35	5.32901e-33	69.902
PRIM1	2.52531	6.1694	23.8302	3.6348e-35	5.6419e-33	69.8391
SGOL2	2.13373	4.22036	23.8131	3.8007e-35	5.86471e-33	69.7945
TBC1D2	-1.85093	6.8139	-23.7134	4.92938e-35	7.56184e-33	69.5348
TMEM48	1.89009	5.47559	23.6842	5.31953e-35	8.1129e-33	69.4587
MSRB3	-1.83374	6.49992	-23.6807	5.36861e-35	8.13484e-33	69.4495
CLEC14A	-2.2403	6.80828	-23.6788	5.39594e-35	8.13484e-33	69.4444
ROBO4	-2.11998	6.71875	-23.6616	5.64482e-35	8.46143e-33	69.3994
LEPREL1	-2.3875	6.34257	-23.6491	5.83274e-35	8.69343e-33	69.3667
CCNA2	2.86196	5.82992	23.6436	5.91597e-35	8.76767e-33	69.3525
NONO	1.51608	9.1744	23.5998	6.63581e-35	9.77925e-33	69.2378
PROS1	-2.36511	7.81948	-23.5405	7.75347e-35	1.13625e-32	69.0823
DCX	4.20306	5.04778	23.5092	8.41888e-35	1.22691e-32	69.0001
L2HGDH	1.17572	4.90379	23.4857	8.9576e-35	1.29821e-32	68.9381
CBFA2T2	2.15583	6.60818	23.4742	9.23279e-35	1.33074e-32	68.9079
WFDC1	-1.78653	6.22757	-23.4533	9.75519e-35	1.39835e-32	68.8529
UNG	2.02658	6.23202	23.4477	9.89971e-35	1.41135e-32	68.8382
ITGB4	-1.21779	5.87208	-23.4386	1.01398e-34	1.43777e-32	68.8143
MGC7036	-1.57808	6.68133	-23.4194	1.06669e-34	1.50197e-32	68.7636
TACC1	-2.23828	8.3397	-23.418	1.07071e-34	1.50197e-32	68.7599
CD97	-2.9801	7.74245	-23.4042	1.11027e-34	1.54918e-32	68.7236
LAMB2	-2.16417	7.83849	-23.401	1.1196e-34	1.55394e-32	68.7153
EDNRB	-3.60376	6.85743	-23.3669	1.22523e-34	1.69159e-32	68.6252
COLEC12	-2.62137	6.4564	-23.3552	1.26372e-34	1.73559e-32	68.5943
COL4A4	-1.10133	5.36427	-23.3491	1.28424e-34	1.7546e-32	68.5782
PDLIM2	-2.04457	7.083	-23.314	1.40928e-34	1.91546e-32	68.4854
CLDN18	-4.2361	8.28034	-23.2923	1.49278e-34	2.01848e-32	68.4278
GDAP1	3.02008	6.4225	23.2564	1.64174e-34	2.20853e-32	68.3328
CKAP2	3.03017	6.03303	23.2456	1.68953e-34	2.26121e-32	68.3041
ANKRD25	-1.83653	7.32052	-23.2193	1.81166e-34	2.41236e-32	68.2344
TBX4	-2.34326	6.62656	-23.2084	1.86503e-34	2.47088e-32	68.2054
TFPI	-2.7936	6.66799	-23.2043	1.88555e-34	2.48551e-32	68.1944
GPR126	-2.51678	5.81416	-23.1609	2.11569e-34	2.77494e-32	68.0794
LRP10	-1.79103	7.49693	-23.1504	2.17601e-34	2.83986e-32	68.0513
RBMS2	-1.91471	6.92924	-23.1275	2.31249e-34	3.00303e-32	67.9905
ALDH2	-2.74543	8.71047	-23.1014	2.47946e-34	3.204e-32	67.9208
PTTG1	3.04277	6.34555	23.0915	2.54599e-34	3.27384e-32	67.8943
MYLK	-2.03731	7.4453	-23.0822	2.60976e-34	3.33947e-32	67.8696
WIF1	-4.03518	6.84516	-23.0568	2.79263e-34	3.55612e-32	67.8019
C3orf14	2.91706	4.4405	23.0504	2.84063e-34	3.59978e-32	67.7849
STIL	2.76306	4.64815	23.0294	3.00494e-34	3.78969e-32	67.7287
TBX2	-1.84474	7.13963	-23.0258	3.03366e-34	3.80761e-32	67.7192
NPR1	-2.22931	6.20317	-22.9971	3.27625e-34	4.0925e-32	67.6423
SPC25	3.21502	3.91085	22.9926	3.31546e-34	4.12185e-32	67.6304
LOC652610	2.6635	6.41002	22.978	3.44788e-34	4.26627e-32	67.5913
CAT	-2.08737	8.26939	-22.9501	3.71536e-34	4.57565e-32	67.5166
FGFR4	-2.17459	6.47013	-22.9168	4.06227e-34	4.9795e-32	67.4274
LIMS2	-1.74559	7.15266	-22.9115	4.12091e-34	5.0279e-32	67.413
PID1	-1.5899	5.69597	-22.8834	4.44416e-34	5.36293e-32	67.3376
PCDH12	-1.41383	5.58105	-22.8824	4.45496e-34	5.36293e-32	67.3351
RXRA	-1.62764	6.6572	-22.8823	4.45684e-34	5.36293e-32	67.3347
ELOVL4	2.72595	4.14902	22.8612	4.7161e-34	5.63542e-32	67.2782
NTN4	-2.20818	7.17657	-22.8604	4.72626e-34	5.63542e-32	67.276
PSMC3IP	1.92218	6.13948	22.8376	5.02572e-34	5.96537e-32	67.2146
MCM4	2.58504	6.62495	22.8285	5.15018e-34	6.08556e-32	67.1902
SVEP1	-3.19508	6.62131	-22.8165	5.31971e-34	6.2577e-32	67.1578
ITIH5	-1.80405	6.13225	-22.8095	5.42025e-34	6.3475e-32	67.1391
LATS2	-1.25325	6.58238	-22.8034	5.51079e-34	6.42484e-32	67.1225
ARHGAP6	-1.45549	5.10406	-22.7736	5.97154e-34	6.93121e-32	67.0423
SCN7A	-3.56064	5.93664	-22.7418	6.50663e-34	7.51903e-32	66.9565
DNA2L	2.42858	4.66872	22.7323	6.67437e-34	7.67903e-32	66.931
BRCA1	1.98735	4.78652	22.7219	6.86509e-34	7.86398e-32	66.9029
ERG	-2.23499	6.59187	-22.712	7.05079e-34	8.04158e-32	66.8762
IBRDC2	-2.49993	7.74884	-22.7072	7.144e-34	8.09269e-32	66.8631
ORC1L	1.54231	4.57594	22.7065	7.1573e-34	8.09269e-32	66.8612
MUC1	-3.02397	8.11747	-22.7046	7.19281e-34	8.09793e-32	66.8563
STOM	-2.13079	8.41365	-22.6667	7.97026e-34	8.92519e-32	66.7536
MYL9	-2.33859	8.12926	-22.6655	7.99566e-34	8.92519e-32	66.7505
TACSTD2	-2.64731	7.30278	-22.6026	9.48082e-34	1.04987e-31	66.5801
SH3PX3	-1.71174	5.82858	-22.6024	9.48536e-34	1.04987e-31	66.5797
RNASE1	-2.47609	10.3182	-22.5507	1.09161e-33	1.20315e-31	66.4392
PRKCZ	-1.54174	7.26493	-22.5144	1.20483e-33	1.32239e-31	66.3405
TNS1	-2.78049	8.37952	-22.5048	1.23648e-33	1.35147e-31	66.3146
CENTD3	-1.50382	6.09951	-22.474	1.34462e-33	1.46357e-31	66.2308
STXBP5L	3.21497	4.15674	22.453	1.42395e-33	1.54352e-31	66.1734
TIE1	-2.20433	6.4445	-22.3694	1.78888e-33	1.9311e-31	65.9453
MKI67	3.36407	5.4906	22.3627	1.82216e-33	1.95897e-31	65.9269
CDK4	1.30419	7.7898	22.3333	1.97473e-33	2.11433e-31	65.8465
SFRS1	1.17788	9.11398	22.305	2.13379e-33	2.27534e-31	65.769
RMI1	2.51551	5.14414	22.2996	2.16562e-33	2.29994e-31	65.7542
KIF14	2.70372	4.24015	22.2911	2.21628e-33	2.34425e-31	65.7311
KIAA1794	3.07419	5.52049	22.2638	2.38872e-33	2.51108e-31	65.6561
KPNA2	2.7981	8.3294	22.2631	2.39315e-33	2.51108e-31	65.6543
GINS2	2.5073	4.75935	22.2574	2.43123e-33	2.54088e-31	65.6385
RHOBTB2	-1.79587	6.99327	-22.1875	2.94556e-33	3.06572e-31	65.4466
SLCO2A1	-3.30666	7.59762	-22.1861	2.95679e-33	3.06572e-31	65.4428
CCDC21	1.79655	5.77711	22.161	3.16852e-33	3.27231e-31	65.3736
ADRB2	-2.52721	7.14216	-22.1468	3.29477e-33	3.38274e-31	65.3345
KIF2C	3.09322	4.88073	22.1461	3.30124e-33	3.38274e-31	65.3326
ARRB1	-2.50493	7.8371	-22.1304	3.44713e-33	3.51849e-31	65.2893
CLEC3B	-2.16193	6.81142	-22.0951	3.79988e-33	3.86351e-31	65.1919
ABCA8	-2.47266	4.92528	-22.0904	3.84927e-33	3.89861e-31	65.179
RBMS3	-2.38447	6.3821	-22.0783	3.97968e-33	4.01519e-31	65.1456
MGC45438	-2.47308	7.48311	-22.0743	4.02361e-33	4.04396e-31	65.1346
CKS2	3.09284	5.94668	22.0663	4.11334e-33	4.11836e-31	65.1126
KIF20A	2.49327	4.85048	22.0586	4.20222e-33	4.18899e-31	65.0912
TNFRSF1A	-1.90841	7.32099	-22.0574	4.21581e-33	4.18899e-31	65.088
ST6GALNAC6	-1.85323	7.3692	-22.0476	4.33236e-33	4.28855e-31	65.0607
TMEM63B	-1.23082	7.44057	-22.0323	4.51881e-33	4.4563e-31	65.0186
PPP1R15A	-2.46522	7.36037	-22.0091	4.8181e-33	4.73365e-31	64.9544
FAM111B	3.88359	5.1911	22.001	4.92737e-33	4.82294e-31	64.932
SLC16A5	-1.53927	6.28103	-21.9671	5.41339e-33	5.27896e-31	64.8379
WDHD1	2.82342	5.0996	21.9584	5.54515e-33	5.38742e-31	64.8138
ALOX15B	-1.94164	6.48666	-21.9447	5.76006e-33	5.57557e-31	64.7758
VIPR1	-3.08513	7.52604	-21.9346	5.9223e-33	5.71154e-31	64.748
MTHFD1	1.69647	7.04861	21.9329	5.95184e-33	5.719e-31	64.743
CCDC34	1.55257	4.77092	21.9038	6.45159e-33	6.17657e-31	64.6624
ITGB3BP	2.90903	5.74259	21.8999	6.52228e-33	6.22155e-31	64.6515
QKI	-1.97077	7.70275	-21.8901	6.7023e-33	6.3701e-31	64.6242
HEG1	-3.07055	7.68556	-21.8683	7.12112e-33	6.7196e-31	64.5636
WDR76	2.76863	5.24577	21.8683	7.12126e-33	6.7196e-31	64.5636
C13orf3	2.08794	3.98361	21.8615	7.25622e-33	6.8224e-31	64.5448
CD34	-2.34263	6.84411	-21.8534	7.4218e-33	6.95317e-31	64.5222
TDP1	1.82131	5.9609	21.8514	7.46422e-33	6.96802e-31	64.5165
UBE2C	3.60773	5.86784	21.8422	7.65712e-33	7.12275e-31	64.491
Gcom1	-2.82232	6.14039	-21.8327	7.8622e-33	7.28768e-31	64.4646
MAMDC2	-3.53104	6.8973	-21.8311	7.89684e-33	7.29401e-31	64.4602
SV2A	1.84586	5.43269	21.8212	8.11863e-33	7.47256e-31	64.4325
ARHGAP11A	3.40642	5.06648	21.8039	8.51775e-33	7.8125e-31	64.3844
LOC648985	3.06241	4.46715	21.7985	8.64762e-33	7.90398e-31	64.3693
TEK	-3.20411	6.58569	-21.7927	8.78961e-33	8.00587e-31	64.353
TANC1	-1.5535	7.07223	-21.7797	9.11368e-33	8.27232e-31	64.3168
PRPF39	1.4785	6.17847	21.7514	9.86189e-33	8.92059e-31	64.2379
VSIG2	-1.47954	6.25868	-21.7373	1.02566e-32	9.24577e-31	64.1986
ABCA3	-2.80529	8.12792	-21.7233	1.06675e-32	9.58326e-31	64.1593
WFS1	-1.81597	6.90255	-21.7081	1.11301e-32	9.96463e-31	64.1168
NDC80	3.09999	4.22004	21.6915	1.16587e-32	1.04024e-30	64.0704
SRPX	-1.73574	5.87648	-21.6682	1.24432e-32	1.10647e-30	64.0052
TNXB	-2.34288	7.11431	-21.6637	1.26004e-32	1.11667e-30	63.9927
MCM7	2.1327	7.6443	21.6369	1.35862e-32	1.19998e-30	63.9173
DKFZP686A01247	-2.74202	7.87112	-21.6345	1.36757e-32	1.20383e-30	63.9107
CFD	-2.6841	8.39102	-21.6172	1.4354e-32	1.25931e-30	63.8623
TGFBR2	-3.16141	8.51865	-21.575	1.616e-32	1.41303e-30	63.7437
RIF1	1.55198	6.80392	21.5625	1.67397e-32	1.45886e-30	63.7085
VGLL3	-1.90292	5.85517	-21.55	1.73372e-32	1.50593e-30	63.6734
GGH	2.85118	5.17406	21.5455	1.75578e-32	1.52005e-30	63.6607
CBX1	2.03339	6.88315	21.5425	1.77044e-32	1.52771e-30	63.6524
SNORD30	2.44784	6.18953	21.5407	1.77962e-32	1.53059e-30	63.6472
ITPR1	-1.73525	6.28321	-21.5368	1.79923e-32	1.5421e-30	63.6363
FYCO1	-1.12071	6.40521	-21.5357	1.80476e-32	1.5421e-30	63.6332
C6orf189	-1.3471	7.00004	-21.5272	1.8485e-32	1.57435e-30	63.6092
CCDC14	2.20074	6.15042	21.515	1.91287e-32	1.6239e-30	63.575
PLA2G4F	-2.30556	6.01907	-21.4943	2.02796e-32	1.71605e-30	63.5165
ITGA3	-2.4617	7.59428	-21.4857	2.07769e-32	1.75248e-30	63.4923
KDR	-2.41674	6.90911	-21.4816	2.10181e-32	1.76714e-30	63.4807
LDLR	-2.67632	8.33222	-21.4588	2.24099e-32	1.87813e-30	63.4166
XPO5	1.54114	6.55922	21.4391	2.36943e-32	1.97945e-30	63.3608
PCDH1	-1.29609	6.91211	-21.4292	2.43656e-32	2.02907e-30	63.3328
TCF2	-1.41973	5.00432	-21.4179	2.51512e-32	2.08786e-30	63.3011
TNFSF12-TNFSF13	-2.27465	7.77874	-21.3802	2.79824e-32	2.31556e-30	63.1943
MLPH	-2.21588	7.02943	-21.3748	2.84148e-32	2.34395e-30	63.179
SPRY2	-1.98753	6.37999	-21.3733	2.85305e-32	2.34612e-30	63.1749
NAPSB	-1.9193	6.73774	-21.3627	2.94007e-32	2.41012e-30	63.1449
AQP4	-4.70696	7.25841	-21.354	3.01336e-32	2.46251e-30	63.1202
KIAA1462	-2.35581	6.53098	-21.3103	3.41013e-32	2.77809e-30	62.9964
SMAD6	-2.40533	7.24691	-21.28	3.71611e-32	3.01799e-30	62.9104
ILF2	1.62134	9.2698	21.2778	3.7393e-32	3.02745e-30	62.9042
SFXN1	1.97552	6.94048	21.2523	4.0202e-32	3.24486e-30	62.8317
ABLIM3	-1.66571	6.21079	-21.2509	4.03706e-32	3.24847e-30	62.8275
INA	4.06311	4.70814	21.2365	4.20521e-32	3.37343e-30	62.7867
TSPAN18	-2.2093	6.94871	-21.2018	4.64176e-32	3.71227e-30	62.6878
PRPF4	1.3416	7.15677	21.1852	4.86512e-32	3.86793e-30	62.6408
AP3B2	1.37806	4.57569	21.1852	4.86588e-32	3.86793e-30	62.6406
TNKS1BP1	-1.17067	6.8662	-21.1453	5.45192e-32	4.32068e-30	62.5268
KLHL23	2.19913	5.62545	21.1209	5.8449e-32	4.61818e-30	62.4572
CDC20	3.6673	6.03597	21.1131	5.97611e-32	4.70767e-30	62.4349
PGM2L1	1.95032	5.87717	21.1062	6.09487e-32	4.78684e-30	62.4152
CYP2B6	-2.22197	5.32044	-21.1051	6.11435e-32	4.78781e-30	62.4121
KLF4	-3.00117	7.41042	-21.0878	6.42278e-32	5.01436e-30	62.3628
MCM2	2.27313	6.38813	21.0619	6.91782e-32	5.38482e-30	62.2885
LMCD1	-2.2043	7.58976	-21.0525	7.10533e-32	5.51441e-30	62.2617
MMRN2	-1.81689	6.09246	-20.9911	8.47104e-32	6.55493e-30	62.0857
ATAD5	2.55579	4.44524	20.9635	9.16736e-32	7.07289e-30	62.0067
SNX30	-1.4724	7.54542	-20.9602	9.25513e-32	7.11967e-30	61.9971
ACADL	-2.58213	5.15393	-20.9537	9.43036e-32	7.23325e-30	61.9783
TMEM106C	2.01531	7.00865	20.9441	9.69222e-32	7.41243e-30	61.9509
FXYD5	-1.83668	7.55691	-20.9396	9.81858e-32	7.48724e-30	61.938
ADCY4	-1.82256	6.15472	-20.9247	1.0248e-31	7.79203e-30	61.8951
IQSEC1	-1.39598	6.84619	-20.9084	1.07394e-31	8.14208e-30	61.8482
DPEP2	-1.53404	6.49085	-20.9055	1.08297e-31	8.18686e-30	61.8398
HIST1H2BC	2.44863	5.2827	20.8943	1.11835e-31	8.43005e-30	61.8077
TENC1	-2.20853	6.89147	-20.8905	1.1308e-31	8.49949e-30	61.7966
TGFBR3	-2.81039	7.32059	-20.8772	1.175e-31	8.80648e-30	61.7582
WWC2	-2.49736	6.37553	-20.8736	1.18724e-31	8.87282e-30	61.7478
PHF6	2.13209	6.316	20.8704	1.19813e-31	8.92876e-30	61.7387
SLC11A1	-2.59005	7.11528	-20.8635	1.222e-31	9.0809e-30	61.7189
RRM1	2.47231	6.65664	20.8605	1.23258e-31	9.13363e-30	61.7103
MRC2	-1.90709	6.99038	-20.8356	1.32439e-31	9.78631e-30	61.6384
NOTCH2	-2.00209	7.58215	-20.8049	1.44693e-31	1.06617e-29	61.5498
ANLN	3.15515	4.9455	20.7947	1.49019e-31	1.09498e-29	61.5203
PTRF	-2.84091	7.38907	-20.7936	1.49489e-31	1.09536e-29	61.5171
TNFSF13	-2.34701	7.30567	-20.7865	1.52563e-31	1.11477e-29	61.4968
FAM38A	-1.79732	6.92447	-20.7809	1.55092e-31	1.13011e-29	61.4803
SH2D3C	-2.00856	7.15235	-20.7779	1.56435e-31	1.13673e-29	61.4717
HIST1H2BD	2.54742	7.04121	20.7616	1.63957e-31	1.1881e-29	61.4246
FEN1	1.82391	5.66689	20.7205	1.84632e-31	1.33424e-29	61.3057
BIRC5	1.88002	5.84091	20.7187	1.85624e-31	1.33772e-29	61.3004
CPT1C	1.28461	5.84615	20.7112	1.89694e-31	1.3633e-29	61.2787
GALNT5	-2.6513	5.74811	-20.6727	2.12031e-31	1.51967e-29	61.1672
RASGRF1	-1.30375	4.93049	-20.6503	2.26319e-31	1.61765e-29	61.1019
C11orf80	1.68833	5.59103	20.6433	2.3091e-31	1.64599e-29	61.0818
NCAPD3	1.80474	6.15586	20.6396	2.33391e-31	1.65916e-29	61.0711
RPS6KA2	-1.85367	7.25612	-20.6305	2.39691e-31	1.69934e-29	61.0444
SUPT16H	1.81524	7.64168	20.5922	2.6788e-31	1.89408e-29	60.9331
NDST1	-1.57581	7.51746	-20.5612	2.93155e-31	2.06722e-29	60.8428
TIMP3	-2.49659	9.2684	-20.5502	3.02638e-31	2.12837e-29	60.811
C21orf45	1.6907	5.85813	20.5459	3.06488e-31	2.14968e-29	60.7983
CDCA2	2.04345	4.25031	20.5293	3.21701e-31	2.25037e-29	60.7498
DMBT1	-4.35786	7.63947	-20.5086	3.41617e-31	2.38333e-29	60.6896
KIAA1333	2.01485	5.62098	20.5003	3.5e-31	2.42889e-29	60.6654
CYP4B1	-4.26646	7.5333	-20.4976	3.52777e-31	2.4417e-29	60.6575
STEAP4	-3.9291	6.64133	-20.4956	3.54887e-31	2.44984e-29	60.6515
CDC45L	2.09807	5.22215	20.4943	3.56169e-31	2.45224e-29	60.6479
RBBP7	1.56242	7.83206	20.4831	3.68071e-31	2.52755e-29	60.615
KIF18A	2.42064	3.90568	20.4786	3.72856e-31	2.55372e-29	60.602
ECT2	2.89323	5.3145	20.477	3.74702e-31	2.55968e-29	60.5971
EDN1	-3.49902	6.81574	-20.4481	4.07575e-31	2.77702e-29	60.5129
CKAP5	1.7879	6.76561	20.4405	4.16757e-31	2.83222e-29	60.4906
CCT3	1.5128	7.93951	20.4287	4.31465e-31	2.9246e-29	60.4558
DRAM	-2.93993	7.38721	-20.4065	4.60355e-31	3.11238e-29	60.3909
SEMA3B	-1.79667	6.69621	-20.3969	4.73424e-31	3.19251e-29	60.3629
LEPR	-2.51649	6.45963	-20.387	4.87411e-31	3.2784e-29	60.3337
CXorf36	-1.42926	5.35562	-20.383	4.93072e-31	3.30799e-29	60.3222
POLE2	2.36025	3.88527	20.358	5.30533e-31	3.55024e-29	60.2488
NEK2	2.06615	5.55539	20.3562	5.3332e-31	3.55981e-29	60.2436
CA2	-2.15619	6.23903	-20.3546	5.35953e-31	3.5683e-29	60.2387
MYO1C	-2.07249	8.02789	-20.3358	5.66285e-31	3.76071e-29	60.1835
PTBP2	1.91398	7.05697	20.3339	5.69361e-31	3.77159e-29	60.1781
PAICS	1.9431	6.08104	20.3115	6.08021e-31	4.01753e-29	60.1123
NOTCH4	-1.79675	6.9046	-20.2943	6.39513e-31	4.215e-29	60.0618
CD302	-2.2761	7.43246	-20.2892	6.4928e-31	4.26865e-29	60.0466
FANCA	2.62459	5.60075	20.287	6.53417e-31	4.28511e-29	60.0402
PRKDC	1.56899	7.56296	20.2858	6.55754e-31	4.28971e-29	60.0366
LOC731751	1.5598	7.56688	20.2717	6.83591e-31	4.46068e-29	59.995
CHAF1B	2.119	5.34451	20.2508	7.26776e-31	4.73072e-29	59.9336
ZNF146	1.93358	6.78197	20.2401	7.49991e-31	4.86974e-29	59.9022
CISH	-1.71621	7.05059	-20.2208	7.93845e-31	5.14177e-29	59.8452
LPL	-3.11016	7.21396	-20.1933	8.60968e-31	5.56279e-29	59.764
PLK1	2.75556	6.06505	20.192	8.64221e-31	5.57008e-29	59.7602
FZD3	2.4767	5.28692	20.1899	8.69725e-31	5.59182e-29	59.7538
MNAT1	1.6524	6.05589	20.1879	8.74792e-31	5.61064e-29	59.748
HIST1H2AL	3.25765	6.89343	20.1582	9.54855e-31	6.10921e-29	59.6603
CCT6A	1.92237	7.40809	20.1518	9.7316e-31	6.21118e-29	59.6413
SLC19A3	-1.70416	4.91599	-20.1271	1.04657e-30	6.66352e-29	59.5684
MTF2	1.49679	7.56393	20.1201	1.06869e-30	6.78784e-29	59.5475
ADAMTS1	-3.11731	7.28045	-20.112	1.09433e-30	6.93394e-29	59.5237
TUBB	1.45617	10.6234	20.1078	1.10824e-30	7.00512e-29	59.5111
CX3CL1	-2.40561	6.90618	-20.1008	1.13139e-30	7.13428e-29	59.4904
ENO2	2.3371	7.37968	20.0852	1.1846e-30	7.43556e-29	59.4444
IL1R1	-2.79236	7.204	-20.0852	1.18484e-30	7.43556e-29	59.4441
SYT11	2.17034	7.12109	20.0747	1.22196e-30	7.65025e-29	59.4132
POLQ	2.27989	4.2189	20.0692	1.24227e-30	7.75888e-29	59.3967
PIGW	1.8657	5.12456	20.0579	1.28427e-30	7.99039e-29	59.3634
MCM6	2.58385	6.43297	20.0574	1.28613e-30	7.99039e-29	59.362
GPM6A	-2.74766	5.67325	-20.0568	1.28848e-30	7.99039e-29	59.3602
GNG11	-2.64441	5.53538	-20.0158	1.45522e-30	9.00313e-29	59.2383
ERGIC1	-1.1579	7.037	-20.0024	1.51396e-30	9.34452e-29	59.1986
SH2D4A	-1.24687	4.95327	-19.9998	1.52562e-30	9.39437e-29	59.1909
VWF	-3.17859	8.36705	-19.9755	1.63983e-30	1.00643e-28	59.1186
LAMP3	-3.60492	8.64871	-19.9743	1.6458e-30	1.00643e-28	59.115
ALS2CL	-1.42975	6.09229	-19.9743	1.64592e-30	1.00643e-28	59.1149
PTGIR	-1.43895	5.64019	-19.9347	1.85146e-30	1.12948e-28	58.997
DKK3	-2.24587	7.90701	-19.9192	1.93887e-30	1.18005e-28	58.9508
LOC283904	-2.17308	6.23737	-19.9029	2.03551e-30	1.23315e-28	58.9021
DYSF	-1.58429	5.80967	-19.8968	2.07252e-30	1.25268e-28	58.8841
TUBA1A	1.65948	9.54035	19.8834	2.15698e-30	1.30073e-28	58.844
KIFC1	2.33928	5.74435	19.8768	2.19987e-30	1.32356e-28	58.8243
HHIP	-3.00329	6.41248	-19.8695	2.24816e-30	1.34951e-28	58.8026
CRMP1	2.48486	6.88249	19.8626	2.29462e-30	1.37426e-28	58.7821
C10orf56	-1.5973	6.50172	-19.8602	2.31147e-30	1.38119e-28	58.7747
C17orf75	1.92311	6.18469	19.8492	2.38861e-30	1.42405e-28	58.7419
HPGD	-3.82564	6.61407	-19.8375	2.47316e-30	1.47079e-28	58.707
CD44	-2.52768	8.81816	-19.8368	2.47823e-30	1.47079e-28	58.705
HSF2	1.53876	5.9094	19.8284	2.54149e-30	1.50493e-28	58.6797
DEPDC1B	2.67581	5.03833	19.8008	2.75979e-30	1.63051e-28	58.5972
CXCL16	-2.9733	7.18428	-19.7909	2.84293e-30	1.67586e-28	58.5674
FILIP1	-2.27307	6.12632	-19.7899	2.85127e-30	1.67701e-28	58.5645
DTL	3.20045	5.76064	19.7676	3.04829e-30	1.78887e-28	58.4976
CAPN3	-1.55086	5.82404	-19.7659	3.06387e-30	1.794e-28	58.4925
USP1	2.38109	6.45773	19.7634	3.08685e-30	1.80343e-28	58.485
FABP4	-3.48245	4.7192	-19.7584	3.13325e-30	1.82243e-28	58.47
ADD2	1.88354	5.83609	19.7497	3.21616e-30	1.86651e-28	58.4439
CBX5	1.61497	8.23672	19.7482	3.23039e-30	1.87063e-28	58.4394
ANGPT1	-2.25248	4.95938	-19.7357	3.35374e-30	1.93778e-28	58.4019
RILP	-1.36435	6.89414	-19.7331	3.3798e-30	1.94855e-28	58.3941
HMGB2	2.79962	7.08412	19.7108	3.61299e-30	2.07842e-28	58.3273
ECSM2	-1.67491	7.11153	-19.7064	3.66174e-30	2.10186e-28	58.3139
GJA5	-2.48538	6.28016	-19.6695	4.0898e-30	2.34244e-28	58.2031
RAMP3	-2.20404	6.96148	-19.6666	4.12537e-30	2.35766e-28	58.1944
CDKN3	2.56561	4.46832	19.6659	4.1347e-30	2.35786e-28	58.1922
UCHL1	4.05877	7.32892	19.6611	4.19479e-30	2.38693e-28	58.1777
SASH1	-1.72053	6.96054	-19.6501	4.33541e-30	2.46161e-28	58.1447
ORC6L	2.23748	4.798	19.6477	4.3664e-30	2.47385e-28	58.1375
PRELP	-2.70614	7.71076	-19.6147	4.82284e-30	2.7207e-28	58.0379
GRIP1	2.02852	4.37462	19.6118	4.86485e-30	2.73851e-28	58.0292
NUP85	1.0277	6.71195	19.6071	4.93374e-30	2.77135e-28	58.0152
RAD51AP1	3.03457	4.21085	19.5972	5.08347e-30	2.84935e-28	57.9852
SSRP1	1.1842	7.99305	19.5931	5.14554e-30	2.87799e-28	57.973
RNASEH2A	2.00049	6.63082	19.5763	5.41304e-30	3.02117e-28	57.9223
AOF2	1.78843	7.68348	19.5649	5.602e-30	3.11999e-28	57.8879
RFWD3	1.63361	5.90745	19.5616	5.65824e-30	3.13872e-28	57.8779
BUB3	1.56693	8.41932	19.5614	5.66192e-30	3.13872e-28	57.8772
GIMAP6	-2.0194	6.72885	-19.5608	5.67152e-30	3.13872e-28	57.8755
EMP2	-2.40896	9.99163	-19.5557	5.76065e-30	3.18133e-28	57.8599
UNC13D	-1.54195	6.33507	-19.5516	5.83166e-30	3.21378e-28	57.8476
PRR6	2.53	6.16427	19.5391	6.0549e-30	3.32981e-28	57.81
PTGS1	-1.18426	5.64554	-19.5336	6.15639e-30	3.37854e-28	57.7933
CNN2	-2.35044	7.6968	-19.5315	6.19568e-30	3.39204e-28	57.787
SET	1.19331	8.81785	19.5309	6.20685e-30	3.39204e-28	57.7852
PODXL	-1.75336	7.7162	-19.5101	6.61039e-30	3.60507e-28	57.722
DTX4	-1.48443	6.28891	-19.5076	6.66e-30	3.62459e-28	57.7146
C14orf145	1.84829	5.45856	19.4983	6.84905e-30	3.71976e-28	57.6865
FMO2	-3.60144	7.67851	-19.4752	7.3453e-30	3.98103e-28	57.6164
GMNN	2.41193	5.50273	19.4725	7.40527e-30	4.00526e-28	57.6083
GATA6	-1.47489	7.35107	-19.4681	7.50486e-30	4.05077e-28	57.5949
PLK4	1.80532	4.15045	19.4613	7.66058e-30	4.12633e-28	57.5743
DONSON	2.12016	5.86859	19.4605	7.67896e-30	4.12775e-28	57.5719
TIMELESS	2.53199	5.72744	19.4454	8.03797e-30	4.3119e-28	57.5261
ZFP36	-3.19798	8.15155	-19.4264	8.5125e-30	4.55714e-28	57.4686
CDC7	2.49305	4.68162	19.4256	8.53477e-30	4.55976e-28	57.466
CPAMD8	-1.42382	6.18098	-19.4235	8.58884e-30	4.57932e-28	57.4597
GMPS	1.62777	7.21032	19.4189	8.7094e-30	4.63418e-28	57.4457
WWTR1	-2.52608	7.53132	-19.4102	8.94278e-30	4.74872e-28	57.4192
DEPDC2	-2.23842	5.6292	-19.4013	9.18602e-30	4.86803e-28	57.3923
NUP43	1.20103	6.57337	19.3979	9.28175e-30	4.90885e-28	57.382
PPME1	1.20159	6.96274	19.3876	9.57485e-30	5.05367e-28	57.3508
ADAMTS8	-1.70201	6.21255	-19.3834	9.6986e-30	5.10871e-28	57.3379
PRKCH	-1.95929	7.47257	-19.3812	9.76494e-30	5.13335e-28	57.3311
LOC651581	-3.7667	7.62972	-19.3731	1.00081e-29	5.25066e-28	57.3065
GYPC	-1.51753	6.16076	-19.361	1.0382e-29	5.43592e-28	57.2697
C21orf66	1.31426	6.71435	19.3541	1.06022e-29	5.54019e-28	57.2487
SLC22A3	-2.05063	6.14281	-19.3231	1.16487e-29	6.07493e-28	57.1544
VIM	-1.82191	10.0315	-19.3117	1.20596e-29	6.27672e-28	57.1196
CEP55	2.4655	3.76904	19.3082	1.21862e-29	6.33005e-28	57.1092
GPR109A	-1.60505	5.85934	-19.3022	1.24141e-29	6.43572e-28	57.0906
GAS7	-1.25953	5.79336	-19.2993	1.25213e-29	6.4709e-28	57.082
RASL12	-1.33081	5.94977	-19.2991	1.25313e-29	6.4709e-28	57.0812
SERPING1	-2.48525	8.67181	-19.2935	1.27461e-29	6.5689e-28	57.0641
GART	1.47102	7.3327	19.2885	1.29389e-29	6.65518e-28	57.0491
EDG1	-1.91942	5.67919	-19.2764	1.34257e-29	6.89205e-28	57.0121
ARL6IP1	1.60028	10.4886	19.2668	1.38263e-29	7.08382e-28	56.9826
ADCY9	-1.41315	6.44618	-19.2538	1.43833e-29	7.35484e-28	56.943
TRIM45	1.07611	4.92492	19.2365	1.51638e-29	7.73887e-28	56.8901
NKD1	-1.05706	5.74883	-19.2357	1.52005e-29	7.74252e-28	56.8877
ICAM1	-3.64303	8.22068	-19.2294	1.54929e-29	7.87614e-28	56.8686
SUZ12	1.95361	7.04846	19.2036	1.6763e-29	8.50537e-28	56.7896
TLR3	-1.95068	5.48543	-19.1995	1.69767e-29	8.59718e-28	56.7769
MLLT11	3.87565	6.56679	19.1928	1.73249e-29	8.75659e-28	56.7566
TNNC1	-1.98826	5.89349	-19.1799	1.80203e-29	9.09055e-28	56.7171
LOC400506	1.37429	5.83417	19.1643	1.89012e-29	9.51661e-28	56.6693
JAM2	-2.40288	6.96337	-19.1607	1.911e-29	9.60335e-28	56.6583
ERBB2	-1.61085	6.71032	-19.1489	1.98144e-29	9.93827e-28	56.622
DAB2IP	-1.11624	6.22733	-19.1474	1.99046e-29	9.95412e-28	56.6175
POLG2	1.2003	5.37428	19.1471	1.99219e-29	9.95412e-28	56.6166
INTS7	2.14918	5.97609	19.1291	2.10522e-29	1.04989e-27	56.5613
C10orf54	-1.66851	6.66401	-19.1113	2.22331e-29	1.10667e-27	56.5066
TNIP1	-1.13436	6.92324	-19.1058	2.26114e-29	1.12298e-27	56.4897
CAST	-1.47861	7.90911	-19.1053	2.26463e-29	1.12298e-27	56.4881
CD36	-2.95859	6.77142	-19.086	2.40253e-29	1.18688e-27	56.4289
MRPL3	1.21972	7.86223	19.0745	2.48833e-29	1.22695e-27	56.3937
AGTR1	-1.15483	4.81989	-19.0736	2.49577e-29	1.22831e-27	56.3907
SCN8A	2.16833	4.48416	19.0697	2.52541e-29	1.24057e-27	56.3789
SIP1	1.40481	4.81907	19.0667	2.54892e-29	1.24978e-27	56.3696
CDH2	3.97056	5.58906	19.036	2.8011e-29	1.37087e-27	56.2751
SRPK1	1.69086	6.70316	19.0123	3.01211e-29	1.47139e-27	56.2023
GTSE1	1.51454	5.08469	19.0056	3.07512e-29	1.49938e-27	56.1815
FLJ10292	1.30045	6.28514	18.9989	3.13924e-29	1.5278e-27	56.1608
GINS1	2.73805	5.28949	18.9927	3.19957e-29	1.55428e-27	56.1418
STXBP6	-2.03598	5.80997	-18.9888	3.23829e-29	1.57018e-27	56.1297
HLTF	2.01776	5.88928	18.9864	3.26222e-29	1.57887e-27	56.1223
TRIM37	1.67787	6.28908	18.9775	3.35284e-29	1.61974e-27	56.0949
TPSB2	-3.68779	7.86292	-18.97	3.43124e-29	1.65456e-27	56.0717
GINS4	1.50254	4.6841	18.9686	3.44564e-29	1.65846e-27	56.0675
FCN1	-1.78891	7.00237	-18.9664	3.46895e-29	1.66438e-27	56.0607
UMPS	1.34718	6.88776	18.9663	3.47063e-29	1.66438e-27	56.0603
RFC3	2.36981	6.3174	18.9652	3.4824e-29	1.66698e-27	56.0569
NUP62CL	2.1156	4.95526	18.9629	3.50716e-29	1.67577e-27	56.0498
RRM2	3.08998	5.97798	18.9553	3.58941e-29	1.71195e-27	56.0265
FANCB	1.96714	3.43552	18.954	3.60442e-29	1.71599e-27	56.0224
ANXA1	-2.81445	8.8067	-18.9523	3.62314e-29	1.72178e-27	56.0172
TMBIM1	-2.36264	9.26782	-18.9422	3.73746e-29	1.77289e-27	55.986
PCNA	2.67533	7.53394	18.9382	3.78411e-29	1.79178e-27	55.9736
LOC388272	1.7353	4.98853	18.9259	3.93017e-29	1.85759e-27	55.9356
C12orf48	1.93902	3.57453	18.8914	4.37113e-29	2.06229e-27	55.829
PXN	-1.69036	7.02789	-18.8904	4.3859e-29	2.06555e-27	55.8257
SKP2	1.89855	6.59538	18.8861	4.44335e-29	2.08885e-27	55.8126
LOC81691	1.82467	4.77378	18.8854	4.45304e-29	2.08966e-27	55.8104
MSN	-1.46914	9.18832	-18.8806	4.51954e-29	2.11708e-27	55.7956
RAD54L	1.6775	4.94329	18.8655	4.73642e-29	2.21078e-27	55.7486
SAAL1	1.85733	5.71922	18.8452	5.04237e-29	2.3494e-27	55.6859
OXCT1	1.53532	6.3943	18.8431	5.07571e-29	2.36074e-27	55.6793
TSCOT	-1.12341	4.90335	-18.8276	5.32541e-29	2.4725e-27	55.6311
PPM1E	1.87754	4.5234	18.8264	5.34429e-29	2.47688e-27	55.6276
OVCH2	-1.23523	3.77935	-18.8225	5.40935e-29	2.50261e-27	55.6154
CLIC3	-1.83431	6.47092	-18.8085	5.64894e-29	2.60886e-27	55.572
ZNF3	1.1181	6.56557	18.8002	5.79657e-29	2.67233e-27	55.5461
PALM2-AKAP2	-1.84399	6.85126	-18.7972	5.85116e-29	2.69277e-27	55.5368
FAM33A	2.03506	6.84908	18.7866	6.0461e-29	2.77761e-27	55.5039
PGM5	-1.87528	5.25771	-18.7826	6.12186e-29	2.80749e-27	55.4914
CCDC68	-1.84389	4.21102	-18.7686	6.39182e-29	2.92618e-27	55.4482
SFRS10	1.01406	8.9956	18.7562	6.6427e-29	3.03574e-27	55.4096
ALOX5AP	-3.38054	7.37741	-18.7555	6.65812e-29	3.03749e-27	55.4072
XRCC5	1.24443	8.89336	18.7265	7.2847e-29	3.31757e-27	55.3171
CCL14	-1.997	6.05514	-18.7251	7.31641e-29	3.32624e-27	55.3127
IL4R	-2.42087	7.34298	-18.7217	7.39496e-29	3.35613e-27	55.302
NUP155	2.06579	6.82196	18.7006	7.89434e-29	3.57659e-27	55.2365
TYMS	3.74117	6.7245	18.698	7.95932e-29	3.59981e-27	55.2283
ITGA5	-2.22337	7.61329	-18.6961	8.00576e-29	3.61458e-27	55.2225
SIDT2	-1.81302	7.85845	-18.6816	8.37697e-29	3.77568e-27	55.177
SPOCK2	-2.60073	7.50886	-18.6616	8.91366e-29	4.00838e-27	55.1148
KIAA0828	-1.77816	7.64542	-18.6612	8.92382e-29	4.00838e-27	55.1137
PALMD	-2.14898	5.70004	-18.6557	9.07945e-29	4.07132e-27	55.0963
MAOA	-3.19572	7.49481	-18.6498	9.24882e-29	4.14019e-27	55.0778
TINAGL1	-1.89619	6.50535	-18.6189	1.01819e-28	4.55011e-27	54.9814
NOL11	1.29926	5.26288	18.5762	1.16349e-28	5.19058e-27	54.8477
LPHN2	-2.98364	7.6729	-18.5671	1.19685e-28	5.33037e-27	54.8194
SLC9A3R2	-2.49958	8.30373	-18.5629	1.21265e-28	5.39156e-27	54.8062
FBXO5	2.72746	5.87718	18.5606	1.22159e-28	5.42213e-27	54.7989
RPIP8	2.00139	5.55972	18.5524	1.25325e-28	5.55327e-27	54.7732
TAL1	-1.25144	5.505	-18.5394	1.30517e-28	5.77356e-27	54.7325
RAB27B	-2.24863	4.9201	-18.5358	1.31986e-28	5.82871e-27	54.7213
RNGTT	1.39603	6.33962	18.531	1.3398e-28	5.90682e-27	54.7063
PDE4A	-1.17551	5.82823	-18.505	1.45329e-28	6.39644e-27	54.6248
IGFBP4	-2.19735	8.96528	-18.504	1.45812e-28	6.40693e-27	54.6214
ZYX	-2.28305	8.16402	-18.4955	1.4971e-28	6.56723e-27	54.595
ZFP106	-1.19641	7.8602	-18.4948	1.50079e-28	6.5724e-27	54.5925
SLC34A2	-4.52731	9.52197	-18.4923	1.51257e-28	6.61294e-27	54.5847
APOB48R	-1.19251	5.67558	-18.4891	1.52745e-28	6.66689e-27	54.5749
MPHOSPH1	1.60891	3.76405	18.4697	1.62332e-28	7.07358e-27	54.5138
GALNTL4	-1.64252	6.15127	-18.4683	1.63043e-28	7.09279e-27	54.5095
SH3D19	-2.40297	6.69944	-18.4589	1.67921e-28	7.28745e-27	54.4799
PTPRE	-1.34964	5.83658	-18.4586	1.68074e-28	7.28745e-27	54.479
SPON1	-2.27125	6.11075	-18.4572	1.68851e-28	7.30907e-27	54.4744
DHRS3	-1.67165	7.39713	-18.4547	1.70139e-28	7.35269e-27	54.4668
PECAM1	-2.72645	9.12266	-18.4383	1.79166e-28	7.73005e-27	54.4149
SPRED1	-1.35035	7.54495	-18.41	1.95765e-28	8.43236e-27	54.3261
TIMP2	-1.44517	8.58905	-18.4086	1.96639e-28	8.4561e-27	54.3216
FHOD1	-1.16919	5.92216	-18.4053	1.98726e-28	8.53189e-27	54.311
FLJ32745	1.44207	4.67157	18.3944	2.05648e-28	8.81465e-27	54.2767
MSH6	2.28864	6.21845	18.3935	2.0622e-28	8.82473e-27	54.2739
BTNL9	-2.01219	7.18578	-18.3919	2.07277e-28	8.85553e-27	54.2688
C20orf32	-1.4546	5.53647	-18.386	2.11132e-28	9.00556e-27	54.2503
OLR1	-3.29815	6.90518	-18.3774	2.16933e-28	9.23798e-27	54.2232
PRKCE	-1.76252	6.99482	-18.3533	2.34014e-28	9.94922e-27	54.1472
FAM62C	-1.40541	5.81086	-18.3514	2.35388e-28	9.99142e-27	54.1413
XLKD1	-2.23587	5.60447	-18.348	2.37942e-28	1.00835e-26	54.1305
MAN2B2	-1.09179	6.69174	-18.3175	2.61982e-28	1.10844e-26	54.034
RAMP2	-2.01095	6.58009	-18.3049	2.72518e-28	1.15116e-26	53.9945
DHX9	1.43698	7.41666	18.3026	2.74534e-28	1.15781e-26	53.9871
C6orf125	1.39551	6.37037	18.2989	2.77733e-28	1.16942e-26	53.9754
GKN2	-3.42725	5.4122	-18.2963	2.80074e-28	1.17739e-26	53.967
FANCD2	1.62114	4.82327	18.2874	2.88013e-28	1.20883e-26	53.939
MLF1IP	2.81636	4.54309	18.2864	2.88962e-28	1.21087e-26	53.9357
SCML2	2.44594	4.03211	18.2818	2.93211e-28	1.22671e-26	53.9211
PKNOX2	-1.08505	5.58541	-18.2801	2.94766e-28	1.23126e-26	53.9158
C7	-3.41986	7.59413	-18.2514	3.22695e-28	1.34578e-26	53.825
FLRT3	-2.82194	6.00106	-18.24	3.34592e-28	1.39148e-26	53.7887
SPTBN1	-1.90428	9.28007	-18.2398	3.34716e-28	1.39148e-26	53.7883
CENPO	2.08775	5.76787	18.2265	3.49184e-28	1.44933e-26	53.7459
CDC42EP1	-1.91514	7.13926	-18.2229	3.53115e-28	1.46334e-26	53.7347
MTBP	1.80293	3.894	18.2154	3.61662e-28	1.49531e-26	53.7107
CEBPD	-2.28667	8.10728	-18.2151	3.61971e-28	1.49531e-26	53.7098
RARA	-1.28485	6.47454	-18.1967	3.83614e-28	1.58165e-26	53.6516
CSF1	-2.00609	7.15301	-18.1964	3.84077e-28	1.58165e-26	53.6504
KIAA1586	1.55122	5.70743	18.1927	3.88549e-28	1.59756e-26	53.6388
DENND3	-1.76342	7.04668	-18.1827	4.01033e-28	1.64631e-26	53.6071
SCAMP2	-1.22021	8.55423	-18.1766	4.08856e-28	1.6758e-26	53.5877
ADCY7	-1.70414	6.8631	-18.1737	4.12701e-28	1.68892e-26	53.5783
RRAS	-2.41629	8.55984	-18.1721	4.14712e-28	1.6945e-26	53.5735
FMNL1	-1.56679	7.01229	-18.1574	4.34472e-28	1.77248e-26	53.5268
XPO1	1.69666	7.72018	18.1561	4.36368e-28	1.77745e-26	53.5224
COX4I2	-1.18999	5.52039	-18.1459	4.50624e-28	1.83081e-26	53.4902
IL17RA	-1.43953	7.17569	-18.1458	4.50862e-28	1.83081e-26	53.4897
KIF15	2.30203	4.01667	18.1433	4.54457e-28	1.84255e-26	53.4817
MAD2L1	1.76568	6.3198	18.1417	4.56766e-28	1.84906e-26	53.4766
SNORD26	2.44305	7.21649	18.1396	4.59694e-28	1.85804e-26	53.4702
DUT	1.414	6.47887	18.1352	4.66163e-28	1.88129e-26	53.4562
NPR3	-2.00519	5.65718	-18.1296	4.74506e-28	1.91202e-26	53.4384
FAF1	1.46575	6.96918	18.1287	4.75929e-28	1.91481e-26	53.4354
MSI2	2.20754	6.69756	18.0894	5.3915e-28	2.16585e-26	53.3104
SYT15	-1.79821	6.22407	-18.0678	5.77516e-28	2.31642e-26	53.2414
FOXM1	2.2837	5.48792	18.0395	6.31981e-28	2.53101e-26	53.1511
FLJ21986	-2.04344	5.74579	-18.0193	6.7405e-28	2.69538e-26	53.0864
PLEKHQ1	-1.87655	7.16212	-18.0164	6.80282e-28	2.71616e-26	53.0772
NINJ2	-1.20598	6.15724	-18.0113	6.91398e-28	2.75634e-26	53.061
SPRY4	-2.0184	6.55866	-18.0085	6.97609e-28	2.77689e-26	53.052
NPC2	-1.74835	9.79838	-17.9937	7.31355e-28	2.9068e-26	53.0046
NDRG2	-1.9561	7.07282	-17.9902	7.3937e-28	2.93421e-26	52.9937
ANXA11	-1.87754	8.35885	-17.9895	7.41143e-28	2.93681e-26	52.9913
DOCK6	-1.42372	6.55735	-17.9858	7.49907e-28	2.96705e-26	52.9795
AURKA	2.84294	5.13745	17.9816	7.6002e-28	3.00254e-26	52.9661
DOK2	-1.87445	6.60336	-17.9717	7.84563e-28	3.09484e-26	52.9342
MAD2L2	1.70498	7.33731	17.9695	7.89954e-28	3.11142e-26	52.9273
PARVB	-1.25081	6.23048	-17.9632	8.06019e-28	3.16994e-26	52.9071
C14orf58	-1.96205	6.00858	-17.9253	9.09669e-28	3.57222e-26	52.7858
DIABLO	1.40577	6.24031	17.9245	9.12247e-28	3.57699e-26	52.783
AGRN	-1.44346	6.85941	-17.9072	9.63921e-28	3.77397e-26	52.7277
CCDC99	2.17972	4.92555	17.9021	9.79743e-28	3.82473e-26	52.7114
RAN	1.65676	7.94153	17.9021	9.79803e-28	3.82473e-26	52.7114
STK10	-1.67045	6.77871	-17.8913	1.01444e-27	3.95404e-26	52.6765
TGM2	-3.04407	8.70981	-17.8804	1.0502e-27	4.08738e-26	52.6418
FGR	-2.20854	7.38305	-17.8757	1.06632e-27	4.13783e-26	52.6265
C17orf80	1.42737	5.56812	17.87	1.08588e-27	4.20749e-26	52.6083
MRS2L	1.27248	6.48166	17.8677	1.09382e-27	4.23201e-26	52.601
FLJ34515	-2.21861	6.3183	-17.8629	1.11103e-27	4.29228e-26	52.5853
HDAC2	1.88024	6.14904	17.8616	1.11563e-27	4.29787e-26	52.5812
MCM8	2.43798	5.30166	17.8615	1.11576e-27	4.29787e-26	52.5811
SCGB3A1	-2.74556	8.23676	-17.8593	1.12376e-27	4.32236e-26	52.5739
SEZ6L	2.52345	5.44014	17.8509	1.15431e-27	4.43335e-26	52.547
ZNHIT3	1.30585	6.01727	17.8382	1.20236e-27	4.61116e-26	52.5061
RDHE2	-2.16071	4.97568	-17.8361	1.21078e-27	4.63668e-26	52.4991
PVRL2	-1.23997	7.47274	-17.8026	1.34788e-27	5.15418e-26	52.3915
LTBP2	-2.30667	7.67895	-17.7985	1.36584e-27	5.21524e-26	52.3782
TNXA	-2.40572	7.4976	-17.7938	1.38664e-27	5.28698e-26	52.3631
LRP1	-2.38794	8.67145	-17.792	1.3948e-27	5.31035e-26	52.3572
SHCBP1	1.86994	4.72434	17.791	1.39919e-27	5.31934e-26	52.3541
CDC25C	1.70793	4.27188	17.7904	1.40198e-27	5.32224e-26	52.3521
RIMBP2	1.39407	4.90834	17.7897	1.40525e-27	5.32694e-26	52.3497
DUOX1	-2.35235	7.01105	-17.7838	1.43192e-27	5.42021e-26	52.3309
SNORD31	2.5858	4.19844	17.7786	1.45605e-27	5.50363e-26	52.3141
RBBP4	1.51068	8.88844	17.7709	1.49262e-27	5.63374e-26	52.2892
FBLN1	-2.12677	8.62673	-17.7613	1.53955e-27	5.8025e-26	52.2582
TCF7L2	-1.6814	6.51003	-17.7498	1.59724e-27	6.01129e-26	52.2213
ZNF292	1.42037	7.12856	17.7404	1.6465e-27	6.18782e-26	52.1908
HDAC7A	-1.22415	6.85441	-17.7371	1.66414e-27	6.24517e-26	52.1801
RIPK3	-1.00093	5.49072	-17.7282	1.71265e-27	6.41804e-26	52.1513
C19orf48	1.92515	5.90136	17.7238	1.73676e-27	6.49911e-26	52.1373
RAB11FIP1	-2.01071	7.51603	-17.7217	1.74871e-27	6.5293e-26	52.1304
CDKAL1	2.40207	7.24672	17.7193	1.76223e-27	6.5663e-26	52.1227
IARS	1.20961	7.74581	17.7059	1.84005e-27	6.84657e-26	52.0794
RBM12B	1.37046	6.73133	17.6998	1.87648e-27	6.9722e-26	52.0597
AXL	-1.68762	7.19511	-17.6973	1.89157e-27	7.01832e-26	52.0517
TOPBP1	2.12254	6.45621	17.6865	1.95854e-27	7.25654e-26	52.0168
GGTLA4	-1.66632	4.80974	-17.674	2.03944e-27	7.54565e-26	51.9762
PER1	-2.06577	6.67167	-17.6734	2.04292e-27	7.54788e-26	51.9745
EXOSC9	1.14817	6.83412	17.6707	2.06081e-27	7.60325e-26	51.9657
RIN2	-1.68648	7.7952	-17.6689	2.07316e-27	7.63807e-26	51.9598
NES	-1.34012	6.77256	-17.6632	2.11133e-27	7.76781e-26	51.9415
TMEM16B	-1.34994	4.89703	-17.662	2.11953e-27	7.78512e-26	51.9376
SPI1	-1.89188	7.01847	-17.6617	2.12197e-27	7.78512e-26	51.9364
HOOK1	2.45568	5.26449	17.6573	2.15253e-27	7.88618e-26	51.9221
CPA3	-3.50428	6.01213	-17.6427	2.2563e-27	8.25485e-26	51.8749
SCG3	3.60472	3.85747	17.6274	2.3704e-27	8.65061e-26	51.8254
SSX2IP	2.2371	4.45791	17.6273	2.37107e-27	8.65061e-26	51.8251
MKNK2	-1.48365	7.5995	-17.6203	2.4251e-27	8.83544e-26	51.8025
TMEM139	-1.12317	5.56875	-17.618	2.44389e-27	8.89157e-26	51.7948
DKC1	2.06863	6.5228	17.6174	2.448e-27	8.89417e-26	51.7931
C9orf19	-2.14368	7.21783	-17.6059	2.54136e-27	9.22062e-26	51.7555
TIA1	1.53439	8.52002	17.5913	2.66356e-27	9.65064e-26	51.7084
FANCM	1.33494	4.04514	17.5895	2.67995e-27	9.69661e-26	51.7023
IFITM2	-2.54257	10.3038	-17.5828	2.73794e-27	9.87919e-26	51.6808
SF3A3	1.04782	7.557	17.5784	2.77786e-27	1.00095e-25	51.6663
ZNF551	1.44967	5.05298	17.5695	2.85838e-27	1.02855e-25	51.6376
CAV2	-3.22865	8.12695	-17.5611	2.93744e-27	1.05555e-25	51.6103
PARP2	1.73238	6.01594	17.5513	3.03232e-27	1.08815e-25	51.5784
FHL5	-1.99246	4.61884	-17.5439	3.10638e-27	1.1132e-25	51.5542
RPL39L	1.81803	4.33979	17.5398	3.14782e-27	1.12651e-25	51.5409
NAT11	1.2889	6.1555	17.5349	3.19824e-27	1.143e-25	51.525
ZKSCAN1	1.11403	7.6439	17.5333	3.21466e-27	1.14731e-25	51.5198
LRRC32	-2.73536	7.16373	-17.5224	3.33025e-27	1.18533e-25	51.4844
NBL1	-1.96931	7.73108	-17.5207	3.34889e-27	1.18874e-25	51.4788
ZBTB4	-1.16438	6.28974	-17.5161	3.39934e-27	1.20502e-25	51.4638
CCDC69	-1.88657	5.98426	-17.5154	3.40728e-27	1.20621e-25	51.4615
C16orf30	-2.30385	7.83516	-17.5022	3.55568e-27	1.25704e-25	51.4187
ABI3BP	-3.02981	6.91097	-17.4937	3.65502e-27	1.29042e-25	51.3911
LOC728154	-1.60439	5.12973	-17.4851	3.7585e-27	1.32339e-25	51.3631
LOC732122	-1.60439	5.12973	-17.4851	3.7585e-27	1.32339e-25	51.3631
SLC16A1	2.08936	6.31598	17.4763	3.86811e-27	1.36017e-25	51.3342
LMO7	-2.72779	7.24316	-17.4661	3.99831e-27	1.40406e-25	51.301
TMEM150	-1.43127	6.78199	-17.4609	4.06698e-27	1.42369e-25	51.2839
ARHGAP23	-1.27745	6.84723	-17.4608	4.06779e-27	1.42369e-25	51.2837
AGK	1.4386	6.33214	17.4606	4.07047e-27	1.42369e-25	51.2831
HYAL2	-1.61893	7.91926	-17.4545	4.15253e-27	1.45046e-25	51.2631
SYT13	2.22849	4.42747	17.4463	4.26393e-27	1.48689e-25	51.2365
SEMA5A	-2.05036	6.89079	-17.446	4.26817e-27	1.48689e-25	51.2355
NFKBIA	-2.34394	9.10841	-17.4426	4.3164e-27	1.50169e-25	51.2242
ZWILCH	1.90821	4.73376	17.4113	4.77838e-27	1.66022e-25	51.1223
C5orf34	1.8893	3.68072	17.4069	4.84874e-27	1.68244e-25	51.1076
C14orf130	1.78485	5.78745	17.4061	4.86068e-27	1.68435e-25	51.1051
RUVBL1	1.53487	6.41934	17.3723	5.42659e-27	1.8755e-25	50.9947
MINK1	-1.17715	6.98009	-17.3688	5.4889e-27	1.89454e-25	50.9832
TRIP13	1.82209	4.77705	17.3669	5.52386e-27	1.9041e-25	50.9769
FUS	1.02015	8.9492	17.3634	5.58677e-27	1.92326e-25	50.9655
ZNF567	1.20824	3.99042	17.3594	5.66005e-27	1.94593e-25	50.9524
FARSB	1.58593	6.40246	17.352	5.79841e-27	1.99089e-25	50.9282
CUGBP2	-2.13202	6.90601	-17.343	5.97182e-27	2.04775e-25	50.8986
C20orf75	-2.16725	6.19802	-17.3384	6.06211e-27	2.07599e-25	50.8836
MANEAL	2.09255	6.24262	17.3377	6.07636e-27	2.07816e-25	50.8812
C5AR1	-2.55184	7.01222	-17.3352	6.12647e-27	2.09257e-25	50.873
PSPH	1.14328	6.4497	17.3166	6.50889e-27	2.2203e-25	50.8123
YAP1	-1.85865	7.68505	-17.3121	6.60533e-27	2.25027e-25	50.7975
HIST1H3B	4.32291	7.81315	17.3107	6.63737e-27	2.25826e-25	50.7927
OLFML1	-2.05092	5.07622	-17.3048	6.76461e-27	2.29856e-25	50.7736
MYO1F	-2.0443	6.56538	-17.2993	6.88888e-27	2.33776e-25	50.7554
MYH11	-2.55172	7.155	-17.2978	6.92148e-27	2.34579e-25	50.7506
RIN3	-1.07545	6.18885	-17.2959	6.96635e-27	2.35795e-25	50.7441
CCT2	1.75221	8.07258	17.286	7.19547e-27	2.43237e-25	50.7117
ST8SIA6	-2.19787	4.73804	-17.2826	7.276e-27	2.45642e-25	50.7005
SCARA5	-1.59371	5.60985	-17.2758	7.43784e-27	2.50783e-25	50.6784
RQCD1	1.14875	6.75613	17.2716	7.54276e-27	2.53994e-25	50.6644
DKFZp762E1312	1.68519	5.46077	17.2682	7.62559e-27	2.56454e-25	50.6534
BARD1	2.00715	6.16249	17.2647	7.7154e-27	2.59143e-25	50.6417
APPBP1	1.62646	6.63485	17.2589	7.86159e-27	2.63715e-25	50.6229
SORBS3	-1.12725	6.56612	-17.2568	7.91638e-27	2.65214e-25	50.6159
ZMYM1	1.3642	5.07587	17.2552	7.9593e-27	2.66312e-25	50.6105
LRPPRC	1.48115	7.72342	17.2511	8.06451e-27	2.69488e-25	50.5973
RASSF2	-1.94609	6.62947	-17.2505	8.0817e-27	2.69719e-25	50.5952
RSPO2	-1.85579	4.55905	-17.2429	8.28629e-27	2.76196e-25	50.5701
IFNGR1	-1.43923	8.20077	-17.2424	8.30004e-27	2.76303e-25	50.5684
PRKCD	-1.70675	7.32002	-17.2417	8.31912e-27	2.76326e-25	50.5661
ATP11A	-1.77173	7.57295	-17.2416	8.32181e-27	2.76326e-25	50.5658
JDP2	-1.97177	6.19411	-17.2406	8.3485e-27	2.76862e-25	50.5626
VPS45	1.52165	7.22403	17.2295	8.65668e-27	2.86358e-25	50.5262
ZNF84	1.51357	6.14641	17.2287	8.68099e-27	2.86801e-25	50.5234
SMAD7	-1.70068	6.64318	-17.2263	8.74907e-27	2.88686e-25	50.5156
TCP1	1.36026	9.80049	17.2247	8.79365e-27	2.89793e-25	50.5105
IQGAP1	-1.09568	8.79177	-17.2162	9.04482e-27	2.97323e-25	50.4822
A2M	-2.67225	10.6122	-17.2126	9.15112e-27	3.00376e-25	50.4705
GNG4	3.1065	5.53438	17.2123	9.16059e-27	3.00376e-25	50.4695
TMEM118	1.51999	5.64792	17.2097	9.23967e-27	3.0259e-25	50.4609
SCARF1	-1.09653	6.60615	-17.2089	9.26313e-27	3.02981e-25	50.4583
PRICKLE2	-2.00103	6.32952	-17.1957	9.67426e-27	3.16034e-25	50.4148
SFTPB	-4.45639	10.5347	-17.1856	9.99844e-27	3.26101e-25	50.3817
SLC31A2	-1.97147	7.31658	-17.1854	1.00073e-26	3.26101e-25	50.3808
PAFAH1B3	1.40899	6.32164	17.1801	1.01806e-26	3.31288e-25	50.3636
PLEC1	-1.58754	7.49016	-17.1798	1.01917e-26	3.31288e-25	50.3625
TMEM125	-1.47255	6.91647	-17.1773	1.02762e-26	3.33619e-25	50.3542
RFTN1	-1.70868	7.42224	-17.1648	1.07052e-26	3.4712e-25	50.3132
DDX55	1.10189	5.91189	17.1637	1.07439e-26	3.47944e-25	50.3096
HIST1H2BN	1.62582	7.53941	17.1586	1.0928e-26	3.5347e-25	50.2925
PARP1	1.86513	7.15296	17.1578	1.09573e-26	3.5398e-25	50.2898
PIGX	1.6505	6.24894	17.156	1.10195e-26	3.55551e-25	50.2842
FKBP3	1.74882	5.39417	17.1554	1.1042e-26	3.55839e-25	50.2821
NCAPH	1.93295	5.08443	17.1547	1.10671e-26	3.56212e-25	50.2798
FBXO45	1.91588	5.17145	17.1402	1.16086e-26	3.73183e-25	50.2319
S100A3	-2.21414	5.46225	-17.1349	1.18116e-26	3.79243e-25	50.2145
HSPB6	-1.32765	5.96188	-17.1271	1.21183e-26	3.88614e-25	50.1888
UPK3B	-1.7588	7.42903	-17.1166	1.25449e-26	4.01804e-25	50.1541
MFAP4	-3.08395	8.87388	-17.1067	1.29606e-26	4.14611e-25	50.1214
SELPLG	-1.92106	6.36689	-17.0982	1.33303e-26	4.25921e-25	50.0932
EFNA1	-1.50376	7.12003	-17.0933	1.3549e-26	4.32382e-25	50.0769
KIF5C	3.37292	5.06074	17.0837	1.39802e-26	4.456e-25	50.0454
SLC36A4	2.60052	6.28778	17.0812	1.40985e-26	4.48825e-25	50.037
TRIM8	-1.59001	7.07059	-17.0709	1.45833e-26	4.63696e-25	50.0031
TRPV2	-1.73239	6.27677	-17.0433	1.59755e-26	5.07348e-25	49.9116
SGOL1	2.22172	4.17621	17.0354	1.64001e-26	5.20201e-25	49.8853
PRIM2A	1.81682	4.47058	17.0331	1.65218e-26	5.2343e-25	49.8779
PAXIP1	1.43741	5.68415	17.0203	1.72385e-26	5.45476e-25	49.8353
GNAI2	-1.41987	9.38115	-17.0105	1.78017e-26	5.62618e-25	49.803
TADA2L	1.2337	6.24428	17.0073	1.79926e-26	5.6797e-25	49.7923
PPM1F	-1.21224	6.88188	-16.991	1.89903e-26	5.98744e-25	49.7382
CKAP2L	2.26428	4.52604	16.9828	1.95106e-26	6.14407e-25	49.7111
CHRNB2	1.49714	5.51845	16.977	1.98873e-26	6.24898e-25	49.6919
ZNF366	-1.03832	4.85324	-16.977	1.98913e-26	6.24898e-25	49.6917
PDGFB	-1.85908	5.9495	-16.9721	2.02168e-26	6.34362e-25	49.6754
COQ10A	1.20325	6.15804	16.9657	2.06494e-26	6.47163e-25	49.6542
GLMN	1.38777	4.18742	16.9632	2.08194e-26	6.51713e-25	49.6459
CCDC5	1.79271	4.87622	16.9528	2.15516e-26	6.73829e-25	49.6113
CCT8	1.45231	7.29847	16.9494	2.17922e-26	6.80538e-25	49.6001
PPARG	-2.65669	5.97969	-16.9444	2.21558e-26	6.9107e-25	49.5835
ZNF260	1.90845	5.61725	16.9415	2.23734e-26	6.96995e-25	49.5737
FHL1	-2.73234	8.20602	-16.9411	2.23989e-26	6.96995e-25	49.5726
C1orf198	-1.48316	7.67602	-16.939	2.25579e-26	7.01113e-25	49.5655
ASNS	1.91308	7.30131	16.924	2.37039e-26	7.3586e-25	49.5158
SHC3	-1.31411	5.77826	-16.9219	2.387e-26	7.40141e-25	49.5088
VRK1	2.75577	5.47531	16.9191	2.40946e-26	7.46223e-25	49.4994
UPF3B	1.79076	5.13397	16.912	2.46731e-26	7.63237e-25	49.4756
CACNA2D2	-2.29141	7.19983	-16.8827	2.71889e-26	8.39083e-25	49.3782
CENPL	1.80487	4.99588	16.8782	2.7595e-26	8.50614e-25	49.3633
CCDC48	-1.3288	6.75367	-16.8668	2.86654e-26	8.82571e-25	49.3251
LOC399942	1.42893	6.36162	16.8544	2.9866e-26	9.18457e-25	49.284
HIST1H3I	4.07281	7.88098	16.8495	3.03633e-26	9.32657e-25	49.2674
FLT4	-1.2048	5.8055	-16.8491	3.04016e-26	9.32742e-25	49.2661
NLRP1	-1.35542	6.44256	-16.8376	3.15824e-26	9.67838e-25	49.2279
STX11	-2.858	6.55211	-16.8365	3.17048e-26	9.70457e-25	49.224
FOXF1	-1.07732	6.00351	-16.8359	3.17699e-26	9.71313e-25	49.222
MUSK	-1.0948	4.10238	-16.8287	3.253e-26	9.90479e-25	49.1983
SFTPC	-5.32372	10.6643	-16.8286	3.25478e-26	9.90479e-25	49.1977
ADAMTSL4	-1.5249	6.22715	-16.8281	3.26021e-26	9.90982e-25	49.196
SNRPD1	1.91445	5.82681	16.8134	3.42385e-26	1.03952e-24	49.1469
SH3RF1	-1.08626	6.69813	-16.8062	3.5067e-26	1.06344e-24	49.1229
ILK	-1.27045	7.97836	-16.7973	3.61229e-26	1.0942e-24	49.0932
KHDRBS1	1.05945	8.56506	16.7901	3.69949e-26	1.11884e-24	49.0692
CGNL1	-2.06153	6.41545	-16.7897	3.70464e-26	1.11884e-24	49.0678
SCAMP5	1.5859	5.62574	16.7896	3.70645e-26	1.11884e-24	49.0673
VSIG4	-3.31731	7.76742	-16.7871	3.73642e-26	1.12659e-24	49.0593
EPS8L2	-1.11668	6.46201	-16.7762	3.87526e-26	1.16444e-24	49.0227
GPR146	-2.15482	5.63593	-16.7681	3.98158e-26	1.19325e-24	48.9955
BLMH	1.25356	6.62682	16.768	3.98273e-26	1.19325e-24	48.9952
AQP9	-2.89859	6.2896	-16.7678	3.98479e-26	1.19325e-24	48.9947
CSDA	-1.93228	8.38496	-16.7591	4.10235e-26	1.22706e-24	48.9655
SPN	-1.89179	6.17319	-16.7574	4.12636e-26	1.23283e-24	48.9597
SNRK	-1.07152	7.86498	-16.7539	4.17404e-26	1.24566e-24	48.9481
PTGER2	-1.73713	5.1573	-16.7495	4.23568e-26	1.26262e-24	48.9334
CCNE2	3.46021	4.77149	16.739	4.38649e-26	1.30609e-24	48.8983
CCL15	-1.23438	5.2051	-16.7321	4.48903e-26	1.33511e-24	48.8752
CTSH	-2.98057	8.75059	-16.7245	4.60547e-26	1.36819e-24	48.8495
TADA1L	1.26367	6.99146	16.7183	4.70078e-26	1.39492e-24	48.8289
C4orf21	1.67642	4.06876	16.7122	4.79737e-26	1.42197e-24	48.8085
SCTR	-1.22005	5.55039	-16.7114	4.81132e-26	1.4245e-24	48.8056
LAMA5	-1.2935	6.976	-16.7102	4.83004e-26	1.42843e-24	48.8017
SFRS2	1.05226	9.00425	16.7097	4.83817e-26	1.42922e-24	48.8
PRR11	2.85496	5.02173	16.706	4.89869e-26	1.44547e-24	48.7875
LST1	-2.22247	6.95569	-16.6965	5.05718e-26	1.49056e-24	48.7556
ITGA8	-2.84683	6.25272	-16.6948	5.08526e-26	1.49716e-24	48.75
TMEM97	1.58983	6.57722	16.6853	5.24928e-26	1.54371e-24	48.7182
HIST1H2BL	2.30834	6.96451	16.683	5.2899e-26	1.55391e-24	48.7105
C12orf30	1.25808	5.987	16.6635	5.64671e-26	1.65687e-24	48.645
PTGS2	-3.13006	6.64074	-16.6586	5.73979e-26	1.6823e-24	48.6286
CENPM	1.19513	5.92909	16.6579	5.75391e-26	1.68456e-24	48.6261
CASC5	2.57756	4.4778	16.6383	6.14469e-26	1.79664e-24	48.5602
ARMC1	1.48088	6.66438	16.638	6.15045e-26	1.79664e-24	48.5592
CELSR1	-1.43229	6.29256	-16.627	6.3801e-26	1.86165e-24	48.5225
CDK2	1.70096	6.55224	16.622	6.48782e-26	1.89098e-24	48.5057
C1orf112	1.88145	4.30102	16.6179	6.57851e-26	1.91529e-24	48.4917
EXOSC2	1.40517	6.99782	16.5904	7.21463e-26	2.09584e-24	48.3991
SFXN3	-1.38796	6.91657	-16.5889	7.25176e-26	2.10429e-24	48.394
ENDOD1	-1.34871	6.31468	-16.5856	7.3318e-26	2.12282e-24	48.383
HLF	-2.00501	5.99546	-16.5809	7.4471e-26	2.15383e-24	48.3673
LOC146429	-1.57079	6.18553	-16.5753	7.59013e-26	2.19278e-24	48.3482
C1orf162	-2.54061	7.34935	-16.5693	7.74332e-26	2.23458e-24	48.3282
FLJ20273	-1.4399	7.97171	-16.5663	7.82136e-26	2.25461e-24	48.3181
ALOX5	-2.65651	8.0591	-16.5646	7.86848e-26	2.26571e-24	48.3121
HSP90AA1	1.32496	10.4461	16.5636	7.89331e-26	2.27037e-24	48.3089
IL6R	-1.70287	6.5801	-16.5585	8.03116e-26	2.30749e-24	48.2916
POLA2	1.84804	6.22716	16.5543	8.14351e-26	2.33721e-24	48.2776
FAM60A	2.50104	5.99256	16.5501	8.26131e-26	2.36842e-24	48.2632
WDR54	1.48202	6.87298	16.5459	8.37861e-26	2.39943e-24	48.2491
CTPS	2.50202	7.11869	16.5431	8.45689e-26	2.4192e-24	48.2397
C15orf42	1.96581	4.28125	16.5345	8.70522e-26	2.48483e-24	48.2107
KRT7	-2.28954	7.76394	-16.5256	8.97001e-26	2.55762e-24	48.1806
SYNPO	-1.44084	7.16675	-16.5202	9.13329e-26	2.60135e-24	48.1625
PPIL1	1.36099	5.97038	16.5153	9.28675e-26	2.64219e-24	48.1458
SGMS2	-3.21145	6.3426	-16.5102	9.44721e-26	2.68203e-24	48.1286
LIN9	1.19126	4.12264	16.508	9.51631e-26	2.69872e-24	48.1213
THOC1	1.70743	6.07527	16.5056	9.59429e-26	2.7179e-24	48.1131
MYD88	-1.39884	7.21241	-16.5038	9.65288e-26	2.73155e-24	48.107
ARHGEF15	-1.2267	6.03567	-16.4995	9.79411e-26	2.76852e-24	48.0925
KPNB1	1.01208	8.33989	16.4974	9.86391e-26	2.78525e-24	48.0853
YEATS4	1.9219	6.40259	16.4945	9.95786e-26	2.80876e-24	48.0758
TMEM173	-1.72498	7.89217	-16.4825	1.03696e-25	2.92175e-24	48.0352
LRRIQ2	2.22793	5.98135	16.4814	1.04074e-25	2.92682e-24	48.0315
MAP3K8	-1.87785	6.27289	-16.4814	1.04099e-25	2.92682e-24	48.0313
CFLAR	-1.25643	8.01333	-16.4808	1.04308e-25	2.92955e-24	48.0293
VBP1	2.16503	5.66943	16.474	1.06725e-25	2.99423e-24	48.0063
VDAC3	1.41394	8.28923	16.4676	1.09034e-25	3.05574e-24	47.9848
IFITM3	-1.94153	9.45194	-16.4611	1.11444e-25	3.11995e-24	47.9629
ACSL5	-2.56185	6.88431	-16.4521	1.14892e-25	3.21307e-24	47.9323
FOSL2	-2.11847	7.82645	-16.4515	1.15133e-25	3.21637e-24	47.9302
MRE11A	1.41639	5.36779	16.4503	1.15598e-25	3.22593e-24	47.9262
SLC25A15	1.17133	5.57482	16.4409	1.19326e-25	3.32642e-24	47.8943
KLF9	-1.89992	7.21691	-16.435	1.21722e-25	3.3896e-24	47.8744
NCAPD2	1.84621	6.80669	16.4214	1.27454e-25	3.54548e-24	47.8282
POLE	1.65524	6.0655	16.4203	1.27921e-25	3.5547e-24	47.8245
CAND1	1.71983	7.8128	16.4147	1.30335e-25	3.61795e-24	47.8058
ZFPM2	-1.37793	5.32021	-16.4137	1.30806e-25	3.62716e-24	47.8022
LYSMD1	1.10177	5.57206	16.4109	1.32035e-25	3.65738e-24	47.7928
CCDC77	1.54327	5.49195	16.4023	1.35922e-25	3.76108e-24	47.7637
KIAA1344	1.87563	4.43039	16.4008	1.36601e-25	3.7759e-24	47.7586
TTC7A	-1.32506	6.3079	-16.3966	1.38569e-25	3.82458e-24	47.7443
IL16	-1.51695	6.19811	-16.3964	1.38654e-25	3.82458e-24	47.7437
ZNF749	2.03849	4.35423	16.3864	1.43452e-25	3.95277e-24	47.7096
NCBP1	1.17635	6.56534	16.3848	1.44236e-25	3.9702e-24	47.7041
NASP	1.72815	7.04451	16.3836	1.44815e-25	3.97877e-24	47.7001
TNFSF12	-1.59668	7.02727	-16.3834	1.44911e-25	3.97877e-24	47.6994
EPHA2	-1.35081	6.40608	-16.3832	1.45002e-25	3.97877e-24	47.6988
HMGB3	3.30893	6.45783	16.3751	1.49008e-25	4.08442e-24	47.6714
MITF	-1.22387	5.66116	-16.3744	1.49402e-25	4.09092e-24	47.6688
SLC12A4	-1.67669	7.4704	-16.3714	1.50913e-25	4.12799e-24	47.6587
RTN4IP1	1.06161	4.65574	16.3602	1.56742e-25	4.27851e-24	47.6207
TOX3	1.61317	5.07493	16.3581	1.5785e-25	4.3043e-24	47.6136
LOC647000	1.30092	7.82327	16.3552	1.5938e-25	4.33698e-24	47.6039
LOC652025	1.30092	7.82327	16.3552	1.5938e-25	4.33698e-24	47.6039
SERPINB6	-1.77357	7.49593	-16.3489	1.62843e-25	4.42663e-24	47.5823
KIAA0895	1.32667	5.40897	16.3462	1.64332e-25	4.46247e-24	47.5732
C15orf23	2.06993	5.67018	16.3432	1.66022e-25	4.50371e-24	47.5629
NOSTRIN	-2.06116	4.92469	-16.3345	1.70997e-25	4.63388e-24	47.5333
PTGER4	-2.13135	7.10293	-16.3334	1.71638e-25	4.64644e-24	47.5296
HIGD1B	-1.30868	5.41076	-16.3272	1.75238e-25	4.73903e-24	47.5087
LOC730005	-1.19289	5.25694	-16.3238	1.773e-25	4.7849e-24	47.497
LOC731874	-1.19289	5.25694	-16.3238	1.773e-25	4.7849e-24	47.497
PCSK2	2.9341	5.97912	16.3112	1.85009e-25	4.98783e-24	47.4543
FAM7A2	2.27478	5.1305	16.3081	1.87011e-25	5.03662e-24	47.4435
CBX3	1.97863	7.41834	16.3057	1.88515e-25	5.07193e-24	47.4355
KLF6	-1.92307	8.77817	-16.3024	1.90625e-25	5.12345e-24	47.4243
OSMR	-2.44841	7.21881	-16.2939	1.96198e-25	5.26782e-24	47.3954
FUBP1	1.22602	8.51241	16.2901	1.98782e-25	5.33175e-24	47.3823
TMEM100	-3.69232	6.30878	-16.2876	2.00472e-25	5.3661e-24	47.3738
NOTCH1	-1.54657	6.53083	-16.2817	2.04526e-25	5.46903e-24	47.3537
SELP	-2.11616	5.91554	-16.2673	2.14755e-25	5.73671e-24	47.3047
BMP2	-1.96939	6.28668	-16.2648	2.16596e-25	5.78e-24	47.2961
LOC652460	-1.58455	7.28818	-16.2613	2.19143e-25	5.84203e-24	47.2844
DNAJC6	1.69304	5.25475	16.2568	2.2253e-25	5.92631e-24	47.269
ANKRD32	1.88159	4.48799	16.2529	2.25515e-25	5.99971e-24	47.2556
CCT4	1.36204	7.60614	16.246	2.30889e-25	6.13024e-24	47.232
TGFB1	-2.21707	7.08497	-16.2447	2.31917e-25	6.15132e-24	47.2276
LOH3CR2A	-2.22513	5.43741	-16.238	2.37264e-25	6.28677e-24	47.2047
B3GNT7	-1.54985	6.00082	-16.2351	2.39605e-25	6.34239e-24	47.1948
CHAF1A	1.47954	6.11997	16.2348	2.39857e-25	6.34267e-24	47.1938
UBE1L	-1.77583	7.21337	-16.2275	2.45815e-25	6.48714e-24	47.1692
FBL	1.19495	8.46267	16.2212	2.51194e-25	6.62243e-24	47.1474
AMICA1	-2.81058	7.12674	-16.2204	2.51875e-25	6.63371e-24	47.1447
CNTN6	-1.77637	4.26679	-16.2181	2.53867e-25	6.67947e-24	47.1368
LOC648765	1.45866	8.98212	16.2114	2.59716e-25	6.8197e-24	47.114
LOC92755	1.45866	8.98212	16.2114	2.59716e-25	6.8197e-24	47.114
SNED1	-1.04114	6.12398	-16.2076	2.631e-25	6.90164e-24	47.101
ORC3L	1.31574	6.35197	16.2011	2.68979e-25	7.0488e-24	47.0788
HBB	-3.9786	7.69016	-16.1973	2.72427e-25	7.13203e-24	47.066
LIG1	1.22785	6.30435	16.1963	2.73372e-25	7.14965e-24	47.0625
MSLN	-2.3212	6.5558	-16.1918	2.77588e-25	7.25269e-24	47.0472
LOC729063	1.91007	6.61409	16.1901	2.79247e-25	7.28527e-24	47.0412
SEMA3E	-1.11264	4.051	-16.1899	2.79391e-25	7.28527e-24	47.0407
LOC134145	1.37023	5.45441	16.1877	2.81472e-25	7.33224e-24	47.0333
LOC401329	1.05726	5.53195	16.1869	2.82288e-25	7.34621e-24	47.0303
2023-03-06	1.25124	8.98986	16.1771	2.91906e-25	7.58899e-24	46.9967
HCN3	1.05708	5.62879	16.1753	2.93637e-25	7.62643e-24	46.9908
FLJ14668	1.27351	6.09554	16.173	2.96015e-25	7.67298e-24	46.9827
TROAP	1.21884	5.97106	16.1677	3.01364e-25	7.80392e-24	46.9647
SNRPE	1.64578	4.86542	16.1578	3.11745e-25	8.06479e-24	46.9308
TGFB1I1	-1.15973	7.14198	-16.1541	3.1569e-25	8.15078e-24	46.9181
LOC645691	1.27889	9.183	16.149	3.2116e-25	8.28384e-24	46.9009
LOC648405	-1.09689	4.48818	-16.1376	3.33909e-25	8.60058e-24	46.8618
SOD3	-1.09531	5.77936	-16.1375	3.34095e-25	8.60058e-24	46.8613
ATP2B4	-1.37946	8.45082	-16.1352	3.36675e-25	8.65849e-24	46.8536
MOSC2	-1.56183	6.08146	-16.1331	3.39117e-25	8.71276e-24	46.8463
GNAO1	2.23507	4.92749	16.1313	3.41224e-25	8.75831e-24	46.8401
FXYD1	-2.13922	6.29432	-16.1274	3.45759e-25	8.86604e-24	46.8268
PTCD3	1.19518	6.83007	16.1246	3.49057e-25	8.94186e-24	46.8173
NEIL3	1.98104	4.26945	16.1202	3.54424e-25	9.07049e-24	46.802
APLP2	-1.0696	10.0128	-16.1176	3.57577e-25	9.1367e-24	46.7931
CYYR1	-1.89811	7.03476	-16.1175	3.57708e-25	9.1367e-24	46.7928
EMCN	-2.38362	5.00392	-16.1172	3.58072e-25	9.13711e-24	46.7917
SLPI	-3.97876	9.05164	-16.1044	3.73985e-25	9.5339e-24	46.7481
ARHGAP30	-1.56011	6.50198	-16.0988	3.81227e-25	9.70908e-24	46.7289
C14orf122	1.07897	5.46186	16.0892	3.94024e-25	1.00171e-23	46.6957
CSF2RB	-1.41798	6.26588	-16.0891	3.941e-25	1.00171e-23	46.6955
GPR109B	-1.5355	4.09124	-16.0888	3.94466e-25	1.00171e-23	46.6946
ZSCAN12	1.17472	4.7985	16.0885	3.94939e-25	1.00194e-23	46.6934
LOC644035	1.43375	6.65864	16.0873	3.96519e-25	1.00343e-23	46.6894
LOC731725	1.43375	6.65864	16.0873	3.96519e-25	1.00343e-23	46.6894
FGFR1OP	1.09905	5.9223	16.0872	3.96675e-25	1.00343e-23	46.689
ZNF228	1.50537	4.90362	16.0856	3.98779e-25	1.00778e-23	46.6837
MRPS21	1.34395	7.61974	16.084	4.01056e-25	1.01184e-23	46.678
LOC440396	1.2163	5.12761	16.0839	4.01157e-25	1.01184e-23	46.6777
ZDHHC13	2.1729	6.32078	16.0601	4.3519e-25	1.09663e-23	46.596
APOO	1.88	5.62154	16.059	4.36826e-25	1.0997e-23	46.5923
ITGAM	-1.88278	6.33641	-16.0492	4.51741e-25	1.13615e-23	46.5586
AKAP2	-2.50873	7.75356	-16.0449	4.58383e-25	1.15175e-23	46.5439
PLCE1	-1.60038	5.81662	-16.0288	4.84496e-25	1.2162e-23	46.4883
ACE	-1.74592	6.30691	-16.0262	4.88737e-25	1.22568e-23	46.4796
CLTB	-1.16425	7.68859	-16.0221	4.95603e-25	1.2417e-23	46.4656
CASP8AP2	1.57108	5.7651	16.0217	4.96332e-25	1.24235e-23	46.4641
PTGDS	-3.03413	8.94112	-16.0154	5.07137e-25	1.26818e-23	46.4425
SMC4	2.21416	6.56661	16.0127	5.11806e-25	1.27864e-23	46.4333
CCT5	1.39661	7.27072	16.0091	5.18177e-25	1.29332e-23	46.4209
CGN	-1.28634	6.16655	-16.0021	5.3076e-25	1.32338e-23	46.3968
GADD45B	-2.32553	7.94232	-16.0019	5.31231e-25	1.32338e-23	46.3959
PTHR1	-1.01843	5.70101	-15.9921	5.49391e-25	1.36733e-23	46.3622
DAB2	-2.23427	7.75622	-15.9814	5.69832e-25	1.41686e-23	46.3255
ALMS1	1.4761	6.31241	15.9805	5.71577e-25	1.41985e-23	46.3225
PPAP2B	-2.37245	8.58499	-15.98	5.72611e-25	1.42107e-23	46.3207
UBXD7	1.04641	7.13998	15.976	5.80509e-25	1.43931e-23	46.3069
SYNPO2	-1.90535	5.95288	-15.9749	5.82657e-25	1.44327e-23	46.3032
THSD1	-1.19944	5.60675	-15.9736	5.85361e-25	1.4486e-23	46.2986
MTX2	1.29522	5.46683	15.9715	5.89637e-25	1.45781e-23	46.2912
LOC728927	1.4913	6.64598	15.9579	6.17856e-25	1.52327e-23	46.2443
LOC731241	1.4913	6.64598	15.9579	6.17856e-25	1.52327e-23	46.2443
ARHGAP29	-2.39031	6.78581	-15.9516	6.31273e-25	1.55489e-23	46.2228
TMEM119	-1.51408	6.72091	-15.9445	6.46822e-25	1.59169e-23	46.1984
IL15RA	-1.37999	7.05603	-15.9394	6.58287e-25	1.61839e-23	46.1807
RNF125	-1.50332	4.88152	-15.938	6.61461e-25	1.62467e-23	46.1759
BPHL	1.51831	5.55313	15.9358	6.66602e-25	1.63576e-23	46.1681
P2RY1	-1.25097	5.99396	-15.9257	6.90048e-25	1.69171e-23	46.1335
BHLHB2	-2.10227	8.10517	-15.9057	7.39261e-25	1.81067e-23	46.0643
SDC4	-2.20263	9.01873	-15.8997	7.54491e-25	1.84625e-23	46.0439
LOC440359	-1.24333	7.07244	-15.8976	7.60205e-25	1.8585e-23	46.0363
STARD8	-1.55975	5.88188	-15.8918	7.75515e-25	1.89416e-23	46.0163
USP39	1.0912	6.73654	15.8862	7.90471e-25	1.9289e-23	45.9971
2023-09-03	1.6573	4.67859	15.8809	8.05081e-25	1.96272e-23	45.9787
PRSS8	-1.99972	6.82205	-15.875	8.21508e-25	2.00091e-23	45.9585
C20orf72	1.55566	5.75732	15.866	8.47413e-25	2.06209e-23	45.9273
DHX40	1.38668	5.96959	15.8605	8.63659e-25	2.09968e-23	45.9083
WDR57	1.0777	6.40048	15.8589	8.68422e-25	2.1093e-23	45.9027
LAMA2	-2.13442	6.32366	-15.8547	8.81244e-25	2.13697e-23	45.888
INTS4	1.12313	6.13962	15.8546	8.81443e-25	2.13697e-23	45.8878
AMOTL2	-1.54974	6.60563	-15.8472	9.04091e-25	2.18985e-23	45.8623
AURKB	1.43234	6.18939	15.8389	9.30426e-25	2.25156e-23	45.8335
GUCY1A2	-1.6822	6.50228	-15.8378	9.3386e-25	2.25779e-23	45.8298
LOC162073	-1.71007	7.02914	-15.8353	9.42089e-25	2.27559e-23	45.821
IL1RL1	-3.21972	5.6494	-15.8308	9.56722e-25	2.30881e-23	45.8056
MAP3K6	-1.48903	6.77561	-15.8232	9.82197e-25	2.36697e-23	45.7792
TMEM64	-1.29721	7.53786	-15.8231	9.82627e-25	2.36697e-23	45.7788
ZFP36L1	-1.70992	8.56803	-15.8215	9.88142e-25	2.37807e-23	45.7731
PRKCQ	-1.31988	5.18533	-15.8202	9.92646e-25	2.38557e-23	45.7686
PAG1	-1.87909	6.47531	-15.82	9.93078e-25	2.38557e-23	45.7681
ZNF326	1.46827	5.94231	15.8184	9.98793e-25	2.3971e-23	45.7624
GUCY1A3	-2.08907	7.17507	-15.8064	1.04078e-24	2.49558e-23	45.7211
NDEL1	-1.12467	7.9045	-15.7933	1.0891e-24	2.60668e-23	45.6755
FAM29A	1.63088	5.23751	15.7906	1.09917e-24	2.62599e-23	45.6663
MIAT	3.36209	6.17982	15.7904	1.10017e-24	2.62599e-23	45.6654
MGC14376	-1.37	5.29563	-15.7866	1.11457e-24	2.65793e-23	45.6523
TLN1	-1.6731	8.27278	-15.7821	1.1321e-24	2.69729e-23	45.6367
GDF10	-1.26706	5.90278	-15.7777	1.1496e-24	2.73652e-23	45.6213
UNC13B	-1.58178	7.01789	-15.7758	1.15716e-24	2.75202e-23	45.6147
CDCA3	1.54216	4.82373	15.7726	1.16992e-24	2.77983e-23	45.6037
ID3	-1.71616	7.04293	-15.7714	1.17461e-24	2.78844e-23	45.5997
SLC39A6	1.63535	6.75271	15.7617	1.21464e-24	2.88087e-23	45.566
LOC84661	1.46022	7.85757	15.7576	1.23217e-24	2.91981e-23	45.5517
MAML2	-1.59844	5.71456	-15.7539	1.2479e-24	2.95442e-23	45.5389
ELN	-1.73588	8.16122	-15.7501	1.26457e-24	2.99117e-23	45.5256
LGALS3	-1.84354	7.58267	-15.733	1.34184e-24	3.1711e-23	45.4661
LOC652900	1.96175	6.25482	15.7261	1.37393e-24	3.24402e-23	45.4424
IGSF10	-2.51972	5.77641	-15.7202	1.40229e-24	3.308e-23	45.4219
NID1	-1.59069	6.78399	-15.7082	1.46176e-24	3.44518e-23	45.3802
SERPINA1	-3.35331	8.62684	-15.7035	1.48592e-24	3.49898e-23	45.3638
DPP4	-1.95085	5.46476	-15.7008	1.50007e-24	3.52912e-23	45.3542
LIMD1	-1.42762	7.14895	-15.6997	1.50564e-24	3.53905e-23	45.3505
SLC5A4	-1.09492	4.72701	-15.6982	1.51333e-24	3.55396e-23	45.3454
SIKE	1.0519	5.73522	15.6956	1.5274e-24	3.58379e-23	45.3361
EVA1	-2.36207	7.26449	-15.6929	1.54149e-24	3.61362e-23	45.3269
CHD6	1.35849	6.91743	15.6891	1.56198e-24	3.65839e-23	45.3137
NELL1	3.25983	4.49112	15.6869	1.57389e-24	3.683e-23	45.306
C11orf9	-1.22339	5.81991	-15.6858	1.58024e-24	3.69455e-23	45.302
NXF3	-1.23898	4.25183	-15.6839	1.59051e-24	3.71526e-23	45.2955
MAPKAPK3	-1.38367	6.92577	-15.6811	1.60613e-24	3.7484e-23	45.2857
RASGRP2	-1.15228	5.97285	-15.6751	1.6396e-24	3.8231e-23	45.265
RIMS2	3.04396	4.40622	15.6745	1.64324e-24	3.82819e-23	45.2628
ZNF533	-1.55382	5.13796	-15.6719	1.65803e-24	3.85921e-23	45.2538
ADARB1	-1.96737	7.12595	-15.6692	1.67364e-24	3.89209e-23	45.2444
CSE1L	2.05354	7.04841	15.6639	1.70498e-24	3.96147e-23	45.2258
IL32	-2.02266	7.24911	-15.6604	1.72547e-24	4.00554e-23	45.2138
NUP107	1.81641	6.16734	15.6536	1.76667e-24	4.09755e-23	45.1901
ZNF544	1.15864	5.13018	15.6485	1.79875e-24	4.16458e-23	45.172
C10orf137	1.03014	5.98094	15.6379	1.86562e-24	4.31559e-23	45.1354
AYTL2	-1.49643	8.73095	-15.6375	1.86819e-24	4.31775e-23	45.134
PNN	1.42729	8.24368	15.6364	1.87567e-24	4.33121e-23	45.13
MGC33212	1.0514	4.67269	15.631	1.91115e-24	4.40926e-23	45.1112
FBP1	-2.8166	8.07867	-15.6278	1.93287e-24	4.45155e-23	45.0999
CRSP6	1.1927	6.41483	15.6275	1.93475e-24	4.45196e-23	45.0989
HIST1H4H	1.88223	8.02267	15.6267	1.93977e-24	4.45959e-23	45.0963
FANCG	1.31758	5.49376	15.6224	1.96945e-24	4.52387e-23	45.081
TRO	1.67483	5.01949	15.6188	1.99429e-24	4.57691e-23	45.0685
PHLDB1	-1.14058	6.80505	-15.6124	2.03873e-24	4.67481e-23	45.0464
NEDD1	1.46056	6.12301	15.6033	2.10471e-24	4.82189e-23	45.0144
LOC653972	1.93824	7.53873	15.6018	2.11565e-24	4.84273e-23	45.0092
HSPD1	1.71244	8.53471	15.601	2.12101e-24	4.85076e-23	45.0067
CFTR	-1.67711	4.39872	-15.5982	2.14173e-24	4.89389e-23	44.9969
OCIAD2	1.55756	6.17599	15.5966	2.15427e-24	4.91825e-23	44.991
MYOHD1	1.37571	6.39607	15.5796	2.28494e-24	5.21205e-23	44.9319
BST1	-1.06493	6.26251	-15.5717	2.34944e-24	5.35451e-23	44.904
MOBKL2B	-1.47358	6.54039	-15.57	2.36263e-24	5.37991e-23	44.8984
SUHW3	1.68195	5.05673	15.5672	2.38608e-24	5.42859e-23	44.8885
SHANK3	-1.41666	6.56569	-15.5613	2.43599e-24	5.53735e-23	44.8677
MYO1G	-1.51641	6.34106	-15.5528	2.50897e-24	5.6983e-23	44.8381
IQGAP3	1.79758	5.00814	15.5513	2.52203e-24	5.723e-23	44.8329
TNKS	1.12385	6.82353	15.5491	2.54108e-24	5.76124e-23	44.8253
KIAA2002	-1.26882	7.32179	-15.5423	2.60265e-24	5.89574e-23	44.8013
RBMS1	-1.0669	6.90615	-15.5408	2.61603e-24	5.92094e-23	44.7961
ZNF607	1.38336	4.29308	15.5364	2.65679e-24	6.00802e-23	44.7806
KIAA0907	1.26492	6.84038	15.5249	2.7653e-24	6.24751e-23	44.7405
CRIP1	-2.07666	7.78068	-15.5247	2.76746e-24	6.24751e-23	44.7397
SYNE1	-2.24457	6.7628	-15.5223	2.79047e-24	6.29402e-23	44.7314
CENPA	1.84412	5.6294	15.5202	2.81095e-24	6.33479e-23	44.724
RASSF8	-1.39711	6.11194	-15.5185	2.82804e-24	6.36782e-23	44.7179
LOC729450	-1.75093	7.58927	-15.5177	2.8358e-24	6.37981e-23	44.7152
HIST1H2AK	2.18365	7.38234	15.5139	2.87354e-24	6.45919e-23	44.7019
SHMT2	1.7078	7.37524	15.5119	2.89405e-24	6.49973e-23	44.6948
TCF19	2.17242	6.30464	15.4943	3.07746e-24	6.90572e-23	44.6331
SNAP25	2.33972	5.25118	15.4901	3.12256e-24	7.00094e-23	44.6185
SKI	-1.21294	7.25885	-15.4866	3.16112e-24	7.08133e-23	44.6062
ZFP36L2	-2.04159	8.67445	-15.4837	3.19307e-24	7.14681e-23	44.5961
ARHGEF3	-1.41998	6.72176	-15.4806	3.22834e-24	7.2196e-23	44.5851
HBEGF	-2.32803	7.54813	-15.4795	3.24005e-24	7.23961e-23	44.5815
TEX10	1.28234	5.98052	15.4785	3.25143e-24	7.25884e-23	44.5779
SPATA5	1.152	6.48014	15.4729	3.31583e-24	7.39634e-23	44.5583
ACY1L2	1.59226	6.175	15.4702	3.34766e-24	7.46099e-23	44.5487
TTF2	1.23611	5.60489	15.4674	3.38003e-24	7.52673e-23	44.539
WHSC1	1.36668	6.43254	15.4633	3.42919e-24	7.62972e-23	44.5245
CD59	-1.62233	8.92718	-15.4619	3.44588e-24	7.65933e-23	44.5196
HIST1H1C	1.91488	6.78811	15.4617	3.44833e-24	7.65933e-23	44.5189
JUNB	-2.45636	8.34806	-15.4599	3.46965e-24	7.70015e-23	44.5128
MFGE8	-1.29922	7.13625	-15.458	3.4937e-24	7.74699e-23	44.5058
FLI1	-1.83053	7.21652	-15.4541	3.54139e-24	7.84609e-23	44.4922
ANPEP	-2.38074	6.56327	-15.4514	3.57422e-24	7.90663e-23	44.483
NME1	1.65138	6.74093	15.4514	3.57474e-24	7.90663e-23	44.4828
NR4A1	-2.58639	8.26684	-15.4508	3.58196e-24	7.91592e-23	44.4808
LOC647047	1.02005	5.25963	15.4501	3.59051e-24	7.92814e-23	44.4784
LOC440498	-1.57039	6.86927	-15.4493	3.60099e-24	7.94459e-23	44.4755
EIF4A3	1.19494	7.19679	15.4486	3.61017e-24	7.95815e-23	44.4729
NCF2	-2.87655	7.25925	-15.4451	3.65476e-24	8.04967e-23	44.4606
WNK3	2.33706	4.09313	15.4413	3.70395e-24	8.15119e-23	44.4472
ATOH8	-1.61984	6.48486	-15.4356	3.77845e-24	8.30815e-23	44.4272
SFPQ	1.05957	8.92458	15.4316	3.83121e-24	8.41712e-23	44.4133
KLF2	-1.49232	8.07923	-15.4287	3.86996e-24	8.49513e-23	44.4032
GPSM2	1.97215	6.03163	15.421	3.97615e-24	8.72094e-23	44.376
FAM20A	-1.77779	6.32163	-15.4125	4.09689e-24	8.97075e-23	44.346
SMC2	2.46336	5.15198	15.4113	4.11371e-24	9.00007e-23	44.3419
SASS6	1.63722	4.28686	15.401	4.26416e-24	9.32144e-23	44.3058
GPR157	-1.23746	6.05895	-15.3887	4.45315e-24	9.72648e-23	44.2623
ZNF566	1.65407	5.42291	15.3851	4.50967e-24	9.84174e-23	44.2496
EGFL7	-1.68201	7.49844	-15.3759	4.65747e-24	1.01558e-22	44.2173
RUNX1	-1.28035	7.08336	-15.375	4.67176e-24	1.01703e-22	44.2142
HSPG2	-1.64423	7.59424	-15.375	4.67187e-24	1.01703e-22	44.2142
GNPNAT1	1.3067	5.74484	15.3738	4.6917e-24	1.0205e-22	44.2099
LOC650578	-1.69978	7.43061	-15.3622	4.88665e-24	1.06115e-22	44.1691
GIMAP1	-1.24209	5.55718	-15.3601	4.92306e-24	1.06817e-22	44.1616
CPSF6	1.49485	8.06475	15.3554	5.00478e-24	1.085e-22	44.1451
BNIPL	-1.06804	5.3982	-15.3541	5.02706e-24	1.08893e-22	44.1407
AKNA	-1.16221	6.56464	-15.3475	5.14467e-24	1.11349e-22	44.1174
LOC642234	1.4593	7.9566	15.3332	5.4107e-24	1.1701e-22	44.0668
DSN1	1.73526	6.14968	15.3292	5.48661e-24	1.18554e-22	44.0529
GNA15	-1.26192	5.81206	-15.325	5.56779e-24	1.20209e-22	44.0381
ATP2C2	-1.72768	6.00836	-15.3241	5.58637e-24	1.20511e-22	44.0348
PDZK1IP1	-1.59702	6.37268	-15.311	5.84866e-24	1.25962e-22	43.9887
IL3RA	-1.30221	5.58565	-15.3091	5.88897e-24	1.26726e-22	43.9818
C21orf63	-1.43003	6.97096	-15.3082	5.907e-24	1.2701e-22	43.9788
NUP205	1.53648	7.04641	15.3076	5.92002e-24	1.27114e-22	43.9766
PLXDC2	-2.29447	7.68688	-15.3075	5.9215e-24	1.27114e-22	43.9763
PRICKLE1	-1.77043	6.16733	-15.3029	6.01855e-24	1.29091e-22	43.96
FER1L3	-2.05964	7.31371	-15.2992	6.0965e-24	1.30656e-22	43.9471
CBX7	-1.33895	5.92614	-15.296	6.16545e-24	1.32026e-22	43.9358
TIPRL	1.40148	5.99119	15.2894	6.31135e-24	1.3504e-22	43.9123
SNORD28	2.42338	3.7462	15.2886	6.3273e-24	1.35271e-22	43.9098
C6orf55	1.26167	6.14091	15.2878	6.34657e-24	1.35573e-22	43.9067
MTHFD2	2.52903	7.57219	15.2823	6.47055e-24	1.38109e-22	43.8873
PTPRM	-2.32569	7.71852	-15.2601	6.99573e-24	1.49076e-22	43.809
GPR137C	2.08948	4.6078	15.2557	7.10529e-24	1.51042e-22	43.7934
OSTbeta	-1.22391	4.43821	-15.2552	7.117e-24	1.51168e-22	43.7918
2023-03-02	-1.56801	7.49574	-15.2494	7.26518e-24	1.54066e-22	43.7711
CCBE1	-1.90449	5.93327	-15.2455	7.36418e-24	1.5604e-22	43.7575
SEMA3G	-1.52422	6.30073	-15.2352	7.63811e-24	1.61713e-22	43.7208
AXUD1	-2.81154	7.12514	-15.2272	7.85499e-24	1.66037e-22	43.6927
SNRPC	1.07042	6.43905	15.227	7.8626e-24	1.66064e-22	43.6918
TOM1L2	-1.29124	6.98456	-15.2194	8.07378e-24	1.70387e-22	43.6652
HIST1H2AB	2.34708	4.61942	15.2155	8.18808e-24	1.72661e-22	43.6511
MRPL47	1.11935	5.7863	15.2136	8.24288e-24	1.73655e-22	43.6444
LOC648279	1.75963	4.34666	15.2134	8.24848e-24	1.73655e-22	43.6437
CACNA1A	2.86883	5.79202	15.2089	8.37884e-24	1.76258e-22	43.628
GFM2	1.27245	6.02405	15.2062	8.46151e-24	1.77855e-22	43.6181
MBTD1	1.4502	6.27591	15.2047	8.50364e-24	1.78597e-22	43.6131
NUP54	1.15334	6.21998	15.1988	8.68335e-24	1.8208e-22	43.5921
LOC652671	-1.26232	7.13153	-15.198	8.7083e-24	1.82352e-22	43.5892
TMEM140	-1.72743	6.39902	-15.1979	8.71025e-24	1.82352e-22	43.589
PMP22	-2.79316	8.85163	-15.1965	8.75524e-24	1.83148e-22	43.5839
CD37	-2.43423	7.90908	-15.1867	9.06368e-24	1.89449e-22	43.5491
FLJ23356	1.58444	6.98805	15.1841	9.14671e-24	1.91032e-22	43.54
TMC6	-1.21451	6.59045	-15.1734	9.49736e-24	1.98198e-22	43.5022
NUP35	1.35883	5.27569	15.1577	1.00403e-23	2.09363e-22	43.4464
TRA16	1.0095	5.32784	15.1569	1.00696e-23	2.09806e-22	43.4435
SMARCA2	-1.41556	7.27898	-15.1557	1.01107e-23	2.10495e-22	43.4394
SEC11C	2.88345	7.50423	15.1542	1.01662e-23	2.11483e-22	43.4339
KCNJ8	-1.0763	6.51915	-15.1456	1.04779e-23	2.17794e-22	43.4036
KIAA0513	-1.21169	6.09964	-15.1432	1.05671e-23	2.19475e-22	43.3951
C14orf166	1.18865	7.29059	15.1413	1.0641e-23	2.20833e-22	43.3881
TPRKB	1.33576	4.85243	15.1336	1.09325e-23	2.26705e-22	43.361
AHR	-2.30539	7.64939	-15.1237	1.13238e-23	2.34634e-22	43.3257
CEBPB	-1.79112	7.54089	-15.1129	1.17652e-23	2.43394e-22	43.2873
LOC389168	1.3832	4.63134	15.102	1.22286e-23	2.52782e-22	43.2485
VEGFC	-1.06156	6.31562	-15.1011	1.22666e-23	2.53367e-22	43.2454
H2AFZ	2.19882	7.54401	15.0861	1.29387e-23	2.6704e-22	43.1919
LOC730101	2.32682	4.94413	15.0838	1.30428e-23	2.68977e-22	43.1838
QSCN6L1	1.00442	5.47663	15.0835	1.30584e-23	2.69087e-22	43.1826
C1QTNF7	-1.51599	4.73714	-15.0786	1.32847e-23	2.73535e-22	43.1654
P15RS	1.57988	7.44753	15.0682	1.37845e-23	2.83382e-22	43.1283
GPR19	1.50129	3.45176	15.0651	1.3936e-23	2.86272e-22	43.1174
CD1E	-1.04949	4.34191	-15.0635	1.40177e-23	2.87725e-22	43.1115
SLC15A3	-2.35737	7.77086	-15.053	1.45488e-23	2.98393e-22	43.0742
ADRA1A	-1.31508	4.69519	-15.0353	1.54898e-23	3.17445e-22	43.0113
DUSP1	-2.73366	10.3198	-15.0298	1.57958e-23	3.23384e-22	42.9916
ICAM2	-1.76491	7.04892	-15.0295	1.58144e-23	3.23384e-22	42.9905
GLI3	-1.12037	4.84237	-15.0163	1.65754e-23	3.38635e-22	42.9433
ANG	-1.23917	5.78719	-15.0062	1.71778e-23	3.50669e-22	42.9075
ASAH1	-1.31475	9.0567	-15.0058	1.72036e-23	3.50921e-22	42.906
WWC3	-1.08465	6.83368	-14.9916	1.80935e-23	3.68703e-22	42.8553
CENTD1	-1.84181	5.32135	-14.9914	1.81035e-23	3.68703e-22	42.8548
LOC221362	2.33531	5.00946	14.986	1.84558e-23	3.75297e-22	42.8354
LOC646903	1.75048	4.23506	14.9819	1.87257e-23	3.79923e-22	42.8209
EMILIN2	-1.51661	6.86004	-14.9819	1.87268e-23	3.79923e-22	42.8208
FASTKD1	1.29514	5.22484	14.9771	1.90523e-23	3.86127e-22	42.8035
PHF15	-1.15158	6.36484	-14.9769	1.9062e-23	3.86127e-22	42.803
SLC2A10	-1.01832	5.68793	-14.9696	1.95687e-23	3.95475e-22	42.7767
RFC2	1.85293	6.6091	14.9693	1.95856e-23	3.95512e-22	42.7758
BRMS1L	1.24176	4.91155	14.966	1.98174e-23	3.99886e-22	42.764
CLSPN	2.52009	4.41676	14.9615	2.01419e-23	4.0612e-22	42.7477
MGLL	-1.8927	7.02842	-14.9579	2.04009e-23	4.10711e-22	42.7349
TMEFF1	3.02844	5.81111	14.9571	2.0458e-23	4.11165e-22	42.7321
COPG2	1.78008	6.2713	14.957	2.04669e-23	4.11165e-22	42.7316
FLJ39660	1.28737	3.6286	14.9569	2.04705e-23	4.11165e-22	42.7315
ZNF26	1.04067	5.20729	14.9555	2.0574e-23	4.12928e-22	42.7264
HMMR	1.69839	3.43488	14.9531	2.07494e-23	4.1613e-22	42.7179
CNN1	-1.41922	5.83007	-14.9519	2.08386e-23	4.17601e-22	42.7136
PCQAP	-1.02964	7.41746	-14.9477	2.11511e-23	4.23539e-22	42.6986
CENPE	1.74009	3.37997	14.9474	2.11786e-23	4.23765e-22	42.6973
XRCC2	2.25993	4.75461	14.946	2.128e-23	4.2547e-22	42.6925
TARDBP	1.68088	7.383	14.9368	2.19945e-23	4.39422e-22	42.6594
SUV39H2	1.8264	5.78352	14.9097	2.42202e-23	4.83152e-22	42.5627
E2F7	2.60957	5.35201	14.9	2.50774e-23	4.99872e-22	42.5278
NOL5A	1.324	8.08671	14.8983	2.52255e-23	5.02441e-22	42.5218
HPRT1	2.10863	6.6033	14.8968	2.53661e-23	5.04859e-22	42.5163
LILRB3	-1.59253	6.06692	-14.8963	2.54033e-23	5.05216e-22	42.5148
EFEMP1	-2.88414	8.5548	-14.8961	2.54293e-23	5.0535e-22	42.5138
CDCA5	1.90077	4.80382	14.8902	2.59652e-23	5.15608e-22	42.4928
HIST1H2BJ	2.25158	4.12087	14.8789	2.70316e-23	5.36379e-22	42.4524
FRMD4B	-1.78789	6.41777	-14.8773	2.71908e-23	5.3913e-22	42.4466
ALG6	1.47647	4.95202	14.8752	2.73979e-23	5.42826e-22	42.4389
C9orf150	-1.58253	6.96743	-14.8721	2.77039e-23	5.48475e-22	42.4278
SHE	-1.47759	6.15285	-14.8715	2.77631e-23	5.49231e-22	42.4257
VCL	-1.25579	7.72267	-14.8704	2.78703e-23	5.50937e-22	42.4218
CENPN	1.60855	4.94615	14.8658	2.83254e-23	5.59512e-22	42.4055
PTS	1.33933	6.32333	14.863	2.86146e-23	5.64799e-22	42.3953
PMS1	1.13462	5.26602	14.8607	2.88519e-23	5.69055e-22	42.387
SFRS3	1.16906	9.11301	14.8558	2.93565e-23	5.78573e-22	42.3696
RAB31	-2.28715	8.23736	-14.8556	2.93819e-23	5.78637e-22	42.3688
STRBP	2.02857	5.46509	14.8545	2.94935e-23	5.80399e-22	42.365
RAPGEF1	-1.23025	7.4869	-14.854	2.95511e-23	5.81098e-22	42.363
CD82	-2.10241	7.88321	-14.8497	3.00108e-23	5.88813e-22	42.3475
FAM107A	-2.16905	7.27991	-14.8439	3.06323e-23	6.0011e-22	42.3269
SMC3	1.75049	6.59065	14.8402	3.1039e-23	6.0717e-22	42.3137
UTP11L	1.08198	6.20127	14.836	3.151e-23	6.15925e-22	42.2986
ACTR6	1.48871	4.78492	14.8328	3.18761e-23	6.22617e-22	42.287
TMPO	2.01839	8.21108	14.8266	3.25913e-23	6.3564e-22	42.2647
TFDP1	1.62044	7.83464	14.8258	3.26807e-23	6.36565e-22	42.262
XPOT	1.55578	7.17364	14.8258	3.26873e-23	6.36565e-22	42.2618
C17orf69	1.28928	4.9268	14.816	3.38514e-23	6.58747e-22	42.2267
PHYHIPL	2.35456	4.37847	14.8124	3.42945e-23	6.66873e-22	42.2136
CPM	-2.70963	7.46751	-14.812	3.43372e-23	6.67209e-22	42.2124
GIMAP5	-2.21846	7.06492	-14.8076	3.4882e-23	6.77294e-22	42.1966
EHD4	-1.65052	7.14221	-14.8074	3.49108e-23	6.77352e-22	42.1957
SNHG3-RCC1	1.00888	5.79664	14.8065	3.50176e-23	6.78922e-22	42.1927
PRX	-1.00646	6.14314	-14.7861	3.7678e-23	7.29894e-22	42.1192
EFEMP2	-1.45819	6.78496	-14.7859	3.77023e-23	7.29894e-22	42.1185
UCK2	1.47942	7.11473	14.7817	3.82714e-23	7.40365e-22	42.1035
TCIRG1	-1.63919	7.63117	-14.7813	3.83246e-23	7.40849e-22	42.1021
CD300C	-1.3794	6.42549	-14.7787	3.86934e-23	7.47154e-22	42.0925
PCDHGC3	-1.42594	7.08144	-14.7781	3.87778e-23	7.47406e-22	42.0903
PTPN21	-1.58734	6.03487	-14.7758	3.90874e-23	7.5282e-22	42.0823
METTL4	1.41394	5.96833	14.7751	3.91893e-23	7.54229e-22	42.0797
PGBD1	1.08253	4.55632	14.7748	3.92323e-23	7.54503e-22	42.0786
HYLS1	1.38008	3.2475	14.7589	4.15384e-23	7.97791e-22	42.0213
SIGLEC9	-1.25524	5.66606	-14.7588	4.1544e-23	7.97791e-22	42.0211
NARS2	1.40748	6.11836	14.7464	4.34419e-23	8.33627e-22	41.9763
BCL6B	-1.35797	5.95824	-14.7451	4.36354e-23	8.36728e-22	41.9719
PHF14	1.33938	6.68941	14.7385	4.46835e-23	8.56199e-22	41.948
FLJ14803	1.78493	7.04905	14.7344	4.53452e-23	8.68244e-22	41.9333
NKD2	-1.07758	5.81727	-14.7335	4.549e-23	8.70383e-22	41.9301
SPAST	1.44393	6.44909	14.7283	4.63499e-23	8.86189e-22	41.9113
SOX7	-1.43833	6.20162	-14.728	4.6404e-23	8.86576e-22	41.9101
ZNF138	1.38888	4.73674	14.7277	4.64574e-23	8.86951e-22	41.909
ZNF28	1.12498	5.78745	14.7204	4.76925e-23	9.09207e-22	41.8826
CTDSP1	-1.60917	7.3091	-14.7199	4.7775e-23	9.09705e-22	41.8809
C6orf182	1.36693	4.393	14.7198	4.77879e-23	9.09705e-22	41.8806
TIPIN	1.75216	5.8625	14.7165	4.83521e-23	9.19776e-22	41.8688
ZNF766	1.40263	5.33738	14.7078	4.9894e-23	9.48419e-22	41.8373
HACE1	1.36707	6.38408	14.7033	5.07111e-23	9.62556e-22	41.821
EDG2	-1.96953	7.0555	-14.6942	5.23983e-23	9.93864e-22	41.7882
TCF7L1	-1.18152	6.33077	-14.6917	5.28603e-23	1.00167e-21	41.7794
RNF149	-1.19358	8.29087	-14.6899	5.32171e-23	1.00721e-21	41.7726
F11	-1.31619	4.51078	-14.6887	5.34442e-23	1.01078e-21	41.7684
EHD1	-1.41369	6.55921	-14.6819	5.4752e-23	1.03477e-21	41.7441
BCAM	-1.52152	7.25418	-14.675	5.61289e-23	1.06002e-21	41.7192
PHOSPHO2	1.58591	5.35617	14.6746	5.62213e-23	1.061e-21	41.7175
CAV1	-3.28544	8.35894	-14.6704	5.70777e-23	1.07562e-21	41.7023
TAGLN3	3.1289	5.12952	14.6664	5.78993e-23	1.09032e-21	41.688
NSMCE2	1.12972	5.72531	14.6638	5.84447e-23	1.0998e-21	41.6786
ITPKB	-1.33748	6.30364	-14.6621	5.88003e-23	1.1057e-21	41.6725
NVL	1.12585	6.17418	14.6582	5.96373e-23	1.12063e-21	41.6583
OIP5	1.39227	4.32267	14.6481	6.18518e-23	1.16141e-21	41.6217
CYGB	-1.04315	5.91114	-14.6468	6.21271e-23	1.16505e-21	41.6173
C6orf117	2.22274	4.87564	14.645	6.25274e-23	1.17159e-21	41.6108
UBE2V2	1.42707	7.51145	14.6281	6.64614e-23	1.24233e-21	41.5496
LOC732415	-3.08004	6.50528	-14.6281	6.64693e-23	1.24233e-21	41.5495
FLJ13305	1.97294	4.1481	14.628	6.64925e-23	1.24233e-21	41.5491
ABCB7	1.35828	6.08752	14.6199	6.84596e-23	1.27817e-21	41.5198
CDC5L	1.30388	6.59223	14.6142	6.98713e-23	1.3036e-21	41.4994
TLR2	-1.78735	6.40955	-14.6133	7.01028e-23	1.30699e-21	41.496
MXD4	-1.12092	7.25692	-14.6009	7.3301e-23	1.36565e-21	41.4513
SH3BP5	-1.44023	7.18161	-14.5972	7.42765e-23	1.38284e-21	41.438
SNORD36A	1.7595	4.62924	14.5904	7.61265e-23	1.41527e-21	41.4133
FH	1.07954	5.84793	14.5883	7.67223e-23	1.42534e-21	41.4055
ACTG2	-1.57794	7.21555	-14.5871	7.70321e-23	1.43008e-21	41.4014
DNM1L	1.33311	6.77744	14.5844	7.77867e-23	1.44307e-21	41.3917
BLVRB	-1.40224	6.44016	-14.5821	7.84563e-23	1.45446e-21	41.3831
C8orf4	-1.99514	6.30036	-14.5817	7.85632e-23	1.45542e-21	41.3817
MVP	-1.45474	7.27151	-14.5778	7.96801e-23	1.47403e-21	41.3675
AVPI1	-1.61532	6.64525	-14.571	8.16678e-23	1.50973e-21	41.3428
FLVCR	1.5425	5.62544	14.5654	8.33172e-23	1.53914e-21	41.3227
CCND3	-1.42952	7.7211	-14.5599	8.4985e-23	1.56554e-21	41.3028
PUS7L	1.17939	5.01232	14.5476	8.88517e-23	1.63447e-21	41.2582
LAMC2	-1.88313	6.39782	-14.5457	8.94689e-23	1.64467e-21	41.2512
BRI3	-1.09409	8.66732	-14.5445	8.98409e-23	1.65035e-21	41.2471
CASQ2	-1.1326	4.51591	-14.5426	9.04715e-23	1.66077e-21	41.24
PTGES3	1.54778	9.23965	14.5413	9.08899e-23	1.66612e-21	41.2354
LILRA6	-1.41393	4.71838	-14.5353	9.29061e-23	1.69952e-21	41.2134
C5orf4	-1.57124	5.74536	-14.5198	9.8242e-23	1.79588e-21	41.1574
CENPH	1.45859	3.69824	14.5171	9.92123e-23	1.81109e-21	41.1475
ZIK1	1.68927	5.78948	14.5155	9.97719e-23	1.82004e-21	41.1418
RAD54B	1.67185	4.1876	14.5105	1.01624e-22	1.85253e-21	41.1234
NR2F2	-1.089	7.62148	-14.5091	1.02108e-22	1.85959e-21	41.1186
MFNG	-1.83684	6.49021	-14.509	1.02153e-22	1.85959e-21	41.1182
C7orf23	-1.26438	7.39708	-14.5047	1.03766e-22	1.88764e-21	41.1025
USP37	1.37107	5.68049	14.5021	1.04738e-22	1.904e-21	41.0931
SIRPB2	-1.22523	5.15502	-14.501	1.05146e-22	1.9101e-21	41.0892
PHTF1	1.5587	5.93594	14.4965	1.06886e-22	1.94037e-21	41.0727
ESPL1	1.44007	4.72492	14.4938	1.07936e-22	1.95808e-21	41.0629
TRIP10	-1.44161	7.31068	-14.4895	1.09629e-22	1.98742e-21	41.0473
FXR1	1.49234	8.44015	14.488	1.10209e-22	1.99554e-21	41.042
PDIK1L	1.19702	5.72173	14.488	1.10229e-22	1.99554e-21	41.0418
COP1	-1.31299	4.73487	-14.4733	1.16262e-22	2.10041e-21	40.9883
TNFRSF1B	-1.68756	7.10318	-14.4729	1.16414e-22	2.10169e-21	40.987
UNC13A	1.67142	4.61339	14.4712	1.17144e-22	2.11343e-21	40.9807
UTRN	-2.33013	7.89981	-14.4672	1.18832e-22	2.14241e-21	40.9664
CD52	-2.83771	7.59901	-14.4638	1.20329e-22	2.16791e-21	40.9538
DCC1	1.83695	4.22732	14.4594	1.2226e-22	2.20099e-21	40.9378
NT5DC3	1.92595	5.74158	14.4592	1.22333e-22	2.20099e-21	40.9372
TAF11	1.11549	6.09495	14.4468	1.27953e-22	2.29894e-21	40.8922
S100A11	-2.65684	9.14491	-14.4416	1.30427e-22	2.34179e-21	40.8729
SEC14L4	-1.20353	4.99246	-14.4403	1.31027e-22	2.35096e-21	40.8683
SOCS3	-2.75932	7.82256	-14.4398	1.31246e-22	2.35328e-21	40.8667
RPS6KA6	2.3053	4.44284	14.4394	1.31471e-22	2.3557e-21	40.8649
CDK5RAP2	1.10167	6.51251	14.4384	1.31936e-22	2.36241e-21	40.8614
GTPBP9	1.12334	5.9508	14.4335	1.34286e-22	2.40286e-21	40.8437
ERH	1.59733	8.39583	14.4242	1.38921e-22	2.48409e-21	40.8096
CREBZF	1.055	7.50707	14.4161	1.43068e-22	2.55546e-21	40.7801
PCSK1	3.15607	4.65335	14.4136	1.44339e-22	2.57571e-21	40.7712
C14orf101	1.29038	6.15293	14.4035	1.49738e-22	2.67024e-21	40.7344
SLC9A1	-1.19408	7.00838	-14.3998	1.51756e-22	2.70255e-21	40.7209
PSAT1	2.00389	5.69117	14.3915	1.56432e-22	2.78205e-21	40.6905
IGFBP6	-1.21402	6.95061	-14.3848	1.60295e-22	2.84882e-21	40.666
SIAE	-1.4286	6.72049	-14.3821	1.6187e-22	2.87411e-21	40.6562
CYB5R3	-1.55525	8.27321	-14.3736	1.66929e-22	2.96071e-21	40.6253
C14orf112	1.16183	7.44583	14.371	1.68488e-22	2.98634e-21	40.616
CDR1	-2.81508	5.47151	-14.3692	1.69616e-22	3.00429e-21	40.6093
LOC649841	2.25969	6.46433	14.3663	1.71389e-22	3.03365e-21	40.5988
GPD1L	-1.34415	6.57943	-14.3654	1.71996e-22	3.04103e-21	40.5953
TRIM9	2.14424	5.2256	14.3653	1.72038e-22	3.04103e-21	40.595
RHOC	-1.41079	8.28818	-14.3645	1.72513e-22	3.04737e-21	40.5923
ADRB1	-1.55566	7.24536	-14.3625	1.73797e-22	3.068e-21	40.5848
DUSP12	1.05415	6.17887	14.3537	1.79419e-22	3.16511e-21	40.5529
NBEAL2	-1.35836	7.02973	-14.3523	1.8037e-22	3.17967e-21	40.5476
TERF1	1.28482	6.65886	14.3521	1.80487e-22	3.17967e-21	40.5469
AFAP1L1	-1.08319	5.76626	-14.3473	1.83669e-22	3.23356e-21	40.5294
TMEM38B	1.29403	5.7682	14.3426	1.86843e-22	3.28723e-21	40.5122
PLCB2	-1.65323	6.19812	-14.3306	1.95185e-22	3.4294e-21	40.4684
DPYSL5	2.83856	5.0681	14.3272	1.97593e-22	3.46706e-21	40.456
LOC645722	-1.05954	5.82032	-14.3264	1.98214e-22	3.47564e-21	40.4529
LOC91431	1.46931	4.55227	14.316	2.05845e-22	3.60462e-21	40.415
PLA1A	-1.54532	5.56311	-14.3124	2.08531e-22	3.64922e-21	40.402
ZNF420	1.47683	5.1971	14.3122	2.08696e-22	3.64968e-21	40.4012
RECK	-1.15957	6.72294	-14.3119	2.0894e-22	3.65151e-21	40.4
SIPA1	-1.08647	6.61365	-14.3086	2.11477e-22	3.68848e-21	40.3879
SEMA3C	-1.86867	5.85878	-14.304	2.15028e-22	3.74792e-21	40.3712
C3orf64	-1.38787	5.86097	-14.3006	2.17717e-22	3.79227e-21	40.3587
P4HA2	-1.09006	7.28005	-14.2999	2.1831e-22	3.80007e-21	40.356
STCH	1.60644	6.71219	14.2985	2.19389e-22	3.81633e-21	40.351
TPST2	-1.02046	6.59121	-14.2909	2.25594e-22	3.92166e-21	40.323
COCH	2.42467	4.90503	14.2901	2.26225e-22	3.93002e-21	40.3202
NUCKS1	1.13121	9.1574	14.2809	2.33944e-22	4.06144e-21	40.2866
CASKIN2	-1.28887	6.64207	-14.2784	2.36111e-22	4.09634e-21	40.2773
LYRM4	1.00094	5.58737	14.2736	2.40244e-22	4.16253e-21	40.2599
C6orf134	1.11338	5.70897	14.271	2.4257e-22	4.20006e-21	40.2502
LMOD1	-1.39055	5.88303	-14.2664	2.46639e-22	4.2677e-21	40.2335
ZBTB16	-2.89241	7.22411	-14.2639	2.4894e-22	4.30468e-21	40.2242
KCTD12	-1.84455	7.89775	-14.2616	2.50971e-22	4.33693e-21	40.2161
BRCA2	1.21652	3.84744	14.2604	2.52127e-22	4.35404e-21	40.2114
SEH1L	1.24755	7.43326	14.2501	2.61768e-22	4.51162e-21	40.1738
KIAA1155	1.58312	6.38836	14.2317	2.79939e-22	4.81847e-21	40.1064
OSR1	-1.02282	5.60788	-14.2276	2.84165e-22	4.88801e-21	40.0914
MAFK	-1.40337	6.83812	-14.2179	2.94446e-22	5.06154e-21	40.0557
FGD2	-1.38469	6.19125	-14.2163	2.96122e-22	5.08702e-21	40.05
SRP54	1.11833	6.63096	14.2137	2.99028e-22	5.13358e-21	40.0402
ARRB2	-1.40946	7.84197	-14.2054	3.08165e-22	5.28353e-21	40.01
WNT2	-1.25514	5.01435	-14.1989	3.15655e-22	5.40841e-21	39.9859
C10orf116	-1.7739	6.96679	-14.1979	3.16732e-22	5.42332e-21	39.9825
E2F3	1.29188	5.37918	14.1977	3.1701e-22	5.42453e-21	39.9816
PROX1	2.7817	5.31278	14.1958	3.19229e-22	5.45895e-21	39.9746
C7orf24	1.65429	6.41897	14.1885	3.27885e-22	5.60332e-21	39.9478
HSPB7	-1.16577	4.55117	-14.186	3.30906e-22	5.65126e-21	39.9386
HTATSF1	2.20877	6.655	14.1849	3.32147e-22	5.66875e-21	39.9348
LOC732313	2.67612	4.70511	14.1825	3.35078e-22	5.71134e-21	39.926
ROR1	-1.0864	6.35968	-14.1806	3.37451e-22	5.74805e-21	39.9189
GNAI3	1.12235	7.70857	14.1774	3.41463e-22	5.80773e-21	39.907
LOC728037	1.31718	6.73588	14.172	3.48242e-22	5.91651e-21	39.8873
SPARCL1	-2.37548	8.94608	-14.1582	3.6625e-22	6.2144e-21	39.8367
LSP1	-2.15616	7.38779	-14.1568	3.68251e-22	6.24028e-21	39.8312
CSTF3	1.68026	7.1382	14.1502	3.77236e-22	6.38842e-21	39.807
C12orf32	1.17898	6.24258	14.1471	3.81555e-22	6.4574e-21	39.7956
PDGFRB	-1.73577	7.47816	-14.1463	3.82627e-22	6.47135e-21	39.7928
C10orf128	-1.02449	5.18035	-14.1452	3.84236e-22	6.49438e-21	39.7886
SGCA	-1.02229	5.61888	-14.144	3.85936e-22	6.51891e-21	39.7842
TYROBP	-2.04379	9.28951	-14.1417	3.89128e-22	6.5686e-21	39.7759
LOC152573	-1.20146	5.35276	-14.1382	3.94097e-22	6.6482e-21	39.7632
GPR124	-1.05312	6.55603	-14.1366	3.96444e-22	6.6835e-21	39.7572
MRPL21	1.11475	5.98484	14.1363	3.96922e-22	6.68725e-21	39.756
ONECUT2	1.82741	3.91809	14.1339	4.00365e-22	6.74093e-21	39.7473
DDX46	1.05716	6.74614	14.125	4.13682e-22	6.96069e-21	39.7145
BLM	1.85636	4.03444	14.1248	4.14066e-22	6.96268e-21	39.7136
HIST1H3A	3.04806	5.73701	14.1185	4.2371e-22	7.12028e-21	39.6904
FAM82C	-1.07064	7.34892	-14.1174	4.25376e-22	7.14371e-21	39.6865
C6orf173	2.07309	4.09673	14.1169	4.26112e-22	7.15149e-21	39.6848
RAD51C	1.24308	5.5497	14.1126	4.33018e-22	7.2581e-21	39.6686
ZNF780B	1.63184	6.39535	14.112	4.33956e-22	7.26918e-21	39.6665
RASIP1	-1.17056	5.81211	-14.1078	4.40617e-22	7.37604e-21	39.6512
ASF1B	2.47229	5.76526	14.0989	4.55343e-22	7.6177e-21	39.6182
LAMA3	-2.04772	6.33261	-14.0913	4.68198e-22	7.82279e-21	39.5902
MNDA	-1.73351	4.81606	-14.0906	4.69388e-22	7.83767e-21	39.5877
MCTS1	1.29993	5.82539	14.0851	4.78846e-22	7.98037e-21	39.5677
PIGR	-3.72958	8.48021	-14.0836	4.81553e-22	8.02038e-21	39.562
IQCB1	1.22223	6.63883	14.0814	4.85473e-22	8.08053e-21	39.5539
CRTAC1	-1.82092	6.60993	-14.0795	4.88807e-22	8.13087e-21	39.547
PDGFA	-1.17967	6.24701	-14.076	4.95215e-22	8.23225e-21	39.5339
BEX2	1.31031	5.04094	14.0751	4.96856e-22	8.2543e-21	39.5306
NMNAT3	1.00814	5.52938	14.0745	4.97975e-22	8.26242e-21	39.5284
IL33	-1.79161	4.57821	-14.0709	5.0447e-22	8.36489e-21	39.5154
TTC3	1.66241	7.42354	14.0677	5.10602e-22	8.4591e-21	39.5032
TFAM	1.25677	6.46899	14.0676	5.10796e-22	8.4591e-21	39.5028
C3orf26	1.17541	5.45536	14.0662	5.13439e-22	8.49337e-21	39.4977
LOC732139	1.14999	7.53664	14.0659	5.13837e-22	8.49337e-21	39.4969
PMS2L1	1.14999	7.53664	14.0659	5.13837e-22	8.49337e-21	39.4969
LSM5	1.88963	4.7683	14.0657	5.14296e-22	8.49438e-21	39.496
BTF3L4	1.12102	8.06742	14.0656	5.14546e-22	8.49438e-21	39.4955
CRIPT	1.27623	6.76946	14.064	5.17458e-22	8.53707e-21	39.4898
CST7	-1.32586	6.91255	-14.0571	5.30881e-22	8.75303e-21	39.4641
CPNE8	-1.23255	4.41683	-14.0559	5.33119e-22	8.7844e-21	39.4599
RNASE4	-1.55668	5.93313	-14.0546	5.35679e-22	8.81551e-21	39.4551
PXMP2	1.32749	7.23356	14.0541	5.36652e-22	8.826e-21	39.4533
RIC8B	1.22267	6.4557	14.0528	5.39171e-22	8.86186e-21	39.4486
HPCAL1	-1.70223	8.18823	-14.0304	5.85667e-22	9.60801e-21	39.3656
CAPN2	-1.1831	8.84487	-14.0181	6.12635e-22	1.00379e-20	39.3204
SOCS4	1.17543	5.55777	14.0179	6.13098e-22	1.00392e-20	39.3196
SLIT2	-2.29733	7.83898	-14.0012	6.51926e-22	1.06683e-20	39.258
SENP1	1.66567	6.24706	13.9917	6.75202e-22	1.10291e-20	39.2228
RAB3IP	2.09141	6.38575	13.9917	6.75237e-22	1.10291e-20	39.2228
TNFRSF10C	-1.35449	5.41362	-13.991	6.76897e-22	1.10494e-20	39.2203
PTPLAD1	1.43147	6.97047	13.9907	6.77744e-22	1.10563e-20	39.219
FLJ20628	1.44207	5.39314	13.9869	6.87308e-22	1.12054e-20	39.205
FSTL3	-1.58416	6.78976	-13.9823	6.99022e-22	1.13893e-20	39.188
KIF22	1.33562	6.78804	13.9806	7.03459e-22	1.14473e-20	39.1817
LOC63920	2.09354	4.39552	13.9757	7.16202e-22	1.16475e-20	39.1636
STX1A	1.10965	5.56685	13.9734	7.22313e-22	1.17396e-20	39.1551
DENR	1.19133	5.43298	13.9633	7.49622e-22	1.21665e-20	39.1179
MAK10	1.19335	6.91245	13.9632	7.49969e-22	1.21665e-20	39.1174
ZNF776	1.48591	6.13876	13.9597	7.59753e-22	1.231e-20	39.1044
RHOF	-1.386	5.87193	-13.9547	7.7402e-22	1.25334e-20	39.0857
KCNMB1	-1.25656	5.95447	-13.9539	7.76274e-22	1.25621e-20	39.0828
HIST1H2AG	1.68727	5.89285	13.9526	7.79847e-22	1.26122e-20	39.0782
PRMT5	1.00899	7.20967	13.948	7.93157e-22	1.28195e-20	39.0612
FANCL	2.2744	5.81908	13.9472	7.95595e-22	1.2851e-20	39.0581
ZRANB3	1.45683	4.1973	13.9449	8.02521e-22	1.29549e-20	39.0494
KIF5A	1.58679	4.71801	13.9438	8.05571e-22	1.29962e-20	39.0456
RPAIN	1.16631	6.56802	13.9429	8.08357e-22	1.30331e-20	39.0422
ICA1L	1.15807	4.31558	13.9399	8.17283e-22	1.31608e-20	39.0311
IPO9	1.17322	7.27768	13.9309	8.44833e-22	1.35878e-20	38.9979
LOC729345	-1.24385	7.67419	-13.9287	8.51967e-22	1.36857e-20	38.9894
LOC730525	-1.24385	7.67419	-13.9287	8.51967e-22	1.36857e-20	38.9894
POLR2H	1.05149	7.65621	13.9158	8.9322e-22	1.43396e-20	38.942
CP110	1.92267	6.16143	13.9148	8.96571e-22	1.43846e-20	38.9382
COPZ2	-1.24589	6.52595	-13.9131	9.02289e-22	1.44587e-20	38.9318
TSN	1.21122	6.48912	13.9108	9.09977e-22	1.4573e-20	38.9233
PCDH17	-1.5427	6.51597	-13.9091	9.157e-22	1.46475e-20	38.917
S100A8	-2.95994	7.22777	-13.9091	9.15746e-22	1.46475e-20	38.917
PRTFDC1	2.45027	5.64867	13.9033	9.35681e-22	1.49572e-20	38.8954
POT1	1.45714	5.11779	13.9019	9.40394e-22	1.50234e-20	38.8903
SIRPB1	-1.84234	5.71276	-13.9011	9.43383e-22	1.5062e-20	38.8871
ACN9	1.82563	4.70904	13.9003	9.45871e-22	1.50925e-20	38.8845
CIITA	-1.92381	6.7533	-13.8997	9.47978e-22	1.51169e-20	38.8823
LONRF3	-1.671	5.67317	-13.8967	9.58689e-22	1.52692e-20	38.871
DNAJC9	1.12549	7.5118	13.8943	9.67099e-22	1.53938e-20	38.8622
MPP6	2.08089	5.0622	13.894	9.68236e-22	1.54025e-20	38.861
PRNP	-1.12882	8.84916	-13.8883	9.88938e-22	1.572e-20	38.8398
C19orf33	-1.15272	6.41671	-13.8882	9.89391e-22	1.572e-20	38.8393
PGDS	-2.14667	5.17556	-13.8874	9.92253e-22	1.57501e-20	38.8365
TMTC4	1.89646	6.66734	13.8873	9.92486e-22	1.57501e-20	38.8362
RHOG	-1.43269	7.60216	-13.8871	9.93423e-22	1.57554e-20	38.8353
FLII	-1.15991	7.42007	-13.8867	9.9478e-22	1.57654e-20	38.8339
SERPINB1	-2.01212	7.60107	-13.8861	9.96993e-22	1.57834e-20	38.8317
OSTF1	-1.34827	7.53279	-13.8783	1.02625e-21	1.62368e-20	38.8026
SLC1A4	1.23961	5.83704	13.8763	1.03373e-21	1.63453e-20	38.7953
IGF2BP3	2.00786	5.24557	13.8735	1.04442e-21	1.64947e-20	38.785
DARS2	1.28154	6.30066	13.8639	1.08231e-21	1.70826e-20	38.7493
LOC645478	1.68466	3.3835	13.8525	1.12883e-21	1.77954e-20	38.707
LOC647631	1.68466	3.3835	13.8525	1.12883e-21	1.77954e-20	38.707
RP11-11C5.2	1.74746	6.24854	13.8518	1.13185e-21	1.78322e-20	38.7043
ZNF66	1.63063	5.48572	13.8506	1.13707e-21	1.79038e-20	38.6997
GSN	-2.03213	9.00907	-13.8486	1.14535e-21	1.80233e-20	38.6924
SNORD25	2.02758	3.82464	13.8482	1.14702e-21	1.80388e-20	38.691
ZNF227	1.04146	5.85005	13.8438	1.16598e-21	1.83259e-20	38.6745
RAI2	-1.03869	5.08977	-13.8352	1.20361e-21	1.8906e-20	38.6427
C10orf37	1.38187	3.9246	13.8324	1.216e-21	1.90893e-20	38.6324
LOC440142	1.13534	4.35661	13.8318	1.21893e-21	1.91239e-20	38.63
SLC15A2	-1.88615	6.17811	-13.8315	1.22017e-21	1.91318e-20	38.6289
C20orf94	1.51424	5.10996	13.8303	1.2256e-21	1.9194e-20	38.6245
CDCA7	2.21998	5.1899	13.8273	1.23963e-21	1.93905e-20	38.6131
LOC729564	1.24756	5.4373	13.8254	1.24832e-21	1.94916e-20	38.6061
LOC730534	1.24756	5.4373	13.8254	1.24832e-21	1.94916e-20	38.6061
MICA	-1.19588	5.52168	-13.8208	1.26966e-21	1.98131e-20	38.589
C1orf59	1.26802	4.58922	13.8203	1.27174e-21	1.98337e-20	38.5874
DUSP3	-1.19615	7.14444	-13.8201	1.27274e-21	1.98375e-20	38.5866
ACBD7	2.14588	4.35193	13.8174	1.28549e-21	2.00243e-20	38.5766
RNF182	2.47581	5.88171	13.8171	1.28716e-21	2.00384e-20	38.5753
EGR1	-2.93489	8.88387	-13.812	1.31165e-21	2.03954e-20	38.5564
KIAA1715	1.31621	6.60128	13.8106	1.31866e-21	2.04924e-20	38.551
HFM1	1.05335	2.98771	13.8095	1.32413e-21	2.05652e-20	38.5469
ACSL1	-1.76348	7.82082	-13.8073	1.33456e-21	2.07148e-20	38.539
KCNQ1	-1.05817	6.33688	-13.8061	1.34069e-21	2.07977e-20	38.5344
GAS2L3	1.87937	5.96213	13.8054	1.34415e-21	2.08391e-20	38.5318
THSD4	-1.18915	5.69867	-13.8021	1.36053e-21	2.10682e-20	38.5197
CEP250	1.03358	5.42998	13.8017	1.36252e-21	2.10865e-20	38.5182
RXFP1	-1.18405	3.61909	-13.8006	1.3684e-21	2.11651e-20	38.5139
MYBL2	2.04942	5.96767	13.7934	1.40536e-21	2.17239e-20	38.4871
STRAP	1.25336	7.73642	13.793	1.40725e-21	2.17403e-20	38.4858
RRBP1	-1.2786	7.33395	-13.7894	1.42638e-21	2.20228e-20	38.4722
SCNN1B	-1.60562	6.66194	-13.7813	1.46976e-21	2.26792e-20	38.4422
CD33	-1.05704	5.40155	-13.7805	1.4744e-21	2.27376e-20	38.439
HIG2	1.69432	6.16562	13.7767	1.49524e-21	2.30454e-20	38.4249
CLNS1A	1.02361	6.6644	13.7651	1.56103e-21	2.40311e-20	38.3817
CLDN5	-1.94122	7.96235	-13.7615	1.58171e-21	2.43035e-20	38.3685
MMP19	-2.67859	6.33971	-13.7614	1.58243e-21	2.43035e-20	38.368
VAMP5	-1.28241	7.22556	-13.7602	1.58991e-21	2.4404e-20	38.3633
SLC25A14	1.31885	4.89799	13.7581	1.60179e-21	2.4572e-20	38.3558
ST18	3.61003	4.26673	13.7576	1.60512e-21	2.46086e-20	38.3538
ZNF610	1.44609	4.90161	13.7477	1.66515e-21	2.54844e-20	38.3169
ZCCHC11	1.32882	6.68309	13.7423	1.69891e-21	2.59859e-20	38.2968
GATA2	-1.09476	5.984	-13.741	1.70721e-21	2.60977e-20	38.2919
BRWD1	1.05762	6.67966	13.738	1.72619e-21	2.6357e-20	38.2808
EPDR1	-1.17993	6.78452	-13.735	1.74581e-21	2.66411e-20	38.2694
C1orf176	1.699	5.6372	13.7342	1.75082e-21	2.6702e-20	38.2666
RAE1	1.69867	6.6143	13.7301	1.77779e-21	2.70819e-20	38.2512
PMPCB	1.32691	6.20544	13.7233	1.82322e-21	2.77257e-20	38.2259
LOC729797	-1.58579	8.86514	-13.7215	1.8354e-21	2.78785e-20	38.2192
LOC732227	-1.58579	8.86514	-13.7215	1.8354e-21	2.78785e-20	38.2192
ANP32E	2.02975	6.20697	13.7184	1.85671e-21	2.81859e-20	38.2076
C2orf44	1.43385	5.05694	13.7171	1.86583e-21	2.8308e-20	38.2027
VASP	-1.06273	7.2009	-13.7117	1.9037e-21	2.88659e-20	38.1825
CHD1L	1.07143	6.41455	13.7112	1.90696e-21	2.88986e-20	38.1808
H2AFY2	2.32456	6.16824	13.7024	1.97091e-21	2.98504e-20	38.1477
RBP4	-1.48051	5.55458	-13.7018	1.97485e-21	2.988e-20	38.1457
ADPRH	-1.17385	4.82553	-13.6927	2.0433e-21	3.08755e-20	38.1115
PRF1	-1.99285	7.00546	-13.6902	2.06242e-21	3.11285e-20	38.1022
CEP76	1.26795	4.24965	13.6688	2.23299e-21	3.36255e-20	38.0224
PNPLA2	-1.17917	7.56657	-13.6636	2.27656e-21	3.42621e-20	38.003
IL7R	-3.34039	7.16501	-13.662	2.2903e-21	3.44491e-20	37.997
EEF1E1	1.45236	4.03122	13.6611	2.29834e-21	3.45502e-20	37.9935
ENOPH1	1.3133	7.20314	13.6572	2.33156e-21	3.50295e-20	37.9791
CCNF	1.35515	5.36641	13.6522	2.37599e-21	3.56766e-20	37.9601
LOC642237	1.37019	6.8166	13.6514	2.38252e-21	3.57337e-20	37.9574
LOC643300	1.37019	6.8166	13.6514	2.38252e-21	3.57337e-20	37.9574
RTTN	1.38354	5.26935	13.647	2.42195e-21	3.63043e-20	37.9409
COL8A1	-1.22578	5.9785	-13.6413	2.47456e-21	3.70295e-20	37.9193
TSPAN12	-1.88593	7.52563	-13.6208	2.67082e-21	3.99207e-20	37.8427
C1orf38	-2.04849	7.23704	-13.6175	2.70365e-21	4.03885e-20	37.8305
RAD51	1.42051	4.06013	13.6139	2.7404e-21	4.09142e-20	37.8169
HSDL1	1.29772	5.92909	13.6116	2.76396e-21	4.12424e-20	37.8083
ITGAX	-2.11921	7.22753	-13.6026	2.85861e-21	4.26304e-20	37.7746
SH3BGRL3	-1.55184	7.87589	-13.6018	2.86703e-21	4.27318e-20	37.7716
THRB	-1.13822	5.57145	-13.5998	2.88864e-21	4.30123e-20	37.7641
RAB39	2.28092	4.28809	13.5944	2.94747e-21	4.38311e-20	37.7438
WDR67	1.42277	4.98316	13.5928	2.96556e-21	4.40751e-20	37.7377
SAE2	1.3532	7.76034	13.5926	2.9678e-21	4.40834e-20	37.7369
EMP1	-2.93848	8.2659	-13.5789	3.12299e-21	4.62837e-20	37.6858
TJP1	-1.41501	7.95329	-13.5779	3.1354e-21	4.64152e-20	37.6818
CYR61	-2.45722	8.38352	-13.575	3.16887e-21	4.68843e-20	37.6711
SOX17	-1.13098	6.41848	-13.5735	3.18719e-21	4.71287e-20	37.6654
MBNL1	-1.17063	9.037	-13.57	3.22837e-21	4.77108e-20	37.6525
LAMA4	-2.11113	7.67265	-13.5693	3.23663e-21	4.78059e-20	37.6499
ZNF85	1.02546	5.35579	13.5681	3.2515e-21	4.79715e-20	37.6453
C1orf41	1.46159	5.39505	13.5659	3.27809e-21	4.83094e-20	37.6371
CUL4B	1.20396	6.4921	13.5593	3.36085e-21	4.94735e-20	37.6121
NBEA	1.84856	5.5292	13.559	3.36388e-21	4.94904e-20	37.6112
ASCL1	5.47639	5.72143	13.5486	3.49779e-21	5.14028e-20	37.572
PSMA5	1.01113	6.90281	13.5478	3.50776e-21	5.15205e-20	37.5692
LSM8	1.52371	6.27114	13.5474	3.51289e-21	5.1567e-20	37.5677
HN1	1.49542	7.04387	13.5445	3.55216e-21	5.21142e-20	37.5566
NOP5/NOP58	1.22049	7.30609	13.5375	3.64561e-21	5.34553e-20	37.5305
PSMD10	1.25744	6.3327	13.534	3.69452e-21	5.41121e-20	37.5171
MOBKL2A	-1.15362	7.74588	-13.5324	3.71694e-21	5.43796e-20	37.5111
TAF2	1.2892	6.59305	13.5279	3.77975e-21	5.5237e-20	37.4942
HCST	-2.23254	7.20473	-13.5197	3.89663e-21	5.68817e-20	37.4637
ABHD10	1.34545	6.19714	13.5193	3.90239e-21	5.6934e-20	37.4622
GDI1	1.12799	8.98402	13.5157	3.95626e-21	5.76879e-20	37.4484
CNOT7	1.09219	7.78263	13.5142	3.97787e-21	5.79708e-20	37.443
PDK1	1.89054	6.6448	13.5083	4.06762e-21	5.92129e-20	37.4206
PAK1IP1	1.22785	5.78474	13.5073	4.08305e-21	5.94046e-20	37.4168
C10orf10	-2.41345	9.11162	-13.4991	4.21023e-21	6.11533e-20	37.386
S100A14	-1.81272	6.21301	-13.4984	4.22109e-21	6.1277e-20	37.3834
TBC1D2B	-1.16056	7.09469	-13.4954	4.26907e-21	6.19393e-20	37.3721
SLC43A2	-1.35623	7.36192	-13.4902	4.3528e-21	6.30843e-20	37.3526
CENPJ	1.39446	4.78893	13.4839	4.45623e-21	6.45121e-20	37.329
CDCA7L	2.02824	6.91512	13.4824	4.482e-21	6.48494e-20	37.3232
HLA-DMA	-2.40185	8.30925	-13.4822	4.48576e-21	6.48679e-20	37.3224
GNA14	-1.52041	5.74175	-13.4807	4.51102e-21	6.51972e-20	37.3168
C8orf32	1.39527	5.7473	13.4803	4.51759e-21	6.52562e-20	37.3153
OGFR	-1.09747	7.84329	-13.4795	4.53083e-21	6.54116e-20	37.3124
E2F8	1.39055	4.09849	13.4751	4.60655e-21	6.64682e-20	37.2957
KIF1A	2.34115	6.02206	13.4733	4.63808e-21	6.68496e-20	37.2889
FLJ42117	1.43255	4.0384	13.4699	4.69676e-21	6.76494e-20	37.2763
NAP1L4	1.09388	7.35103	13.469	4.71304e-21	6.78182e-20	37.2728
OCRL	1.21808	6.08264	13.4687	4.71795e-21	6.78516e-20	37.2717
RNF128	-1.66726	4.81024	-13.4684	4.72394e-21	6.79006e-20	37.2705
LIN52	1.21952	6.32251	13.4641	4.79942e-21	6.89476e-20	37.2546
PODN	-1.74779	7.05919	-13.4619	4.83936e-21	6.94834e-20	37.2462
ACBD6	1.09056	5.6483	13.4618	4.84234e-21	6.94882e-20	37.2456
PLD1	-1.13397	4.8319	-13.4585	4.90223e-21	7.03091e-20	37.2333
TFPI2	-1.42582	5.10527	-13.4573	4.92467e-21	7.05922e-20	37.2287
ZNF525	1.38991	4.68202	13.4357	5.33962e-21	7.64568e-20	37.1475
TBPL1	1.30521	5.85037	13.4325	5.40469e-21	7.73042e-20	37.1354
ETS1	-1.56437	8.30968	-13.4311	5.43287e-21	7.76649e-20	37.1301
LOC732123	-1.25429	5.38693	-13.4285	5.48685e-21	7.83939e-20	37.1202
TBXAS1	-1.89451	6.85379	-13.4261	5.53671e-21	7.90631e-20	37.1111
RP11-78J21.1	1.26396	5.46335	13.4234	5.59267e-21	7.97754e-20	37.1011
ST3GAL1	-1.3746	6.27303	-13.423	5.6016e-21	7.98593e-20	37.0995
ZKSCAN2	1.05011	4.55756	13.4221	5.62046e-21	8.00847e-20	37.0961
S100A10	-1.77409	10.7682	-13.4205	5.65258e-21	8.04987e-20	37.0904
TNFAIP2	-1.72075	7.24423	-13.4191	5.68286e-21	8.07983e-20	37.085
ANKRD1	-3.07358	5.8614	-13.419	5.68658e-21	8.08073e-20	37.0843
CACNA2D1	2.64785	5.87038	13.4149	5.77417e-21	8.20076e-20	37.069
KCNB2	3.37303	4.98768	13.4097	5.88727e-21	8.35235e-20	37.0495
SH3KBP1	-1.50928	7.05531	-13.4082	5.92117e-21	8.39137e-20	37.0438
HMHA1	-1.12612	6.38037	-13.4072	5.94365e-21	8.41867e-20	37.04
NFKBIZ	-2.05098	7.1815	-13.4031	6.03551e-21	8.54417e-20	37.0246
LTBR	-1.17565	6.9773	-13.402	6.06165e-21	8.57655e-20	37.0202
EPRS	1.13935	7.24888	13.3964	6.19046e-21	8.75407e-20	36.9991
FSD1L	1.35228	3.91326	13.3921	6.29052e-21	8.87644e-20	36.9831
NRXN1	2.54093	4.96075	13.3895	6.35266e-21	8.95929e-20	36.9732
DLG3	1.30487	5.72163	13.3872	6.4064e-21	9.03023e-20	36.9647
TNNT2	-1.09734	5.05252	-13.3845	6.47198e-21	9.10859e-20	36.9545
SLC38A1	1.95268	7.87303	13.3845	6.47241e-21	9.10859e-20	36.9545
CCDC45	1.33564	6.16359	13.3827	6.51564e-21	9.16452e-20	36.9478
PCAF	-1.48547	6.61593	-13.3818	6.53825e-21	9.18429e-20	36.9443
MAPK8	1.56315	6.61657	13.3818	6.53841e-21	9.18429e-20	36.9443
LTBP4	-2.18944	8.31966	-13.3654	6.95554e-21	9.7571e-20	36.8822
COL6A1	-1.56249	7.84173	-13.363	7.01799e-21	9.82893e-20	36.8732
COX7A1	-1.00575	5.63919	-13.3551	7.23063e-21	1.01159e-19	36.8433
TARS	1.03282	7.51406	13.3539	7.26323e-21	1.01561e-19	36.8388
PML	-1.14327	6.85742	-13.3466	7.46578e-21	1.04338e-19	36.8112
USP53	-1.72438	7.13646	-13.342	7.59554e-21	1.06095e-19	36.7939
HCK	-1.9837	7.19229	-13.3395	7.66881e-21	1.07061e-19	36.7842
C6orf162	1.21624	6.52229	13.3381	7.70736e-21	1.07485e-19	36.7792
CTSO	-1.23584	6.11714	-13.334	7.82662e-21	1.0909e-19	36.7638
SLCO2B1	-2.34375	7.78468	-13.3302	7.94097e-21	1.10625e-19	36.7492
LOC645251	1.54091	5.41444	13.3286	7.98956e-21	1.11184e-19	36.7431
LOC649994	1.54091	5.41444	13.3286	7.98956e-21	1.11184e-19	36.7431
PSMB5	1.02551	7.13094	13.3272	8.03151e-21	1.11709e-19	36.7379
RMND5A	1.34662	6.77222	13.326	8.06892e-21	1.1217e-19	36.7332
NAPB	1.58978	5.84201	13.3249	8.10108e-21	1.12557e-19	36.7292
RBBP8	1.90616	5.91431	13.3246	8.11019e-21	1.12624e-19	36.7281
WISP2	-1.22324	6.78039	-13.3208	8.22645e-21	1.14178e-19	36.7138
PSIP1	2.04926	6.23929	13.2977	8.97505e-21	1.24305e-19	36.6264
LRRC40	1.14792	5.31893	13.2881	9.30629e-21	1.28825e-19	36.59
HSD17B6	-1.98637	6.52692	-13.2874	9.3303e-21	1.29089e-19	36.5875
ELOVL2	3.10994	4.57738	13.2786	9.64655e-21	1.33394e-19	36.554
COX7B	1.48509	5.93943	13.2743	9.805e-21	1.35514e-19	36.5377
MGAT1	-1.63026	7.76099	-13.274	9.81626e-21	1.35598e-19	36.5365
FGF2	-1.16026	6.5763	-13.2649	1.01608e-20	1.4021e-19	36.5019
ARHGDIB	-1.92252	8.58555	-13.2642	1.01864e-20	1.40488e-19	36.4994
PALB2	1.08429	5.52063	13.2637	1.02036e-20	1.40652e-19	36.4977
ZMAT4	2.60847	4.73516	13.2631	1.02277e-20	1.4091e-19	36.4953
HIST2H2AB	2.31952	8.61088	13.2627	1.02435e-20	1.41053e-19	36.4938
TSPAN9	-1.04604	6.60821	-13.2622	1.02638e-20	1.41259e-19	36.4918
ZNF322A	1.72096	7.5356	13.2613	1.02976e-20	1.4165e-19	36.4885
NFKB1	-1.28714	6.86444	-13.2546	1.05627e-20	1.44916e-19	36.463
USP14	1.16648	6.67314	13.2532	1.06172e-20	1.45588e-19	36.4578
SMARCC1	1.07845	7.67664	13.2304	1.15755e-20	1.58564e-19	36.3711
DOCK8	-2.19114	6.50938	-13.224	1.18566e-20	1.62244e-19	36.347
CRTAP	-1.08353	8.09251	-13.2187	1.2098e-20	1.65461e-19	36.3268
C7orf44	1.03517	7.24833	13.2153	1.22527e-20	1.67489e-19	36.314
MDH1	1.2833	6.79044	13.2118	1.24178e-20	1.69658e-19	36.3006
SNORD29	1.61335	6.93718	13.2116	1.24243e-20	1.69658e-19	36.3001
CDCA4	1.70668	6.06367	13.2093	1.25359e-20	1.71061e-19	36.2911
SPRY1	-1.64767	7.10879	-13.2092	1.25401e-20	1.71061e-19	36.2908
CNIH2	1.0548	5.81949	13.2067	1.26575e-20	1.72574e-19	36.2814
RBL1	1.96333	5.77997	13.2009	1.29415e-20	1.76354e-19	36.2591
BRD8	1.06046	6.23742	13.1969	1.3139e-20	1.78767e-19	36.2439
C14orf106	1.47401	5.12383	13.1889	1.35418e-20	1.83961e-19	36.2136
LOC730112	-1.17757	5.33945	-13.1858	1.37007e-20	1.85927e-19	36.2019
LOC731600	-1.17757	5.33945	-13.1858	1.37007e-20	1.85927e-19	36.2019
UNQ473	-2.54601	7.73161	-13.184	1.37923e-20	1.87074e-19	36.1952
MRPS10	1.09603	7.27681	13.1809	1.39584e-20	1.89229e-19	36.1832
LOC653506	-1.31406	6.85862	-13.1777	1.41257e-20	1.91398e-19	36.1713
HNRPA1	1.04101	7.12718	13.1753	1.42556e-20	1.93058e-19	36.1621
SAE1	1.1193	7.30265	13.1735	1.43518e-20	1.9416e-19	36.1553
MGC24039	1.05448	5.101	13.1732	1.43699e-20	1.94304e-19	36.1541
PHF16	1.44202	5.63953	13.1722	1.44227e-20	1.94918e-19	36.1504
BXDC2	1.49897	6.00922	13.1652	1.48129e-20	2.00089e-19	36.1236
ANXA8	-1.6249	7.47758	-13.1646	1.48487e-20	2.00468e-19	36.1212
GATS	1.29663	5.98606	13.1539	1.54613e-20	2.08632e-19	36.0806
CROP	1.34384	8.06597	13.1524	1.55517e-20	2.09744e-19	36.0748
ZNF643	1.63555	5.09844	13.148	1.58089e-20	2.13103e-19	36.0583
ADAM22	2.05901	4.8053	13.1411	1.62304e-20	2.18673e-19	36.0319
C17orf65	1.12236	6.23946	13.1391	1.63559e-20	2.2025e-19	36.0242
WDR75	1.10876	6.35462	13.136	1.65453e-20	2.22573e-19	36.0126
LOC646163	-1.04766	6.53303	-13.1351	1.66003e-20	2.23083e-19	36.0093
LOC651149	-1.04766	6.53303	-13.1351	1.66003e-20	2.23083e-19	36.0093
C5orf32	-1.06114	7.65907	-13.1317	1.68182e-20	2.25896e-19	35.9962
LOC732371	-1.25645	6.64878	-13.1299	1.69331e-20	2.27323e-19	35.9894
LIMA1	-1.0155	7.49222	-13.126	1.71857e-20	2.30479e-19	35.9745
UCHL5	1.05468	6.58097	13.1195	1.76178e-20	2.35911e-19	35.9496
ZNF473	1.00684	4.80675	13.1173	1.77663e-20	2.37778e-19	35.9412
ABCC6	-1.35733	5.69778	-13.1164	1.78234e-20	2.38421e-19	35.938
TBC1D7	1.2786	5.86521	13.1154	1.78941e-20	2.38934e-19	35.934
HECW2	-1.67808	6.29355	-13.1154	1.78945e-20	2.38934e-19	35.934
MRPL9	1.01789	7.07036	13.1152	1.79054e-20	2.38934e-19	35.9334
GRIK3	1.97656	5.30785	13.1152	1.79073e-20	2.38934e-19	35.9332
TRPC6	-1.88455	5.79754	-13.1146	1.79436e-20	2.39297e-19	35.9312
C2	-2.18445	7.4831	-13.1072	1.84605e-20	2.45941e-19	35.9027
WASF1	2.09073	4.55664	13.1044	1.8656e-20	2.48381e-19	35.8921
CCRL2	-1.71122	4.94653	-13.1043	1.86627e-20	2.48381e-19	35.8918
ZZZ3	1.16675	6.71595	13.0997	1.89905e-20	2.52616e-19	35.8743
MAP3K11	-1.06713	6.8402	-13.0991	1.90324e-20	2.53045e-19	35.8721
C4orf19	-1.2057	4.57964	-13.095	1.93346e-20	2.56932e-19	35.8563
LTBP3	-1.30327	7.76083	-13.0904	1.96717e-20	2.6128e-19	35.839
KIF2A	1.54303	6.71288	13.0887	1.9798e-20	2.62825e-19	35.8325
RAD1	1.11021	6.53608	13.0881	1.98462e-20	2.63331e-19	35.8301
CCT6AP1	1.27408	5.60008	13.0826	2.02664e-20	2.68771e-19	35.8091
PDK4	-2.70531	8.07558	-13.0792	2.05249e-20	2.71924e-19	35.7963
TDRKH	1.33365	5.75588	13.0761	2.07727e-20	2.74791e-19	35.7843
CX3CR1	-1.58584	4.80896	-13.0744	2.09045e-20	2.76394e-19	35.778
ZNF711	2.78869	5.32037	13.0737	2.09651e-20	2.77056e-19	35.7751
C1orf163	1.03808	5.47207	13.0676	2.14503e-20	2.83183e-19	35.7521
LOC89944	1.1875	5.82361	13.061	2.20019e-20	2.90204e-19	35.7266
PARVA	-1.19953	7.59894	-13.0609	2.20043e-20	2.90204e-19	35.7265
ZNF611	1.12293	5.92447	13.0586	2.22037e-20	2.92407e-19	35.7175
MCAM	-1.38551	6.90494	-13.0585	2.22047e-20	2.92407e-19	35.7174
FLJ35880	-1.59319	4.08808	-13.058	2.22507e-20	2.92865e-19	35.7153
ATXN1	-1.1743	6.31113	-13.0558	2.24397e-20	2.95205e-19	35.7068
ZNF713	1.63224	4.71187	13.055	2.25053e-20	2.95771e-19	35.7039
GRP	3.33604	6.17125	13.0547	2.25316e-20	2.95969e-19	35.7027
C6orf151	1.35715	5.62007	13.0544	2.25555e-20	2.96133e-19	35.7017
CD68	-2.37572	9.19368	-13.0538	2.2611e-20	2.96714e-19	35.6992
C1orf165	1.21478	5.07487	13.0515	2.28104e-20	2.99181e-19	35.6904
ZNF670	1.31155	4.76507	13.0493	2.29981e-20	3.01492e-19	35.6822
MGC17330	-1.59149	7.12529	-13.0479	2.31226e-20	3.02974e-19	35.6768
C18orf24	1.47069	3.34056	13.0433	2.35334e-20	3.08202e-19	35.6591
MIB1	1.18191	6.95763	13.0352	2.42708e-20	3.177e-19	35.6281
RNPEPL1	-1.11087	6.94389	-13.0337	2.44049e-20	3.19297e-19	35.6226
PDXK	-1.2897	7.90604	-13.0286	2.48887e-20	3.25464e-19	35.6029
SNORD52	1.75255	5.22012	13.0275	2.49914e-20	3.26644e-19	35.5988
WDR17	1.41208	4.50652	13.0245	2.52707e-20	3.3013e-19	35.5876
PGCP	-1.07318	6.05809	-13.0141	2.62979e-20	3.43207e-19	35.5476
IL6ST	-1.56828	8.01801	-13.0131	2.64013e-20	3.44386e-19	35.5437
EMR3	-1.28681	4.63102	-13.008	2.69157e-20	3.50747e-19	35.5243
BEXL1	1.09491	8.29013	13.0042	2.73099e-20	3.5553e-19	35.5098
MUTED	1.26486	6.45366	12.9982	2.79369e-20	3.63512e-19	35.487
LOC441698	-1.45644	7.1798	-12.9967	2.80975e-20	3.65059e-19	35.4812
TMLHE	1.23351	6.53849	12.9957	2.82095e-20	3.66332e-19	35.4772
LAMB1	-1.4274	8.07024	-12.9954	2.82382e-20	3.66524e-19	35.4762
PTPLAD2	-1.71846	5.4871	-12.9902	2.8804e-20	3.73359e-19	35.4563
GTPBP8	1.19595	5.45806	12.9902	2.88075e-20	3.73359e-19	35.4562
TRMT11	1.39159	5.66536	12.9802	2.99168e-20	3.87544e-19	35.4183
CST3	-1.70166	9.62746	-12.9785	3.01193e-20	3.89975e-19	35.4115
ELAVL4	2.21675	4.03974	12.9779	3.01849e-20	3.90632e-19	35.4093
NUDCD1	1.17069	6.08437	12.9776	3.02229e-20	3.90931e-19	35.4081
ITGA1	-1.98839	7.47627	-12.9772	3.02696e-20	3.91342e-19	35.4065
FAM83D	1.3491	5.7571	12.9728	3.07776e-20	3.97714e-19	35.3898
CCDC123	1.20557	6.02656	12.972	3.08696e-20	3.98705e-19	35.3868
ZNF92	1.08172	4.58091	12.9681	3.13342e-20	4.04507e-19	35.3718
SCG5	2.42961	4.35763	12.9633	3.19157e-20	4.11812e-19	35.3534
ATR	1.10659	5.4425	12.9624	3.20264e-20	4.12847e-19	35.3499
SMS	1.63356	8.61814	12.9624	3.20274e-20	4.12847e-19	35.3499
TRPM4	-1.23214	6.64407	-12.9571	3.26728e-20	4.20959e-19	35.3299
PPP1R14A	-1.72541	6.71003	-12.9564	3.27635e-20	4.2192e-19	35.3271
RDM1	1.26769	3.87471	12.9551	3.29258e-20	4.23594e-19	35.3221
LOC400986	1.67348	6.83044	12.9531	3.31777e-20	4.26626e-19	35.3145
C4orf30	1.33597	6.7424	12.9497	3.36179e-20	4.32075e-19	35.3012
TSC22D3	-2.21237	8.43329	-12.9495	3.3636e-20	4.32096e-19	35.3007
ASPA	-1.27055	3.58915	-12.9485	3.37667e-20	4.33562e-19	35.2968
LOC730002	-1.59932	6.11315	-12.9452	3.41946e-20	4.38627e-19	35.2842
LOC730882	-1.59932	6.11315	-12.9452	3.41946e-20	4.38627e-19	35.2842
GNPAT	1.03982	7.37437	12.9443	3.43135e-20	4.39937e-19	35.2807
WRB	1.18021	7.61406	12.9395	3.49537e-20	4.47926e-19	35.2621
JUB	-1.48017	5.56224	-12.9393	3.49741e-20	4.47969e-19	35.2616
SNAPC3	1.01555	7.4029	12.9381	3.51349e-20	4.49809e-19	35.257
C10orf64	-1.60714	5.71002	-12.9353	3.55076e-20	4.54359e-19	35.2464
MTMR15	1.45041	5.9989	12.9339	3.57074e-20	4.56693e-19	35.2407
ZBTB41	1.31834	6.65331	12.9302	3.62056e-20	4.62839e-19	35.2268
RCSD1	-1.07254	6.45206	-12.9275	3.65868e-20	4.67484e-19	35.2163
COL6A2	-1.55632	8.1969	-12.9246	3.69973e-20	4.7181e-19	35.2051
KIAA0406	1.11182	6.27805	12.923	3.72257e-20	4.74491e-19	35.199
SEZ6L2	1.00589	6.03043	12.92	3.76461e-20	4.79617e-19	35.1877
FAM46B	-1.17632	5.97284	-12.9052	3.98356e-20	5.0702e-19	35.131
PGAP1	2.12939	6.7242	12.9048	3.98963e-20	5.07546e-19	35.1294
HIST1H4B	2.34263	7.03861	12.9004	4.05813e-20	5.1601e-19	35.1124
HDC	-1.41905	4.94722	-12.8974	4.10487e-20	5.21701e-19	35.1009
ZNF239	1.13959	3.87845	12.8923	4.18515e-20	5.30875e-19	35.0814
VASN	-1.21227	6.05381	-12.8865	4.2796e-20	5.4233e-19	35.059
ZNF221	1.22664	4.43131	12.8813	4.36461e-20	5.52837e-19	35.0393
ARSI	-1.03744	4.40627	-12.8778	4.42374e-20	5.59785e-19	35.0258
GOLPH2	1.89035	7.00828	12.8775	4.42908e-20	5.60191e-19	35.0246
CTDSPL2	1.35929	6.77547	12.8736	4.49514e-20	5.68272e-19	35.0097
RAD17	1.15715	5.91096	12.869	4.5756e-20	5.77402e-19	34.9919
TPP1	-1.39952	7.90119	-12.8679	4.59411e-20	5.79387e-19	34.9879
DDX52	1.34754	5.71568	12.8603	4.73023e-20	5.96268e-19	34.9586
DCUN1D3	-1.0917	6.77884	-12.8485	4.94894e-20	6.23239e-19	34.9132
WDR53	1.28895	5.51858	12.8417	5.07955e-20	6.38767e-19	34.8871
PLAC9	-1.02751	5.02977	-12.8406	5.10159e-20	6.41231e-19	34.8827
KIAA1799	1.64353	4.76095	12.8399	5.11547e-20	6.42668e-19	34.88
ZNF223	1.13698	3.77307	12.8361	5.18946e-20	6.51651e-19	34.8656
ASTN2	1.02999	5.07354	12.8353	5.20502e-20	6.53292e-19	34.8626
CXorf9	-1.04532	6.02967	-12.8337	5.23723e-20	6.57021e-19	34.8564
SLC40A1	-1.86872	8.61494	-12.8336	5.24022e-20	6.57081e-19	34.8558
ORC4L	1.20485	6.01953	12.8313	5.28654e-20	6.62573e-19	34.847
PDPN	-1.62912	7.1084	-12.8309	5.29479e-20	6.6329e-19	34.8455
TOB2	-1.28138	7.41787	-12.8288	5.33739e-20	6.68308e-19	34.8374
FLJ21908	1.3015	4.81086	12.8217	5.48307e-20	6.85893e-19	34.8104
ZNF594	1.61025	4.96319	12.8213	5.49221e-20	6.8671e-19	34.8087
TNFSF10	-2.63698	7.60529	-12.8201	5.5174e-20	6.89531e-19	34.8041
LOC648605	1.35206	6.2863	12.8174	5.57421e-20	6.96298e-19	34.7939
SCOTIN	-1.147	8.46854	-12.812	5.69129e-20	7.10586e-19	34.773
C13orf34	1.29895	4.18788	12.8059	5.82562e-20	7.27011e-19	34.7496
HEATR1	1.0994	6.51796	12.803	5.89224e-20	7.34975e-19	34.7382
SNRPF	1.01562	5.01898	12.7997	5.96616e-20	7.43489e-19	34.7257
SOSTDC1	-2.74974	5.18624	-12.7982	5.99988e-20	7.47336e-19	34.72
C1orf9	1.08991	6.18483	12.7966	6.0376e-20	7.51677e-19	34.7137
GTF3C3	1.29511	6.43462	12.7915	6.15782e-20	7.66281e-19	34.6939
CIB1	-1.06379	6.77066	-12.7905	6.18083e-20	7.68779e-19	34.6902
LRP5	-1.08285	6.65778	-12.7901	6.1911e-20	7.69692e-19	34.6885
CDK6	-1.23199	5.79222	-12.7891	6.21354e-20	7.71749e-19	34.6849
RAC2	-1.79903	7.49529	-12.7808	6.41526e-20	7.96428e-19	34.6528
LOC648015	-1.10779	6.0324	-12.7803	6.42717e-20	7.97528e-19	34.651
UBE1L2	1.07265	6.37262	12.7783	6.47811e-20	8.0347e-19	34.6431
GANC	-1.19592	6.7163	-12.7763	6.52805e-20	8.0928e-19	34.6354
CYFIP1	-1.00637	7.92304	-12.7713	6.65331e-20	8.2403e-19	34.6163
NOTCH3	-1.12911	7.1724	-12.7696	6.69641e-20	8.28621e-19	34.6098
MBTPS2	1.14216	6.34913	12.7696	6.69669e-20	8.28621e-19	34.6098
LIPH	-2.11924	5.76083	-12.7676	6.74946e-20	8.34756e-19	34.6019
TSPAN7	-2.08073	8.5679	-12.7669	6.76569e-20	8.35975e-19	34.5995
ZNF184	1.26925	5.18809	12.7646	6.82653e-20	8.42699e-19	34.5905
ZNF273	1.29333	4.81556	12.7631	6.86617e-20	8.47193e-19	34.5847
EHBP1L1	-1.08582	6.4284	-12.7616	6.90518e-20	8.51206e-19	34.579
AOX1	-1.59398	4.98855	-12.7537	7.11905e-20	8.77158e-19	34.5484
IL8RB	-1.65251	4.6634	-12.7533	7.13068e-20	8.78178e-19	34.5468
LOC651921	1.12558	5.63304	12.7488	7.25281e-20	8.91127e-19	34.5297
C2orf21	1.95311	5.27513	12.7464	7.32046e-20	8.99018e-19	34.5204
DCK	1.05723	6.45737	12.7422	7.44037e-20	9.12463e-19	34.5041
ZNF669	1.02926	5.47243	12.7411	7.4719e-20	9.15473e-19	34.4999
KIF3C	1.22593	5.80421	12.7394	7.51969e-20	9.20899e-19	34.4935
HS2ST1	1.1191	7.0949	12.7374	7.57723e-20	9.2708e-19	34.4858
LOC342979	-1.02232	5.51487	-12.7369	7.59398e-20	9.28696e-19	34.4836
C5orf23	-1.68758	5.14455	-12.7184	8.15279e-20	9.9518e-19	34.4124
CHP	-1.35855	8.97963	-12.7174	8.18415e-20	9.98543e-19	34.4085
ZNF397	1.10173	5.35768	12.7119	8.3582e-20	1.0193e-18	34.3874
SR140	1.18061	6.94267	12.7051	8.57886e-20	1.04573e-18	34.3613
PMS2	1.08503	6.22717	12.6995	8.7667e-20	1.06664e-18	34.3395
SORBS1	-1.38767	6.18725	-12.6978	8.8232e-20	1.07302e-18	34.3331
CDKN2C	2.325	5.32756	12.6974	8.83724e-20	1.07423e-18	34.3315
ZC3H8	1.31059	5.80911	12.6961	8.88233e-20	1.07921e-18	34.3264
FLJ14213	-1.7484	6.00989	-12.6957	8.89659e-20	1.08044e-18	34.3248
PRPF3	1.11003	7.36014	12.6915	9.04141e-20	1.09701e-18	34.3086
LOC643287	1.18772	7.63652	12.6913	9.04915e-20	1.09744e-18	34.3077
C6orf130	1.32411	6.54538	12.6883	9.15328e-20	1.10905e-18	34.2962
THAP9	1.0971	4.60411	12.6848	9.27725e-20	1.12355e-18	34.2827
TBL1XR1	1.01547	8.48166	12.6828	9.34906e-20	1.13172e-18	34.275
ZNF461	1.15258	4.75611	12.6735	9.6896e-20	1.17133e-18	34.2391
TRAPPC2	1.09401	5.05594	12.6728	9.71794e-20	1.17421e-18	34.2362
TAS2R13	1.29799	3.72828	12.6675	9.91472e-20	1.19688e-18	34.2161
NUDT21	1.23299	8.38139	12.6672	9.9276e-20	1.19789e-18	34.2148
CRY2	-1.0637	7.09088	-12.6597	1.02178e-19	1.23064e-18	34.1858
MS4A7	-2.27774	7.58	-12.6543	1.04318e-19	1.25468e-18	34.1651
LOC730610	-1.26707	5.06399	-12.6512	1.05572e-19	1.2686e-18	34.1531
PNPT1	1.41351	6.31871	12.6488	1.06562e-19	1.27991e-18	34.1437
TUBB3	1.39392	7.00128	12.642	1.09382e-19	1.31259e-18	34.1175
DUSP6	-2.36423	8.53432	-12.6391	1.10649e-19	1.32718e-18	34.1059
GPR89A	1.27	6.82894	12.6365	1.11727e-19	1.3395e-18	34.0962
PIGU	1.13825	6.59826	12.6345	1.12625e-19	1.34964e-18	34.0882
C14orf2	1.38257	6.08965	12.6336	1.13005e-19	1.35358e-18	34.0848
ATXN7	-1.07074	7.49454	-12.6332	1.13189e-19	1.35517e-18	34.0832
S100A16	-2.02643	6.80664	-12.6328	1.13336e-19	1.35631e-18	34.0819
COX7A2	1.19543	6.84867	12.6295	1.14784e-19	1.37239e-18	34.0691
UBXD4	1.40916	6.14065	12.6188	1.19645e-19	1.4292e-18	34.0275
SRrp35	1.40096	4.88294	12.6169	1.20525e-19	1.43906e-18	34.0202
DPT	-1.93792	6.13819	-12.6165	1.20709e-19	1.4406e-18	34.0186
DUSP7	-1.30481	6.64224	-12.6158	1.21025e-19	1.44372e-18	34.016
EDEM1	-1.29209	7.36648	-12.6116	1.22988e-19	1.46646e-18	33.9999
STAB1	-1.35205	6.79305	-12.6111	1.23232e-19	1.4687e-18	33.9979
LOC644498	1.13371	8.10877	12.61	1.23753e-19	1.47425e-18	33.9936
PLAT	-1.39078	6.59148	-12.6026	1.27358e-19	1.51535e-18	33.9648
LBH	-1.6114	7.54481	-12.6026	1.27377e-19	1.51535e-18	33.9647
HIST1H4A	2.09725	4.76742	12.599	1.29139e-19	1.53423e-18	33.9509
PFKFB3	-1.86537	7.76536	-12.5853	1.36128e-19	1.6158e-18	33.898
ChGn	-1.34766	5.46461	-12.5805	1.38699e-19	1.64483e-18	33.8793
IPP	1.49215	6.33871	12.5777	1.40228e-19	1.66221e-18	33.8683
SPG3A	1.38819	5.26651	12.5714	1.43634e-19	1.70027e-18	33.8442
ZNF410	1.02379	6.36176	12.5623	1.48819e-19	1.76006e-18	33.8086
2023-03-05	1.08422	6.3683	12.5591	1.50672e-19	1.78037e-18	33.7962
CCDC52	1.03811	5.19263	12.5571	1.51846e-19	1.79343e-18	33.7884
SYP	1.52153	5.6681	12.5565	1.52174e-19	1.7965e-18	33.7862
LILRB2	-1.22505	6.57065	-12.553	1.54243e-19	1.82011e-18	33.7727
SLC25A37	-1.15296	6.90369	-12.5528	1.54388e-19	1.82026e-18	33.7717
FAM122B	1.35647	6.44072	12.5528	1.54395e-19	1.82026e-18	33.7717
LOC729094	-1.18279	5.37618	-12.5493	1.56486e-19	1.84409e-18	33.7582
METRNL	-1.3997	6.54889	-12.5471	1.57804e-19	1.85879e-18	33.7498
KIF13A	-1.54789	6.77714	-12.5469	1.57922e-19	1.85935e-18	33.749
HIST1H4C	2.12874	7.3574	12.5458	1.58618e-19	1.86669e-18	33.7446
SNORD27	2.25632	3.78293	12.5455	1.58778e-19	1.86775e-18	33.7436
LOC643790	1.19608	4.76737	12.534	1.65974e-19	1.95064e-18	33.6991
ARHGEF17	-1.17037	6.36965	-12.5301	1.6853e-19	1.97802e-18	33.6838
TEX15	1.73019	3.24376	12.5299	1.68661e-19	1.97867e-18	33.683
CITED2	-1.46333	8.15579	-12.527	1.70547e-19	1.99901e-18	33.6719
HSPC159	-1.76564	7.38195	-12.5238	1.72697e-19	2.02331e-18	33.6593
FOSB	-3.49924	7.90506	-12.5223	1.73674e-19	2.03385e-18	33.6536
BMP3	-1.48974	5.16572	-12.5222	1.73756e-19	2.0339e-18	33.6532
SULT1A2	-1.03249	5.10268	-12.5204	1.74967e-19	2.04716e-18	33.6462
TMEM136	1.26425	4.68221	12.5164	1.7772e-19	2.07845e-18	33.6305
C1orf82	1.35865	5.53387	12.5016	1.88199e-19	2.19904e-18	33.5731
ZNF93	1.606	4.63644	12.4933	1.94334e-19	2.26971e-18	33.5409
AGBL4	1.13029	3.97039	12.492	1.95305e-19	2.28004e-18	33.5359
ARID5A	-1.29096	6.82226	-12.4876	1.98655e-19	2.31709e-18	33.5188
ZNF121	1.02866	6.26793	12.4842	2.01325e-19	2.34718e-18	33.5054
APOL3	-1.45903	6.39283	-12.4809	2.03887e-19	2.37599e-18	33.4927
FBXO43	1.33117	3.60166	12.479	2.0539e-19	2.39245e-18	33.4854
PTMA	1.15632	10.063	12.4787	2.05633e-19	2.39422e-18	33.4842
LAIR1	-2.02969	7.17793	-12.4772	2.06816e-19	2.40693e-18	33.4784
SLC27A3	-1.1693	7.48567	-12.4769	2.07049e-19	2.40856e-18	33.4773
BNIP3	2.31248	7.06567	12.4761	2.07728e-19	2.41539e-18	33.474
TSPO	-1.33102	6.62893	-12.4757	2.08e-19	2.41748e-18	33.4727
PRMT6	1.03255	4.98098	12.473	2.10213e-19	2.44104e-18	33.4621
LOC644811	1.05341	8.13131	12.4705	2.12263e-19	2.46356e-18	33.4524
HEBP1	-1.05215	6.68478	-12.4704	2.1234e-19	2.46356e-18	33.452
PRG4	-2.34919	5.04984	-12.4653	2.1659e-19	2.51064e-18	33.4321
NUP133	1.16021	6.18283	12.4608	2.20429e-19	2.55401e-18	33.4145
TRAPPC1	-1.30508	8.12377	-12.4568	2.23813e-19	2.59208e-18	33.3992
KIF3A	1.48375	5.41228	12.4505	2.29393e-19	2.65553e-18	33.3745
OR5P3	-1.04602	4.31156	-12.4496	2.30152e-19	2.66314e-18	33.3712
PARVG	-1.41403	6.38565	-12.4462	2.33213e-19	2.695e-18	33.3579
TMEM2	-1.91189	7.65899	-12.4372	2.41501e-19	2.78586e-18	33.3229
MAP1B	2.71605	6.94887	12.4363	2.42352e-19	2.79445e-18	33.3194
LOC650832	-1.62488	6.89574	-12.4325	2.45956e-19	2.83476e-18	33.3046
ZNF367	1.22512	5.86381	12.429	2.49291e-19	2.87193e-18	33.291
CADPS	2.27667	4.71281	12.427	2.51283e-19	2.89362e-18	33.2831
DDC	2.54805	5.57149	12.4229	2.55293e-19	2.93851e-18	33.2672
ZNF33B	1.17549	5.44134	12.4226	2.55642e-19	2.94123e-18	33.2658
SNRPA	1.10497	6.7111	12.419	2.59231e-19	2.97991e-18	33.2518
ITGAL	-1.84457	6.36145	-12.4144	2.63831e-19	3.03013e-18	33.2342
[truncated: 1,992 more rows]

## Sheet: GSE6044
id	logFC	AveExpr	t	P.Value	adj.P.Val	B
CDKN2A	2.39091	5.95577	10.674	2.27713e-08	0.000103927	9.48483
FABP6	-1.9027	5.63716	-10.5767	2.57086e-08	0.000103927	9.3746
SLC9A3R1	-1.43888	6.88522	-9.91278	6.02564e-08	0.000133215	8.59424
ACAA2	2.0724	7.61319	9.8448	6.59072e-08	0.000133215	8.51149
IL17RB	1.49798	5.7558	9.14759	1.6991e-07	0.000250294	7.63043
TSPAN8	-2.94838	7.51914	-9.08389	1.85747e-07	0.000250294	7.54691
CYB5R2	-1.13036	5.24263	-8.84954	2.58813e-07	0.000251705	7.23517
CTSH	-1.42884	7.70449	-8.80377	2.76337e-07	0.000251705	7.17345
VBP1	1.31627	7.90446	8.713	3.14895e-07	0.000251705	7.05024
ST6GALNAC2	-1.66198	6.14377	-8.64453	3.4772e-07	0.000251705	6.95657
UCHL1	3.26673	8.65735	8.63418	3.52987e-07	0.000251705	6.94236
GSTA1	-4.25794	7.55073	-8.59522	3.73588e-07	0.000251705	6.88871
PDLIM4	-1.41954	4.98801	-8.52813	4.12084e-07	0.000256284	6.79588
MCM6	2.41858	6.81582	8.36336	5.25498e-07	0.000280383	6.5653
CELSR1	-1.48418	5.91019	-8.30267	5.75195e-07	0.000280383	6.47943
RBBP8	1.21649	7.664	8.23387	6.37582e-07	0.000280383	6.38148
TDG	1.43868	7.09142	8.22039	6.50625e-07	0.000280383	6.36221
HMGB3	1.67603	7.91778	8.14747	7.26193e-07	0.000280383	6.25754
ANG	-1.49889	5.25532	-8.14558	7.28268e-07	0.000280383	6.25482
RFC4	2.62293	7.48531	8.0687	8.18319e-07	0.000282676	6.14363
DHRS3	-1.65579	6.61083	-8.05388	8.36981e-07	0.000282676	6.12211
TOP2A	2.85998	6.95791	8.03491	8.61538e-07	0.000282676	6.0945
CYP4B1	-3.31612	7.35354	-8.02544	8.74074e-07	0.000282676	6.08071
MEST	3.96433	8.46778	7.92266	1.02321e-06	0.000294975	5.93015
TYMS	3.02163	7.9793	7.91765	1.03113e-06	0.000294975	5.92277
DEK	1.29266	8.30393	7.89201	1.0727e-06	0.000294975	5.88496
NTS	-3.2125	6.22596	-7.87896	1.09453e-06	0.000294975	5.86568
TIMP4	-1.02214	4.75354	-7.71302	1.41678e-06	0.000348126	5.61837
IRF6	-1.04112	7.59071	-7.71115	1.42092e-06	0.000348126	5.61558
DIAPH2	-1.48729	5.47657	-7.62001	1.63977e-06	0.00037514	5.47804
TP63	-2.33688	6.4505	-7.60936	1.66758e-06	0.00037514	5.46188
HDAC2	1.41624	6.48053	7.60829	1.67038e-06	0.00037514	5.46026
CYP2C18	-1.05171	4.89411	-7.57977	1.74742e-06	0.000381836	5.41693
GINS2	2.11204	6.39091	7.53885	1.86454e-06	0.000396705	5.35455
IK	-1.23272	7.55351	-7.4845	2.03302e-06	0.000406139	5.27131
ZWINT	2.8303	7.73366	7.48141	2.04306e-06	0.000406139	5.26656
SMC1A	1.17976	7.38992	7.46299	2.10402e-06	0.000406139	5.23825
WASF1	1.63226	4.83332	7.46127	2.10981e-06	0.000406139	5.23561
SOX4	2.36155	8.9212	7.42189	2.24709e-06	0.000422505	5.17489
POLE2	1.46743	5.62625	7.34826	2.52954e-06	0.000457015	5.06076
PLTP	-1.39436	5.63892	-7.30156	2.7278e-06	0.000471178	4.98797
SUPT16H	1.09516	7.76434	7.29901	2.73907e-06	0.000471178	4.98399
SLC44A4	-1.96823	6.37386	-7.27478	2.84879e-06	0.000479843	4.94609
CKS2	2.74627	7.85325	7.25618	2.93615e-06	0.000484464	4.91693
RNASE4	-1.42696	4.9515	-7.2366	3.03115e-06	0.000485576	4.88617
MARCKSL1	2.10962	8.2557	7.23018	3.06301e-06	0.000485576	4.87608
HS2ST1	1.45661	5.59427	7.15624	3.45621e-06	0.000527235	4.75936
UBE2S	2.6684	7.40633	7.14422	3.52493e-06	0.000527761	4.74033
STMN1	2.44911	7.11492	7.12284	3.65086e-06	0.000536676	4.70638
PNN	1.38139	6.87787	7.10351	3.76871e-06	0.000544108	4.67565
RIPK4	-1.18246	6.50812	-7.06416	4.0212e-06	0.000569545	4.6129
MTHFD2	1.82003	7.79874	7.04617	4.14252e-06	0.000569545	4.58413
CXADR	1.07203	8.7166	7.04369	4.15949e-06	0.000569545	4.58017
ANK3	-1.92116	5.87811	-7.034	4.22668e-06	0.000569545	4.56466
ID4	1.94719	6.56029	7.01418	4.36772e-06	0.000578902	4.53287
CDK4	1.25623	7.50855	6.99519	4.50751e-06	0.000587793	4.50236
ERBB2	-1.12609	6.64511	-6.96035	4.77624e-06	0.000601136	4.44625
RTDR1	-1.67158	5.20396	-6.95327	4.83288e-06	0.000601136	4.43482
USP1	1.55749	7.80036	6.91774	5.12785e-06	0.000628162	4.37739
GSTA3	-1.74591	5.52828	-6.90127	5.27099e-06	0.000632412	4.35069
RFC5	1.44808	5.81238	6.88166	5.44688e-06	0.000632605	4.31886
HCAR3	-1.49546	5.71581	-6.87836	5.4771e-06	0.000632605	4.31349
MCM3	1.51167	7.13756	6.86491	5.60202e-06	0.00063792	4.29161
SLPI	-2.12201	10.3686	-6.85134	5.73108e-06	0.000643552	4.26951
FEN1	1.91545	6.7215	6.83849	5.85609e-06	0.000648582	4.24857
CYP2J2	-1.23953	5.19372	-6.81948	6.0464e-06	0.000655588	4.21753
TP53TG1	-1.08855	5.29509	-6.80311	6.21546e-06	0.000655588	4.19076
GMNN	1.83259	6.99242	6.80218	6.22521e-06	0.000655588	4.18924
CDS1	-1.62329	5.60954	-6.80043	6.2437e-06	0.000655588	4.18636
SLC22A4	-2.191	5.30776	-6.78253	6.43507e-06	0.000667019	4.15705
CTPS1	1.13366	6.20975	6.7692	6.58172e-06	0.00066898	4.13516
EZH2	2.50783	5.57071	6.76581	6.61947e-06	0.00066898	4.12961
PCNA	1.68805	8.22862	6.7387	6.93037e-06	0.000686589	4.08502
ALDH1L1	-1.59151	5.72187	-6.72789	7.05856e-06	0.000686589	4.06722
SLC39A6	1.08934	8.01373	6.72028	7.15024e-06	0.000686589	4.05468
UNG	1.54534	5.70518	6.70629	7.32208e-06	0.000686589	4.0316
MSMB	-4.15313	8.55767	-6.69939	7.40847e-06	0.000686589	4.0202
TRIM29	-1.78438	6.86678	-6.69629	7.44759e-06	0.000686589	4.01508
XBP1	-1.27548	7.78861	-6.68865	7.54509e-06	0.000686589	4.00244
APOD	-2.1589	5.93373	-6.6858	7.5817e-06	0.000686589	3.99773
LXN	-1.5123	6.81634	-6.67407	7.73473e-06	0.000686589	3.9783
CENPE	1.29406	5.30527	6.67176	7.76523e-06	0.000686589	3.97448
LRRC6	-1.54541	5.28001	-6.67025	7.78519e-06	0.000686589	3.97198
MAOB	-1.01969	5.81942	-6.65643	7.97078e-06	0.000686589	3.94907
UPF3B	1.34616	7.02003	6.656	7.97669e-06	0.000686589	3.94835
ADH1C	-2.93152	5.49147	-6.65011	8.05716e-06	0.000686589	3.93859
ENTPD3	-1.0627	5.42828	-6.59912	8.79139e-06	0.000730572	3.85376
KRT15	-3.35212	7.11181	-6.59681	8.82629e-06	0.000730572	3.8499
ANXA11	-1.19793	7.6697	-6.59488	8.85542e-06	0.000730572	3.8467
RARRES3	-1.56534	7.1809	-6.57704	9.13074e-06	0.000745677	3.8169
CDK2	1.23635	6.11873	6.55535	9.47734e-06	0.000766243	3.78064
PLA2G16	-1.53213	6.22461	-6.54623	9.62728e-06	0.000770659	3.76536
LOXL2	1.47337	6.62331	6.53385	9.83469e-06	0.000779544	3.74461
RAD51AP1	1.92678	5.93301	6.5124	1.02052e-05	0.000793356	3.7086
VNN3	-1.14266	4.88296	-6.48886	1.06285e-05	0.000803332	3.66901
UBE2C	2.52256	7.49805	6.48295	1.07377e-05	0.000803835	3.65906
DNAI2	-2.38117	5.50646	-6.47529	1.08811e-05	0.000805061	3.64614
NUCB2	-1.78263	7.1521	-6.46625	1.10526e-05	0.000805061	3.6309
RBKS	-1.49838	5.64657	-6.46624	1.10528e-05	0.000805061	3.63088
TTK	1.73466	5.8167	6.44785	1.14108e-05	0.000822971	3.59983
RACGAP1	2.10304	6.43093	6.43273	1.17141e-05	0.000830778	3.57426
ESPL1	1.76097	6.34185	6.42584	1.18552e-05	0.000833469	3.56259
FBXO5	1.63657	5.13974	6.38674	1.269e-05	0.00086948	3.49625
CBX1	1.35654	7.31532	6.37476	1.29577e-05	0.000880362	3.4759
FANCG	1.2117	6.51179	6.3613	1.32657e-05	0.000886393	3.45299
CCDC19	-2.17983	6.11683	-6.34352	1.36846e-05	0.000905184	3.42267
TNFSF10	-1.50517	7.32732	-6.32855	1.40478e-05	0.000910342	3.39712
CDC20	2.07866	6.26458	6.3109	1.44889e-05	0.000925294	3.36695
CDC25B	1.56112	8.05772	6.30514	1.46359e-05	0.000925294	3.3571
COCH	1.90394	5.7936	6.29878	1.48002e-05	0.000925294	3.34621
CIB1	-1.86928	7.92769	-6.2958	1.4878e-05	0.000925294	3.3411
CXCL1	-1.67653	7.06515	-6.29043	1.50189e-05	0.000926927	3.3319
PROS1	-1.99827	5.62199	-6.27716	1.53731e-05	0.000941604	3.30915
TIMELESS	1.67161	6.28427	6.26055	1.5829e-05	0.000962235	3.28063
GSTK1	-1.05166	7.26856	-6.23935	1.64314e-05	0.000988173	3.24417
RRM2	2.50978	7.02776	6.23698	1.65001e-05	0.000988173	3.24009
PBK	1.85572	5.74386	6.2048	1.74647e-05	0.00103825	3.18462
FXYD3	-1.33798	6.91942	-6.15525	1.90671e-05	0.00110274	3.09887
DBF4	1.04452	5.32231	6.15442	1.9095e-05	0.00110274	3.09744
LAMB3	-1.80284	6.05628	-6.13838	1.9647e-05	0.00112657	3.0696
SLC2A10	-1.28937	5.37622	-6.11584	2.04504e-05	0.00116419	3.03044
CDC7	1.94219	5.93438	6.11199	2.05911e-05	0.00116419	3.02374
MSH2	1.28022	5.47304	6.07911	2.18345e-05	0.00120355	2.96643
WFDC2	-2.06172	9.33603	-6.0765	2.19365e-05	0.00120355	2.96187
IFT88	-1.05962	5.664	-6.0755	2.19756e-05	0.00120355	2.96013
HNMT	-1.14716	6.16827	-6.07361	2.20497e-05	0.00120355	2.95684
SPAG6	-2.23282	6.31102	-6.07105	2.2151e-05	0.00120355	2.95236
MAD2L1	1.98357	5.55666	6.06284	2.24785e-05	0.00121159	2.93801
NONO	1.06639	9.56106	6.01437	2.45167e-05	0.00127919	2.85314
ILF2	1.33953	6.72009	6.01225	2.46102e-05	0.00127919	2.84942
DTYMK	1.30158	5.64331	5.98228	2.59716e-05	0.0013315	2.79675
PCP4	3.5265	6.81216	5.96436	2.68227e-05	0.00135538	2.7652
RRAD	-1.72858	4.8103	-5.95903	2.70814e-05	0.00135996	2.75581
PAPD7	1.14221	7.39181	5.95293	2.73808e-05	0.0013665	2.74506
CAST	-1.62496	6.96957	-5.94382	2.78347e-05	0.00137222	2.72897
MB	-1.27644	5.59023	-5.93924	2.80652e-05	0.0013752	2.7209
MSLN	-1.17826	4.1722	-5.93325	2.83707e-05	0.00137864	2.7103
NRCAM	2.998	6.6337	5.91889	2.91159e-05	0.0013989	2.68493
CETN2	-1.63609	8.30088	-5.91326	2.94141e-05	0.0013989	2.67496
NME5	-2.23347	6.59236	-5.89864	3.0202e-05	0.00142797	2.64908
HSPA13	1.28905	5.83734	5.89378	3.0469e-05	0.00143222	2.64047
KIF4A	1.7002	5.73419	5.88966	3.06973e-05	0.00143231	2.63316
PTP4A3	1.02951	5.91142	5.88583	3.09108e-05	0.00143231	2.62638
BUB1	1.25134	5.19342	5.88106	3.11795e-05	0.00143231	2.61791
CFH	-1.82475	6.27957	-5.87556	3.1492e-05	0.00143849	2.60814
MYL6B	1.11357	7.49921	5.86631	3.20249e-05	0.00144011	2.59171
CDK1	1.84835	6.8962	5.85415	3.27393e-05	0.00146242	2.57012
TGM2	-1.1843	6.22575	-5.84746	3.31401e-05	0.00147218	2.5582
CX3CL1	-1.1494	5.83667	-5.83513	3.38913e-05	0.00148064	2.53625
PZP	-1.65947	5.60386	-5.83394	3.39642e-05	0.00148064	2.53415
H2AFZ	1.19012	8.6649	5.82786	3.43423e-05	0.00148064	2.52331
PSIP1	1.77638	6.85111	5.82677	3.44103e-05	0.00148064	2.52137
CLU	-2.14645	7.47682	-5.80573	3.57546e-05	0.0015295	2.48384
PCSK5	-1.16743	4.72036	-5.7859	3.70718e-05	0.00156778	2.44841
CST3	-1.03884	7.86856	-5.78057	3.74339e-05	0.00156778	2.43889
CCNB2	2.26532	6.32034	5.77865	3.75658e-05	0.00156778	2.43544
TPPP3	-2.32127	7.10104	-5.77788	3.76189e-05	0.00156778	2.43406
ALOX15	-1.52879	5.13041	-5.75867	3.89628e-05	0.00159906	2.39968
NDC80	1.85772	4.97699	5.74266	4.01214e-05	0.00162337	2.37097
CYP2F1	-1.2315	4.08481	-5.74217	4.01577e-05	0.00162337	2.37008
NCAPG	1.63518	5.19174	5.71558	4.21637e-05	0.00167105	2.32232
ALDH1A1	-2.60257	6.56008	-5.69364	4.38975e-05	0.00172287	2.28283
KRT19	-1.87431	8.84235	-5.69039	4.41604e-05	0.00172481	2.27698
ACOT7	1.08574	6.25972	5.67432	4.54852e-05	0.00175956	2.24801
NEK2	1.46893	5.90544	5.6715	4.57219e-05	0.00176029	2.24292
CBR3	-1.06613	5.75046	-5.66383	4.63722e-05	0.00177687	2.22908
AGR2	-2.26848	8.45044	-5.63636	4.87816e-05	0.00185164	2.17943
MIPEP	-1.12661	5.23374	-5.62924	4.94272e-05	0.00185869	2.16654
TF	-1.29842	5.12382	-5.61154	5.10705e-05	0.00190231	2.13447
ADH1B	-2.09137	3.93711	-5.60635	5.15632e-05	0.00190339	2.12506
CCNA2	1.10027	5.28322	5.60395	5.1793e-05	0.00190339	2.1207
CFD	-1.37197	5.63524	-5.58231	5.39099e-05	0.00195453	2.08142
DNAI1	-1.44783	5.29989	-5.54639	5.76256e-05	0.00202588	2.01606
PAFAH1B3	1.26174	6.47652	5.54633	5.76318e-05	0.00202588	2.01596
IFT27	-1.4413	6.38318	-5.54383	5.79005e-05	0.00202652	2.01139
COTL1	2.39441	7.32062	5.53615	5.87325e-05	0.00204678	1.9974
TJP3	-1.10631	4.23055	-5.52543	5.9916e-05	0.00206163	1.97784
TEKT2	-1.41872	5.2389	-5.52536	5.99236e-05	0.00206163	1.97771
KIF11	1.43915	5.21034	5.51941	6.05908e-05	0.00206699	1.96685
CELSR3	1.29148	5.67056	5.51601	6.09752e-05	0.00207136	1.96065
TOPBP1	1.69534	6.43016	5.50813	6.18762e-05	0.00209318	1.94626
ASNS	2.2627	6.85515	5.49586	6.33083e-05	0.00211655	1.92382
TSPAN1	-2.32919	8.71845	-5.49049	6.39447e-05	0.00211655	1.91401
KIF5C	2.6304	6.23704	5.48883	6.41431e-05	0.00211655	1.91097
BAG3	-1.29088	6.83658	-5.4876	6.42914e-05	0.00211655	1.9087
NGFRAP1	1.39892	9.82786	5.48359	6.47733e-05	0.0021193	1.90138
CDC6	1.02865	4.62306	5.47519	6.57974e-05	0.00213643	1.88599
DDX39A	1.62416	7.14411	5.47199	6.61916e-05	0.00214064	1.88013
MCM2	1.94279	7.65057	5.45587	6.82169e-05	0.00219735	1.85056
SMC2	1.14261	5.06173	5.43828	7.04982e-05	0.00223521	1.81829
LY75	-1.32895	4.70722	-5.42077	7.28493e-05	0.00229178	1.7861
NUSAP1	2.80693	7.1034	5.37352	7.96075e-05	0.00245659	1.69905
TFF1	-1.94258	5.44911	-5.3641	8.10312e-05	0.00248952	1.68165
DNAH9	-1.44395	4.91821	-5.36091	8.15199e-05	0.00248952	1.67575
CHGB	2.02831	5.08516	5.35769	8.20154e-05	0.00248952	1.6698
SELENBP1	-1.87086	6.55493	-5.35678	8.21565e-05	0.00248952	1.66812
VAMP8	-1.31311	7.50677	-5.3564	8.22143e-05	0.00248952	1.66743
VILL	-1.0409	4.88028	-5.35383	8.26131e-05	0.00249226	1.66268
SPAG5	1.3215	5.92632	5.35124	8.30172e-05	0.00249515	1.65789
PTTG1	1.92464	8.60864	5.3329	8.59366e-05	0.00256383	1.62397
SMC4	2.04901	7.61168	5.32811	8.67174e-05	0.00257276	1.61509
SLC27A2	-1.69313	5.9498	-5.32716	8.68725e-05	0.00257276	1.61334
CASP8AP2	1.4478	5.26016	5.32082	8.7919e-05	0.00259425	1.60159
NKX3-1	-1.57954	5.42959	-5.3142	8.9025e-05	0.00260785	1.58931
ALDH3A1	-3.48127	6.80416	-5.31169	8.94467e-05	0.00261075	1.58468
PPL	-1.55903	6.56948	-5.28916	9.33394e-05	0.00271457	1.54286
HPRT1	1.24431	7.21684	5.26005	9.86288e-05	0.00280717	1.48876
BIRC5	2.10152	6.54642	5.25831	9.89542e-05	0.00280717	1.48552
SPA17	-1.99543	6.58037	-5.25431	9.9707e-05	0.00281864	1.47808
IL33	-1.26391	4.4817	-5.2511	0.000100316	0.00282599	1.4721
HOXB7	1.25541	6.06028	5.2366	0.000103114	0.0028847	1.4451
PLIN2	1.43219	7.51679	5.23	0.000104416	0.00290104	1.43278
MSH6	1.14143	7.39155	5.22631	0.000105151	0.00291145	1.4259
LMNB1	1.15851	4.74264	5.21474	0.000107487	0.0029559	1.40432
SRM	1.23569	6.49466	5.20956	0.000108551	0.00296499	1.39465
WHSC1	1.09169	6.11891	5.20356	0.000109798	0.00298546	1.38344
FGFR3	-2.26882	7.27692	-5.19971	0.000110605	0.00299078	1.37625
S100A6	-1.06979	9.58372	-5.17817	0.000115238	0.00308508	1.33597
PYCARD	-1.01253	6.03065	-5.17414	0.000116126	0.00308842	1.32843
HMGN2	1.36884	10.6297	5.15979	0.000119346	0.00315332	1.30157
C9orf9	-1.04144	5.20327	-5.15297	0.000120911	0.00316445	1.28878
PROM1	-1.8859	7.23638	-5.15284	0.000120942	0.00316445	1.28853
PRIM1	1.09621	6.11876	5.14203	0.000123464	0.0031918	1.26827
F3	-1.89794	7.08283	-5.14055	0.000123814	0.0031918	1.26549
FKBP3	1.11804	6.86521	5.1387	0.000124252	0.0031918	1.26202
NOL4	3.3489	6.6287	5.13529	0.000125065	0.0031918	1.25562
DLK1	4.34549	7.69011	5.13254	0.000125724	0.00319648	1.25046
ABLIM1	-1.2115	7.07136	-5.1236	0.00012789	0.00321116	1.23369
MRPL40	-1.14723	6.6577	-5.06664	0.000142641	0.00352124	1.1265
NAT1	-1.81872	5.53911	-5.06587	0.000142853	0.00352124	1.12505
AURKA	1.39663	5.84291	5.05767	0.00014512	0.00353403	1.10958
BUB1B	1.89362	5.90286	5.04024	0.000150063	0.00359401	1.0767
KIF20A	1.30415	5.60281	5.03425	0.000151802	0.00361182	1.06538
SPINK5	-1.36596	5.90127	-5.02422	0.00015476	0.00364456	1.04643
TCF12	1.28271	7.4124	5.02319	0.000155069	0.00364456	1.04448
SMS	1.07547	7.14177	5.01902	0.000156318	0.00366327	1.0366
VWA5A	-1.12022	6.37582	-5.01089	0.000158786	0.00369811	1.02121
FOXG1	2.04162	5.32258	5.00972	0.000159144	0.00369811	1.019
LSM7	1.11478	7.17403	4.99871	0.000162557	0.00372994	0.998166
CDKN3	2.11155	6.05492	4.99593	0.000163431	0.00372994	0.992902
INSM1	3.78539	6.38925	4.99264	0.000164471	0.00372994	0.986674
FYN	1.77455	7.00619	4.98472	0.000167004	0.00375734	0.971669
RFC3	1.28469	6.25383	4.9834	0.000167432	0.00375734	0.969156
DMD	-1.0131	4.68726	-4.97253	0.000170981	0.00379562	0.948559
TROAP	1.00934	5.9052	4.97221	0.000171087	0.00379562	0.94795
RBP1	2.84536	8.02183	4.9564	0.000176396	0.00384411	0.917941
LCN2	-2.34906	7.73549	-4.94034	0.000181961	0.00392657	0.887441
CENPF	1.95264	5.38791	4.93988	0.000182123	0.00392657	0.886568
DNMT1	1.32686	6.52418	4.93026	0.000185545	0.00397913	0.868291
S100A11	-1.35021	7.02253	-4.92718	0.000186655	0.00399234	0.862433
PCSK1	1.9698	4.5562	4.92205	0.000188519	0.00402158	0.852674
DLL3	1.37198	4.65544	4.89746	0.000197727	0.00418488	0.80585
CAPN2	-1.15342	9.00244	-4.88215	0.000203691	0.00429985	0.776672
KIF15	1.66763	5.14205	4.86758	0.000209537	0.00437207	0.748888
HLA-E	-1.29062	7.68166	-4.86602	0.000210173	0.00437207	0.745913
C3	-1.72544	7.76478	-4.86498	0.000210601	0.00437207	0.743915
PRC1	2.38449	6.72643	4.86028	0.000212533	0.00438506	0.734951
CBFA2T2	1.30423	6.37977	4.8562	0.000214226	0.00439598	0.727161
PRKDC	1.12313	6.24728	4.84881	0.000217328	0.00443711	0.713046
TRIM16	-1.02253	5.8968	-4.83224	0.000224456	0.00453682	0.681358
SNAP25	1.36954	4.81035	4.81665	0.000231377	0.0046304	0.651543
SYT1	2.17729	6.06955	4.80819	0.000235227	0.00466129	0.635343
GRP	3.75019	7.74188	4.7958	0.000240983	0.00476368	0.611608
CDK5R1	1.77424	4.73471	4.79222	0.000242677	0.00478085	0.604731
CCND1	-1.02067	5.55145	-4.78664	0.000245333	0.00481437	0.594043
PTGDS	-2.05127	6.73886	-4.78406	0.000246573	0.00482697	0.589096
TMPRSS4	-1.5519	6.26186	-4.76598	0.000255444	0.00497654	0.554396
MYO5C	-1.01017	6.89921	-4.7623	0.00025729	0.00498846	0.547329
TPX2	1.6658	6.07223	4.75843	0.000259241	0.00499213	0.539912
CCNE2	1.94502	4.8562	4.75	0.000263557	0.00504943	0.523703
WSB2	1.19564	7.38816	4.74785	0.000264666	0.00505869	0.51958
DHCR24	-1.12894	7.78713	-4.74434	0.000266491	0.00508156	0.512834
FGFR2	-1.26939	4.60131	-4.74312	0.000267129	0.00508173	0.510489
ISL1	3.31408	7.58277	4.738	0.00026982	0.00510889	0.500648
NID2	1.08214	5.89425	4.70753	0.000286426	0.0053449	0.442024
CP	-1.58135	5.92258	-4.69865	0.000291466	0.00541537	0.424904
COL4A1	1.72995	8.57195	4.69765	0.000292035	0.00541537	0.422989
EPHX1	-1.08974	5.8386	-4.69097	0.000295892	0.00546185	0.41011
PIP	-2.89683	6.42151	-4.68926	0.000296888	0.00546775	0.406811
B9D1	-1.30501	5.17742	-4.68013	0.000302261	0.0055238	0.389209
PPOX	-1.2047	6.51703	-4.66572	0.000310946	0.00562415	0.361407
GALNT6	-1.37683	5.13453	-4.65165	0.00031967	0.00573066	0.334252
SH3GL2	1.93275	5.00445	4.64953	0.00032101	0.00574197	0.330145
DNALI1	-1.72555	5.98826	-4.64477	0.000324031	0.00576036	0.320953
HDGFRP3	1.00013	6.24979	4.64454	0.000324176	0.00576036	0.320514
ADH7	-1.93613	5.52015	-4.63714	0.000328936	0.00580195	0.306209
GCH1	1.36173	6.92864	4.63581	0.000329801	0.00580195	0.303634
SERPINF1	-1.64316	7.73516	-4.63204	0.000332257	0.00580195	0.296353
CKS1B	1.33615	8.0849	4.62646	0.000335933	0.0058409	0.285555
ODC1	1.56783	8.91322	4.62233	0.000338679	0.00587601	0.277567
CMAHP	-1.33132	5.3473	-4.60816	0.000348278	0.0059784	0.250144
TCN1	-1.93126	6.6769	-4.60661	0.000349339	0.00598391	0.247158
ASCL1	4.81196	7.17757	4.59327	0.00035866	0.00606392	0.221323
ADORA2B	-1.06022	5.22958	-4.59127	0.000360082	0.00606392	0.21744
CLCA2	-1.90428	6.24599	-4.59108	0.000360214	0.00606392	0.217081
VAV3	-1.32211	6.1352	-4.57659	0.000370671	0.0061779	0.189003
SCGB1A1	-2.9567	9.00204	-4.56522	0.000379097	0.0062551	0.166954
CRYM	-1.1747	6.51343	-4.55949	0.00038342	0.00631354	0.15583
ATP6V0A4	-1.21732	4.43061	-4.55645	0.000385732	0.0063387	0.149933
KRT5	-2.16773	8.50382	-4.54032	0.000398246	0.00646788	0.118612
CCT2	1.69197	6.19544	4.54013	0.000398392	0.00646788	0.118252
EPB41L4B	-1.32463	6.66929	-4.53715	0.000400748	0.00649307	0.11247
ALDH3A2	-1.221	6.9743	-4.51934	0.000415144	0.00665961	0.077851
HLF	-1.29447	4.59503	-4.50666	0.000425711	0.00679062	0.0531987
TBPL1	1.01648	6.31561	4.50332	0.000428538	0.00680693	0.0467082
TGFBR3	-1.10899	5.60475	-4.49994	0.000431428	0.00682602	0.0401165
AKR1C3	-2.60659	7.53241	-4.48677	0.00044285	0.00691206	0.0144899
EPCAM	1.12223	8.99467	4.47602	0.0004524	0.00697304	-0.00643137
ACKR1	-1.1101	6.04157	-4.46006	0.00046698	0.00717781	-0.0375333
FOLR1	-1.34981	5.61582	-4.44889	0.000477466	0.0073112	-0.0593069
FAM65B	-1.52058	4.7729	-4.43648	0.000489402	0.00743763	-0.0835156
TACC2	-1.34513	6.1661	-4.43199	0.000493795	0.00746826	-0.092275
ITGB4	-1.09775	6.21302	-4.43065	0.000495113	0.00746826	-0.0948881
PSCA	-1.84442	5.8359	-4.42782	0.00049791	0.00748253	-0.100411
CLDND1	1.03606	5.34124	4.41796	0.000507788	0.00758866	-0.119668
TST	-1.1226	6.52275	-4.41416	0.000511647	0.00761353	-0.12709
INHBA	1.35024	5.71785	4.39936	0.000526959	0.00775599	-0.155994
TUBB	1.36319	8.51463	4.39874	0.000527618	0.00775599	-0.157219
BLVRB	-1.53136	6.6224	-4.38985	0.00053705	0.00786841	-0.174584
EPAS1	-1.66324	7.92139	-4.3897	0.000537212	0.00786841	-0.17488
CHL1	-1.61871	5.53163	-4.37874	0.000549087	0.00797014	-0.196308
PRSS23	-1.29214	8.16713	-4.36589	0.000563355	0.00813343	-0.221446
CCL19	-1.40176	5.94389	-4.32226	0.000614688	0.0086581	-0.306887
ANXA4	-1.17118	6.32712	-4.3159	0.000622565	0.0087109	-0.319361
PTGER4	-1.37882	5.14731	-4.31534	0.000623251	0.0087109	-0.32044
INA	2.29667	5.89309	4.31316	0.000625978	0.0087109	-0.324717
PRNP	-1.14964	6.20687	-4.31201	0.00062743	0.00871611	-0.326986
NCAM1	3.27756	6.80922	4.30041	0.000642168	0.00885995	-0.349727
CDH2	2.14483	6.08908	4.29319	0.000651526	0.00897353	-0.363898
RAN	1.0857	8.65765	4.28643	0.000660405	0.00906515	-0.377154
PER2	-1.18737	7.21108	-4.2791	0.000670175	0.00913721	-0.391535
SERPINA1	-1.254	6.16889	-4.27485	0.000675916	0.00918451	-0.399889
DHRS9	-1.7829	6.9011	-4.27369	0.000677485	0.00918691	-0.402159
F13A1	-1.05371	6.1894	-4.25474	0.000703738	0.00942863	-0.439386
CSTA	-2.7109	7.18937	-4.2529	0.000706339	0.00942863	-0.442997
GNB1	1.05845	6.24647	4.22357	0.000749178	0.00973811	-0.500639
POSTN	1.11765	8.42532	4.22003	0.000754525	0.00976085	-0.5076
ITGB3BP	1.26632	6.9688	4.21942	0.000755455	0.00976085	-0.508806
ENO2	1.87242	6.81168	4.21922	0.000755757	0.00976085	-0.509197
UBE2I	1.00923	8.52461	4.21677	0.000759493	0.00977787	-0.514023
NME1	1.28726	8.14545	4.21066	0.000768877	0.00986505	-0.526042
SPARC	1.28189	9.12927	4.20277	0.000781162	0.00995349	-0.541556
KAL1	-1.56474	6.49333	-4.20162	0.000782983	0.00995349	-0.543834
CSE1L	1.13554	6.98285	4.19642	0.000791208	0.00999332	-0.55406
FUS	1.03281	7.44684	4.18004	0.000817716	0.0102183	-0.586305
COL5A2	1.33395	6.30005	4.16514	0.000842621	0.0104278	-0.615658
SGCE	1.47447	5.80833	4.16335	0.000845669	0.0104385	-0.61919
TUBG1	1.07425	6.28952	4.15883	0.000853397	0.0105179	-0.628089
SCG5	2.56128	5.89372	4.15342	0.000862755	0.0105848	-0.638757
MYOF	-1.3277	7.52446	-4.14589	0.000875935	0.010677	-0.653587
KPNA2	1.4914	8.1338	4.1457	0.000876279	0.010677	-0.653971
RNASEH2A	1.38392	6.95428	4.11558	0.000931135	0.0112194	-0.713352
OXTR	-1.22134	4.52414	-4.1132	0.000935625	0.0112567	-0.718055
PPM1D	1.10022	5.3459	4.10008	0.000960734	0.0114544	-0.743947
RTN1	2.61992	6.22981	4.09801	0.000964763	0.0114559	-0.748038
FMO3	-1.22585	4.83996	-4.08724	0.000985972	0.0116373	-0.769295
FADS2	1.04234	6.32009	4.08414	0.000992168	0.0116875	-0.775418
ATP6V0E2	1.07616	6.8103	4.08366	0.000993113	0.0116875	-0.776349
NELL1	1.11952	5.27326	4.07863	0.00100326	0.0117726	-0.786285
CHN1	1.08733	7.28384	4.06807	0.0010249	0.0119918	-0.807143
TARS	1.03618	6.19515	4.05386	0.00105477	0.0122176	-0.835218
AKR1C1	-2.23901	9.32809	-4.04233	0.00107966	0.0124676	-0.857999
RBBP4	1.14847	6.02825	4.03868	0.00108765	0.0125088	-0.865207
ELF3	-1.05421	7.7664	-4.03167	0.00110318	0.0126334	-0.879054
RANBP1	1.27122	6.62478	4.03034	0.00110616	0.0126497	-0.881693
TGFBR2	-1.22826	6.50788	-4.0185	0.00113299	0.0128474	-0.905096
ADAM28	-1.28554	5.76	-4.01486	0.00114137	0.0129062	-0.912295
MT1X	-1.01002	8.87167	-4.01135	0.0011495	0.01298	-0.919228
FBLN1	-1.29809	5.77402	-4.00511	0.00116412	0.0131085	-0.931575
RGS16	1.57635	6.14142	4.00277	0.00116966	0.0131526	-0.93621
DPT	-1.12311	4.77837	-3.98102	0.00122235	0.0135379	-0.979228
H1FX	1.37401	7.1093	3.97466	0.00123821	0.0136575	-0.991816
MMP12	3.23472	7.93098	3.95565	0.00128688	0.0141173	-1.02945
SQRDL	-1.19682	7.40142	-3.92542	0.00136828	0.0146719	-1.08929
PTPRZ1	-1.83793	5.56144	-3.918	0.00138905	0.014774	-1.10399
RAB36	-1.20532	5.89923	-3.91538	0.00139646	0.0148168	-1.10918
CA12	-1.31519	5.65721	-3.90189	0.00143524	0.0151488	-1.13589
LHX2	2.1917	5.48741	3.9	0.00144078	0.0151564	-1.13965
IL1R2	-1.54362	5.37301	-3.89999	0.00144079	0.0151564	-1.13966
ANXA1	-1.42388	8.62534	-3.8987	0.00144459	0.0151564	-1.14222
SLCO3A1	1.04187	6.1081	3.89646	0.00145118	0.0151979	-1.14666
SOX11	2.74027	5.69974	3.89359	0.00145967	0.0152452	-1.15235
NASP	1.21381	6.27108	3.88026	0.00149975	0.0155057	-1.17876
TACSTD2	-1.48397	9.58258	-3.85834	0.00156807	0.01597	-1.22218
TRIM36	1.23443	4.5469	3.85825	0.00156836	0.01597	-1.22236
GPR87	-1.08163	4.77595	-3.84385	0.00161499	0.0163829	-1.25091
STXBP1	1.06709	6.8165	3.81765	0.00170342	0.0170237	-1.30284
TFRC	1.26514	8.97721	3.81538	0.00171131	0.0170814	-1.30734
MAK	-1.02628	4.6921	-3.79486	0.00178434	0.0177011	-1.34804
RUNDC3A	1.04449	5.2307	3.79195	0.00179493	0.0177408	-1.3538
FGF9	1.46271	5.86916	3.78863	0.00180711	0.017823	-1.36038
NQO1	-1.72089	6.92442	-3.76889	0.00188127	0.0183475	-1.39953
SLC7A5	1.35823	6.95615	3.76477	0.00189715	0.0184299	-1.40771
SDC4	-1.01058	6.90011	-3.75988	0.00191616	0.018487	-1.41741
RIPPLY3	1.4992	5.1872	3.74377	0.0019801	0.018903	-1.44935
CADM1	1.035	5.80214	3.72007	0.00207815	0.0195711	-1.49635
CD9	-1.15252	10.3767	-3.69506	0.00218694	0.0202073	-1.54595
SRPX	-1.09669	5.18134	-3.6883	0.00221733	0.0203573	-1.55937
CAMK2B	1.56141	4.79557	3.68809	0.00221828	0.0203573	-1.55978
ITM2A	-1.00699	5.20853	-3.68126	0.00224939	0.0205264	-1.57332
A2M	-1.07264	9.14568	-3.66193	0.00233991	0.0210905	-1.61165
BCL2	1.25646	6.13082	3.64392	0.00242757	0.0216155	-1.64736
SLC38A1	1.085	7.10093	3.63568	0.00246879	0.0218862	-1.66371
FZD2	1.00852	4.86214	3.62576	0.00251927	0.0221877	-1.68336
YBX3	-1.31665	7.57745	-3.62437	0.00252647	0.0222269	-1.68613
THBD	-1.00712	5.55047	-3.61898	0.00255441	0.0223996	-1.6968
CRMP1	1.33373	6.24123	3.61443	0.00257829	0.0225357	-1.70583
LGALS1	1.00651	9.33295	3.6094	0.00260491	0.0226291	-1.7158
BARD1	1.1914	5.90362	3.60822	0.00261118	0.0226517	-1.71813
NMU	1.50247	6.19066	3.59899	0.0026609	0.0230336	-1.73643
LZTFL1	-1.32782	5.6599	-3.57167	0.00281369	0.023946	-1.79058
TIA1	1.06525	6.08175	3.56962	0.00282547	0.0239957	-1.79463
CXCL14	-1.93407	6.27289	-3.56739	0.00283839	0.024055	-1.79905
ATP8A2	1.12687	5.53266	3.56077	0.00287707	0.0242556	-1.81217
RAD21	1.07209	6.51454	3.5488	0.00294829	0.0247014	-1.83587
S100P	-2.00592	8.59206	-3.53516	0.00303166	0.025243	-1.86289
CLDN10	-1.73857	6.53229	-3.53025	0.00306223	0.0254713	-1.87261
PTBP2	1.07492	5.28302	3.52686	0.00308355	0.0255307	-1.87933
DDC	2.24653	6.36193	3.51511	0.00315851	0.0260311	-1.90259
AZGP1	-1.7988	4.41728	-3.50391	0.00323169	0.0263655	-1.92477
CD44	-1.24595	6.86335	-3.46659	0.00348789	0.0278652	-1.99859
HOXB6	1.25228	4.74309	3.46179	0.00352235	0.0280573	-2.0081
GCLC	-1.05474	6.38717	-3.45444	0.00357563	0.0283978	-2.02262
GGH	1.85234	6.68373	3.44024	0.00368101	0.0290351	-2.0507
AQP3	-1.5784	8.08238	-3.41978	0.00383826	0.0298963	-2.09112
COL1A1	1.51842	7.43763	3.41279	0.00389349	0.0302101	-2.10493
LYN	-1.02169	5.09269	-3.40571	0.00395031	0.0305251	-2.11892
ATP2C1	1.47313	7.09901	3.38404	0.0041293	0.0315704	-2.16171
ELAVL4	2.01241	5.60138	3.3762	0.00419602	0.0318244	-2.17717
BCL6	-1.03978	7.43896	-3.37373	0.00421724	0.0318658	-2.18204
CTSC	-1.228	8.43619	-3.35981	0.00433894	0.0324818	-2.20949
SERPINB3	-1.85243	7.41012	-3.35835	0.00435193	0.0325319	-2.21237
ANXA3	-1.0265	5.5364	-3.34709	0.00445323	0.0328208	-2.23457
KLF5	-1.01056	4.13323	-3.31875	0.00471888	0.0344326	-2.29042
SLC4A4	-1.02854	5.15994	-3.30331	0.00487016	0.0353046	-2.32081
CCL5	-1.1405	6.18815	-3.29313	0.0049725	0.0357313	-2.34084
QPCT	1.34674	5.49068	3.28946	0.00500992	0.0358136	-2.34806
SCGB2A1	-2.02558	5.89454	-3.2609	0.00531092	0.0373706	-2.4042
GPR19	1.00765	5.54029	3.24897	0.00544192	0.0380276	-2.42764
LTF	-2.70764	7.12701	-3.23628	0.00558476	0.0387913	-2.45254
PPAP2B	-1.04973	5.39412	-3.23526	0.00559649	0.0388026	-2.45456
CFB	-1.10378	6.54447	-3.22699	0.00569174	0.039164	-2.47078
C1S	-1.12148	7.79543	-3.22655	0.00569681	0.0391656	-2.47163
SLC6A14	-1.55283	6.03952	-3.22147	0.00575619	0.0394396	-2.4816
DPYSL4	1.53899	4.73891	3.20554	0.00594645	0.0404571	-2.51283
KCNJ16	-1.23704	4.88076	-3.20527	0.00594972	0.0404571	-2.51336
MAPT	1.18509	5.72111	3.17359	0.00634706	0.0424099	-2.57541
ENC1	1.04919	7.78578	3.17245	0.00636182	0.0424734	-2.57763
LAPTM4B	1.11236	8.38715	3.16118	0.00650965	0.0431751	-2.59966
CEBPD	-1.11083	7.44867	-3.15714	0.00656354	0.0433547	-2.60757
COL1A2	1.31454	9.54067	3.15228	0.00662894	0.0436797	-2.61707
H2AFV	1.06277	7.88326	3.12855	0.0069574	0.0452903	-2.66341
MUC1	-1.1124	6.72522	-3.12798	0.00696555	0.0453069	-2.66453
DMBT1	-1.75343	6.8647	-3.12744	0.00697313	0.0453198	-2.66558
SPOCK1	1.31763	6.11048	3.11677	0.00712644	0.0459468	-2.6864
LGALS3	-1.16462	9.02079	-3.11373	0.00717067	0.0459984	-2.69232
LMO3	2.14387	6.78081	3.11025	0.00722171	0.0461562	-2.69911
ALDH2	-1.26575	8.05422	-3.09502	0.00744909	0.047236	-2.72878
HMGB1	1.0357	7.0368	3.0889	0.00754252	0.0476789	-2.7407
DPYSL2	1.28771	7.38753	3.07303	0.00779014	0.0485982	-2.77159
IFI16	-1.13071	6.4004	-3.05582	0.00806774	0.0499064	-2.80505
CXCR4	1.46148	7.10796	3.05532	0.00807584	0.0499183	-2.80601

## Sheet: GSE108055
id	logFC	AveExpr	t	P.Value	adj.P.Val	B
UHRF1	4.06436	8.92967	20.735	1.835e-16	1.81687e-12	27.3758
RFC4	2.71842	9.85775	20.4416	2.5114e-16	1.81687e-12	27.0887
TYMS	3.86821	9.38606	19.6515	5.96874e-16	2.87872e-12	26.2918
KIF2C	3.08696	8.29433	18.7579	1.65065e-15	5.97083e-12	25.3471
CDC20	4.27668	10.0668	18.0594	3.76801e-15	9.39438e-12	24.5744
AURKB	2.30057	8.11873	18.0317	3.89566e-15	9.39438e-12	24.5431
TIMELESS	2.57369	9.30356	17.2404	1.02826e-14	2.12541e-11	23.6276
TOP2A	4.52307	9.38771	16.6119	2.28569e-14	3.72759e-11	22.8691
MELK	3.00965	8.27609	16.6008	2.31863e-14	3.72759e-11	22.8555
CDCA5	3.26357	8.79058	16.4326	2.88424e-14	4.17321e-11	22.6475
MCM4	2.89569	9.27771	15.9382	5.53978e-14	6.79857e-11	22.0237
FAM64A	2.33474	7.85434	15.8946	5.87287e-14	6.79857e-11	21.9677
TK1	1.61573	7.96106	15.8653	6.10833e-14	6.79857e-11	21.9301
UBE2T	2.82471	8.67409	15.7885	6.7727e-14	6.82414e-11	21.8311
RNASEH2A	2.42157	8.90691	15.7562	7.07458e-14	6.82414e-11	21.7892
CENPA	3.45406	8.39683	15.6631	8.02425e-14	7.18167e-11	21.6684
CCNE2	2.56312	8.10094	15.6261	8.43793e-14	7.18167e-11	21.6201
RAD54L	1.8852	7.5738	15.5333	9.57556e-14	7.69716e-11	21.4986
MAD2L1	2.98076	8.46022	15.2448	1.42472e-13	1.08496e-10	21.1162
CDC7	2.16035	8.7068	14.9529	2.1431e-13	1.55042e-10	20.7224
LHX2	4.43062	8.79259	14.905	2.29288e-13	1.5798e-10	20.6572
ACTL6A	1.92868	10.2449	14.7237	2.96663e-13	1.9511e-10	20.4081
PRC1	3.42018	9.40019	14.5279	3.92994e-13	2.47228e-10	20.1359
TOPBP1	1.8148	10.1258	14.3101	5.39244e-13	3.25097e-10	19.8291
CKS1B	2.37355	9.78604	14.1771	6.5537e-13	3.6578e-10	19.6397
DEPDC1	2.25217	7.68553	14.1751	6.57287e-13	3.6578e-10	19.6369
MCM7	2.00726	10.1582	14.0781	7.58511e-13	4.06478e-10	19.4977
C16ORF75	2.49461	8.62113	13.7436	1.25058e-12	6.46239e-10	19.0109
DKFZP762E1312	2.21499	7.95038	13.7033	1.32911e-12	6.54279e-10	18.9516
CDCA4	2.04398	8.52937	13.6898	1.35658e-12	6.54279e-10	18.9316
ASF1B	2.92677	8.3217	13.6085	1.53471e-12	7.09307e-10	18.8113
TUBB3	4.50012	9.35393	13.5941	1.56872e-12	7.09307e-10	18.7899
UBE2C	3.25829	8.49933	13.5101	1.78309e-12	7.81804e-10	18.6649
RFC5	1.87023	8.81838	13.4269	2.02591e-12	8.62143e-10	18.5402
E2F2	3.28838	9.00589	13.3578	2.25323e-12	9.31483e-10	18.4363
CDKN2A	2.28831	7.79699	13.2909	2.49902e-12	9.93106e-10	18.3351
TROAP	2.80227	8.10182	13.2805	2.53956e-12	9.93106e-10	18.3194
INHBE	1.61795	7.41958	13.2251	2.76771e-12	1.05384e-09	18.2353
CENPF	3.98732	8.76717	13.1938	2.90605e-12	1.07815e-09	18.1875
KIF20A	2.53066	8.01827	13.0538	3.61752e-12	1.3062e-09	17.9732
CHAF1B	2.3614	8.11261	13.0392	3.70131e-12	1.3062e-09	17.9508
CDT1	2.82151	8.26048	12.987	4.019e-12	1.36885e-09	17.8701
CENPM	2.06515	8.13506	12.9793	4.06806e-12	1.36885e-09	17.8582
TUBG1	1.55796	8.72248	12.8727	4.81569e-12	1.5836e-09	17.6928
C18ORF56	3.04757	8.30528	12.638	7.00954e-12	2.2538e-09	17.3245
SPAG5	2.98082	8.68794	12.6177	7.24195e-12	2.27791e-09	17.2924
ECT2	1.91569	7.64454	12.5643	7.89444e-12	2.43031e-09	17.2077
CCNA2	2.32294	8.21364	12.5412	8.19539e-12	2.43948e-09	17.1709
LOC730534	1.85935	12.9494	12.5362	8.26143e-12	2.43948e-09	17.163
PCNA	1.73338	9.3724	12.5072	8.66003e-12	2.48448e-09	17.1167
ORC1L	1.67086	7.5991	12.5003	8.75725e-12	2.48448e-09	17.1058
EZH2	1.92227	7.72261	12.4495	9.51168e-12	2.64663e-09	17.0245
CDC2	2.90563	8.38325	12.3365	1.14417e-11	2.99067e-09	16.8428
DLG7	2.97178	8.2112	12.3363	1.14453e-11	2.99067e-09	16.8425
PTTG1	3.10087	8.9808	12.3267	1.16268e-11	2.99067e-09	16.827
FANCI	2.34537	8.20464	12.3245	1.16681e-11	2.99067e-09	16.8235
RRM2	1.82747	7.59933	12.31	1.19503e-11	2.99067e-09	16.8
LMNB2	2.56296	9.60219	12.3048	1.20518e-11	2.99067e-09	16.7917
ATAD2	2.25859	8.34887	12.2976	1.2195e-11	2.99067e-09	16.7801
SLBP	1.29564	8.6739	12.2166	1.39369e-11	3.36088e-09	16.6486
GMNN	1.76307	8.80557	12.1776	1.48657e-11	3.5261e-09	16.5851
HES6	4.81759	10.9445	12.1149	1.64959e-11	3.84967e-09	16.4826
RCC2	2.10906	11.4637	12.0396	1.87022e-11	4.29528e-09	16.3589
RAD51AP1	2.69415	8.57234	11.9653	2.11787e-11	4.78804e-09	16.2363
TPX2	2.52967	8.15535	11.8668	2.49951e-11	5.56391e-09	16.0728
CDCA8	2.62255	8.07567	11.7411	3.09303e-11	6.78077e-09	15.8625
PSRC1	1.83136	7.83064	11.6575	3.56698e-11	7.70309e-09	15.7217
NUSAP1	3.63137	9.64831	11.6361	3.69965e-11	7.87209e-09	15.6857
ERGIC1	-1.56882	8.76221	-11.599	3.9428e-11	8.26788e-09	15.6228
LOC731314	2.37102	8.93204	11.5603	4.21348e-11	8.70927e-09	15.5571
C16ORF59	2.47896	7.89367	11.4846	4.80121e-11	9.78432e-09	15.428
RFWD3	1.649	8.99745	11.4609	5.0024e-11	1.00527e-08	15.3874
PAQR4	2.64211	9.56235	11.3786	5.77028e-11	1.1437e-08	15.2462
LOC731835	3.46364	8.35452	11.3586	5.97411e-11	1.16278e-08	15.2118
FEN1	1.97661	7.85516	11.3503	6.06074e-11	1.16278e-08	15.1976
UNG	1.59942	8.65584	11.3459	6.10764e-11	1.16278e-08	15.1899
NEK2	1.67384	7.37206	11.3269	6.31374e-11	1.18641e-08	15.1571
CCT2	1.26391	11.0976	11.2775	6.88358e-11	1.2769e-08	15.0716
MARCKSL1	2.75635	10.2027	11.2701	6.97259e-11	1.27704e-08	15.0588
DOLPP1	1.24346	8.37949	11.2369	7.39074e-11	1.33671e-08	15.0012
NUF2	2.1811	7.71314	11.1507	8.60093e-11	1.53638e-08	14.851
PAXIP1	1.52552	8.63204	11.1224	9.04251e-11	1.59556e-08	14.8014
PSAT1	1.47481	7.42006	10.9568	1.21354e-10	2.1155e-08	14.5098
LOC148915	1.97628	11.5347	10.9364	1.25867e-10	2.16806e-08	14.4736
CDCA3	2.05001	7.74193	10.8965	1.35198e-10	2.30139e-08	14.4026
MCM2	2.45265	8.34431	10.8701	1.41749e-10	2.38484e-08	14.3557
HS.66187	3.14995	9.16686	10.8288	1.52689e-10	2.51288e-08	14.2819
CNTNAP2	4.17379	9.37174	10.8282	1.52833e-10	2.51288e-08	14.281
C15ORF52	-2.45031	8.83612	-10.785	1.6523e-10	2.6862e-08	14.2036
CDK2AP1	1.40827	12.7506	10.7448	1.77699e-10	2.8568e-08	14.1314
HPRT1	1.49101	9.21188	10.7284	1.83059e-10	2.90771e-08	14.1019
PPP1R14B	1.45918	11.6528	10.7171	1.86831e-10	2.90771e-08	14.0816
CHEK1	1.88868	7.65275	10.7165	1.87032e-10	2.90771e-08	14.0805
IQGAP3	2.3771	8.68645	10.711	1.88904e-10	2.90771e-08	14.0707
PSPH	1.27556	7.67238	10.6996	1.92876e-10	2.92099e-08	14.05
SMS	1.62375	10.649	10.6969	1.93804e-10	2.92099e-08	14.0452
AURKA	2.51784	8.62536	10.6622	2.06424e-10	3.07912e-08	13.9826
PBK	3.02025	8.14863	10.6341	2.1726e-10	3.2077e-08	13.9318
TFDP1	1.8907	9.9617	10.5782	2.40621e-10	3.48989e-08	13.8303
TTK	2.89952	8.26647	10.5769	2.41198e-10	3.48989e-08	13.8279
DLX5	3.61795	8.42065	10.5646	2.46692e-10	3.53405e-08	13.8056
HMGB2	2.44656	9.36989	10.4754	2.90574e-10	4.12187e-08	13.6429
ASPM	3.75782	8.96251	10.4047	3.31096e-10	4.6511e-08	13.5131
DDX39	1.44569	10.1273	10.3978	3.35365e-10	4.66576e-08	13.5003
C9ORF140	2.19182	7.84875	10.3884	3.41271e-10	4.68395e-08	13.483
KPNA2	1.82846	9.23712	10.3854	3.43147e-10	4.68395e-08	13.4775
INSM1	4.19776	9.7878	10.3776	3.4812e-10	4.70743e-08	13.4632
ASCL1	5.77135	10.792	10.3415	3.72254e-10	4.98717e-08	13.3965
POLE2	1.84114	7.99081	10.3232	3.85136e-10	5.11242e-08	13.3627
DSCR6	4.12553	9.40809	10.2882	4.11039e-10	5.40666e-08	13.298
CDC45L	1.47163	7.28473	10.2814	4.16291e-10	5.4264e-08	13.2853
MTHFD2	2.32662	9.23471	10.2748	4.21435e-10	5.43096e-08	13.2731
DONSON	1.31677	7.60497	10.2714	4.24147e-10	5.43096e-08	13.2667
E2F8	1.17854	7.16285	10.2209	4.66104e-10	5.90052e-08	13.1729
FANCL	1.5168	8.57695	10.2167	4.69811e-10	5.90052e-08	13.165
ZMYND19	1.35764	8.47349	10.213	4.73053e-10	5.90052e-08	13.1581
HMMR	2.57914	8.07326	10.1843	4.99182e-10	6.12256e-08	13.1046
ZWINT	1.14174	7.33681	10.1842	4.99317e-10	6.12256e-08	13.1044
KIAA0101	1.77223	7.82401	10.1785	5.04694e-10	6.13648e-08	13.0937
ANLN	1.90275	7.86587	10.1709	5.11941e-10	6.14672e-08	13.0795
ZNF488	1.68894	7.67583	10.1687	5.14032e-10	6.14672e-08	13.0755
FIGNL1	1.51059	7.59261	10.158	5.2446e-10	6.22001e-08	13.0555
CLCC1	1.28393	8.59684	10.0991	5.86047e-10	6.89392e-08	12.9449
CKAP2L	2.68295	8.09424	10.0818	6.05458e-10	7.04699e-08	12.9125
KNTC1	2.28249	8.69292	10.0789	6.08801e-10	7.04699e-08	12.907
C1ORF135	1.6734	7.43549	10.0454	6.48626e-10	7.39899e-08	12.8439
STMN1	2.11155	8.45126	10.0447	6.49438e-10	7.39899e-08	12.8427
BUB1	2.43064	8.23754	10.0342	6.62539e-10	7.48879e-08	12.8228
KIF14	2.27355	8.0009	10.0301	6.67672e-10	7.48879e-08	12.8151
NDC80	2.92908	8.41318	10.0241	6.75364e-10	7.51681e-08	12.8037
CBX7	-1.65102	8.61109	-10.0178	6.83423e-10	7.54843e-08	12.7919
FAM72A	1.35686	7.39248	9.99632	7.11852e-10	7.80287e-08	12.7513
CCDC21	1.92331	8.30933	9.9732	7.43823e-10	8.09201e-08	12.7075
CCDC14	1.34254	10.5558	9.95474	7.70429e-10	8.31891e-08	12.6725
CHAF1A	1.47258	7.6777	9.89836	8.57892e-10	9.12708e-08	12.5653
MLF1IP	2.18883	8.11167	9.80814	1.01984e-09	1.07708e-07	12.393
VSIG2	-2.50294	8.84392	-9.80413	1.02772e-09	1.07754e-07	12.3853
HS.143018	-2.99441	8.18382	-9.79917	1.03756e-09	1.08003e-07	12.3758
COL1A1	3.10524	10.0322	9.78421	1.06787e-09	1.10365e-07	12.3471
HIST1H4C	1.49268	13.1655	9.77335	1.09043e-09	1.11897e-07	12.3263
NT5DC1	-1.23171	8.51381	-9.7497	1.1413e-09	1.16292e-07	12.2808
BUB1B	1.9981	7.67726	9.70795	1.23715e-09	1.25178e-07	12.2004
C12ORF48	1.61954	7.71799	9.70417	1.24626e-09	1.25223e-07	12.1931
VRK1	1.20074	8.36476	9.68919	1.28292e-09	1.28017e-07	12.1642
CCDC71	-1.2797	7.48225	-9.68115	1.30306e-09	1.29137e-07	12.1486
VIPR1	-2.83829	8.5228	-9.62268	1.45969e-09	1.43271e-07	12.0354
CENPE	1.78035	7.7546	9.62065	1.46548e-09	1.43271e-07	12.0315
MYCBP2	-1.15478	8.96843	-9.57321	1.60738e-09	1.56088e-07	11.9393
E2F7	2.56389	7.76958	9.53435	1.73415e-09	1.67276e-07	11.8635
POLQ	1.64821	7.60684	9.4913	1.88673e-09	1.80788e-07	11.7794
HS.193767	-2.67533	7.87739	-9.47323	1.95484e-09	1.86083e-07	11.744
KLK12	3.28747	8.43886	9.46871	1.97228e-09	1.86516e-07	11.7351
LOC647000	1.44405	11.7441	9.43933	2.08959e-09	1.96327e-07	11.6774
DNMT1	1.90313	11.3954	9.43023	2.12738e-09	1.98587e-07	11.6595
PRICKLE1	-2.243	8.29903	-9.42257	2.15969e-09	2.00311e-07	11.6445
HN1	1.97456	10.1874	9.41765	2.18075e-09	2.00977e-07	11.6348
STIL	2.77278	9.02847	9.36231	2.43251e-09	2.22759e-07	11.5257
CDK4	1.1162	10.4428	9.29132	2.80011e-09	2.5481e-07	11.3852
SHMT2	1.48992	10.3999	9.28559	2.83218e-09	2.55403e-07	11.3738
ACYP1	1.43707	9.08535	9.28386	2.84192e-09	2.55403e-07	11.3704
SULF1	2.31769	8.7641	9.26313	2.9616e-09	2.62762e-07	11.3292
FAM83D	2.34276	8.04728	9.26225	2.96678e-09	2.62762e-07	11.3274
EML2	-1.47561	9.4119	-9.2603	2.97829e-09	2.62762e-07	11.3236
SPTBN1	-2.4418	8.94461	-9.25334	3.01988e-09	2.64816e-07	11.3097
CCNB2	3.40457	8.84975	9.24114	3.09417e-09	2.69696e-07	11.2854
KIF11	2.43429	8.03402	9.22054	3.22401e-09	2.79331e-07	11.2444
CENPK	1.55133	7.48229	9.21501	3.25979e-09	2.80749e-07	11.2334
MLLT11	3.53167	9.59987	9.20118	3.35109e-09	2.86905e-07	11.2058
HS.445414	-1.2233	7.64169	-9.17487	3.5322e-09	3.00631e-07	11.1532
CEP55	2.36653	8.01559	9.14965	3.71522e-09	3.12694e-07	11.1027
TMPO	1.30006	7.40391	9.14939	3.71715e-09	3.12694e-07	11.1022
MAG1	-1.82896	7.70968	-9.13552	3.82203e-09	3.19659e-07	11.0744
KIF4A	1.57129	7.4863	9.1189	3.95171e-09	3.28605e-07	11.041
CDKN3	2.25503	8.04192	9.09182	4.1729e-09	3.45016e-07	10.9866
DEPDC1B	1.244	7.17732	9.07211	4.34187e-09	3.56946e-07	10.9469
FBXO5	2.39122	9.15359	9.06101	4.44007e-09	3.62957e-07	10.9246
VBP1	1.41636	9.97708	9.04426	4.59275e-09	3.73329e-07	10.8908
C18ORF24	1.31446	7.39591	9.03154	4.71225e-09	3.7935e-07	10.8651
ERCC5	-1.15408	9.303	-9.0308	4.71926e-09	3.7935e-07	10.8636
PLK4	1.84982	8.03882	9.01843	4.83883e-09	3.84687e-07	10.8386
PLK1	1.00939	7.18076	9.01148	4.9073e-09	3.86546e-07	10.8246
FLJ10986	-1.8347	8.76671	-9.00889	4.93302e-09	3.86546e-07	10.8194
TMEM118	2.03687	8.03805	9.00609	4.96106e-09	3.86546e-07	10.8137
ST6GALNAC6	-1.68269	8.34147	-8.98939	5.13173e-09	3.97064e-07	10.7799
C19ORF48	1.64776	8.74245	8.9797	5.23348e-09	4.02783e-07	10.7602
ZDHHC13	1.06789	7.87717	8.96699	5.37009e-09	4.1111e-07	10.7345
FANCG	1.7183	8.41373	8.94686	5.5941e-09	4.26005e-07	10.6936
KIF23	1.28108	7.35793	8.93295	5.7545e-09	4.35926e-07	10.6654
HS.440088	-1.22181	8.04477	-8.92205	5.88349e-09	4.43376e-07	10.6432
PIK3R1	-1.15814	8.03222	-8.88613	6.33011e-09	4.71566e-07	10.57
RBM4B	1.20159	9.32328	8.88418	6.35534e-09	4.71566e-07	10.5661
CCNB1	2.59036	8.2663	8.87389	6.49015e-09	4.79112e-07	10.5451
OIP5	1.71667	7.41658	8.86629	6.59163e-09	4.84133e-07	10.5296
C12ORF56	1.82673	7.41875	8.85428	6.75541e-09	4.91944e-07	10.505
EIF2AK1	1.18699	10.0464	8.85351	6.76597e-09	4.91944e-07	10.5034
C12ORF32	1.05894	8.17379	8.81834	7.27078e-09	5.26005e-07	10.4315
CKAP5	1.24992	9.59878	8.78627	7.76489e-09	5.58956e-07	10.3657
GPT2	2.39406	9.10303	8.77988	7.86749e-09	5.63538e-07	10.3526
RBBP7	1.14518	10.4295	8.74311	8.48516e-09	6.04787e-07	10.277
HS.575583	1.51323	7.32807	8.72791	8.75492e-09	6.20955e-07	10.2457
PPM1E	2.62369	8.37284	8.72383	8.82878e-09	6.2314e-07	10.2373
TACC3	1.59255	8.34218	8.71417	9.00636e-09	6.32588e-07	10.2173
CDCA2	1.30375	7.2495	8.69175	9.43272e-09	6.56916e-07	10.1711
NDRG2	-1.60456	8.06137	-8.68916	9.48325e-09	6.56916e-07	10.1657
PAFAH1B3	2.2287	8.69883	8.68887	9.48894e-09	6.56916e-07	10.1651
LOC650369	1.59676	11.2655	8.6436	1.04203e-08	7.17961e-07	10.0714
LOC653226	1.23747	11.7286	8.63238	1.06653e-08	7.28017e-07	10.0482
ZBTB16	-2.47768	8.20048	-8.63231	1.06669e-08	7.28017e-07	10.048
ZBTB4	-1.08755	8.63038	-8.62541	1.08206e-08	7.33778e-07	10.0337
MCM6	1.5944	7.56176	8.62398	1.08528e-08	7.33778e-07	10.0308
FGD1	1.36711	7.57418	8.58914	1.16668e-08	7.8515e-07	9.95838
ZIC2	4.50465	8.97658	8.58474	1.1774e-08	7.88691e-07	9.94923
PUM1	1.00765	10.7201	8.58175	1.18472e-08	7.89942e-07	9.94302
DLL3	2.78953	8.25893	8.57855	1.19265e-08	7.91579e-07	9.93635
HS.184721	-2.3148	7.36431	-8.56959	1.21508e-08	8.02787e-07	9.9177
MCM10	1.70429	7.51786	8.55627	1.24924e-08	8.21604e-07	9.88995
DCC1	1.73838	8.03726	8.55203	1.26031e-08	8.25136e-07	9.88112
RRM1	1.46396	11.1615	8.54111	1.28934e-08	8.34916e-07	9.85833
C6ORF173	1.54192	8.01581	8.53991	1.29256e-08	8.34916e-07	9.85583
SGOL1	1.55563	7.28048	8.5349	1.30613e-08	8.38809e-07	9.84538
GGH	1.93983	9.27706	8.53342	1.31019e-08	8.38809e-07	9.84228
NCAPG	2.48903	8.41937	8.50462	1.39136e-08	8.82962e-07	9.78211
STRA13	1.04016	10.756	8.49817	1.41024e-08	8.91039e-07	9.76862
C17ORF53	1.33409	7.73231	8.48681	1.44415e-08	9.08495e-07	9.74483
LOC440145	1.35046	7.78322	8.45918	1.53015e-08	9.54298e-07	9.68693
PARP1	1.71726	11.3716	8.45231	1.55234e-08	9.63983e-07	9.67252
PNPLA6	-1.35826	9.79616	-8.43459	1.61111e-08	9.96206e-07	9.63532
MSH2	1.48728	7.92144	8.43026	1.62581e-08	1.00102e-06	9.62622
QSOX2	1.79194	8.66454	8.42245	1.65271e-08	1.01327e-06	9.60979
SNRPB	1.11561	11.1312	8.41346	1.68424e-08	1.02824e-06	9.59088
POLE	1.82565	10.1436	8.4073	1.70618e-08	1.03726e-06	9.57792
LOC731049	2.73964	9.76529	8.404	1.71806e-08	1.04011e-06	9.57097
CROT	-1.18268	7.53438	-8.39994	1.73277e-08	1.04464e-06	9.56244
DNAJC9	1.66848	10.1005	8.39197	1.76207e-08	1.05353e-06	9.54565
C13ORF3	1.75361	7.6172	8.37803	1.81455e-08	1.07776e-06	9.51626
P15RS	1.29787	9.06686	8.37726	1.8175e-08	1.07776e-06	9.51464
WDR8	1.02913	9.07668	8.37281	1.83463e-08	1.08348e-06	9.50525
LOC54103	-1.05723	7.72822	-8.36895	1.84961e-08	1.08789e-06	9.49711
CBX2	2.28037	8.01665	8.35864	1.89024e-08	1.09985e-06	9.47535
PRR6	2.42733	9.86928	8.35821	1.89198e-08	1.09985e-06	9.47443
MGC40489	1.25714	7.66204	8.35801	1.89276e-08	1.09985e-06	9.47402
DTL	2.52071	9.22339	8.34676	1.93824e-08	1.12051e-06	9.45024
C14ORF122	1.19399	8.30353	8.3454	1.9438e-08	1.12051e-06	9.44737
SOX4	2.39094	10.375	8.33246	1.99765e-08	1.14698e-06	9.42001
ESCO2	1.10151	7.06642	8.32915	2.01165e-08	1.15046e-06	9.41302
TUBB2B	4.82884	10.6409	8.32725	2.01974e-08	1.15053e-06	9.409
ALDH2	-2.28035	9.725	-8.3209	2.04705e-08	1.16152e-06	9.39555
ALS2CR4	1.39965	8.76251	8.31157	2.08782e-08	1.17016e-06	9.3758
CENPH	1.29163	7.38923	8.30885	2.09986e-08	1.17016e-06	9.37005
NUP62	1.33783	11.4554	8.30807	2.10333e-08	1.17016e-06	9.36839
PRIM1	1.22567	8.12366	8.30773	2.10486e-08	1.17016e-06	9.36766
SMC4	1.77324	9.28723	8.30573	2.11378e-08	1.17016e-06	9.36343
ISL1	4.83829	9.10416	8.30283	2.12678e-08	1.17016e-06	9.35729
MMP11	2.11955	7.67508	8.30279	2.12697e-08	1.17016e-06	9.3572
GALC	-1.22555	9.2419	-8.2836	2.21519e-08	1.20782e-06	9.31651
PPAT	1.58458	8.25485	8.28247	2.22048e-08	1.20782e-06	9.31412
MDK	1.71072	9.24424	8.26446	2.30688e-08	1.25012e-06	9.27589
SUV420H2	1.49088	9.40149	8.24586	2.39979e-08	1.29562e-06	9.23635
RHBDL3	2.8369	8.08683	8.24338	2.41246e-08	1.29762e-06	9.23107
DUSP18	-1.0104	8.13771	-8.23327	2.46485e-08	1.31673e-06	9.20956
ZNF763	-1.29509	7.8138	-8.23301	2.4662e-08	1.31673e-06	9.20901
GPER	-1.54898	7.52888	-8.22089	2.53062e-08	1.34616e-06	9.18318
PFN2	2.03257	8.99951	8.21703	2.55148e-08	1.35228e-06	9.17496
E2F1	1.50169	7.51491	8.21308	2.57301e-08	1.35617e-06	9.16655
FLJ23834	-2.08414	7.58466	-8.21225	2.57756e-08	1.35617e-06	9.16478
USP1	1.63836	8.99424	8.20215	2.63355e-08	1.37162e-06	9.14325
CTHRC1	3.18258	9.80879	8.20183	2.63537e-08	1.37162e-06	9.14256
E2F3	1.18523	9.70707	8.19298	2.68553e-08	1.39272e-06	9.12368
HNRPR	1.08347	10.8392	8.18671	2.72163e-08	1.4064e-06	9.11031
LOC643790	1.08609	7.64283	8.18012	2.76016e-08	1.42124e-06	9.09623
PKP2	1.16365	7.31594	8.17629	2.7828e-08	1.42781e-06	9.08805
SKP2	1.64519	8.53705	8.16505	2.85038e-08	1.45732e-06	9.06401
CLDN3	1.72192	9.58893	8.15284	2.92566e-08	1.49054e-06	9.0379
ARHGEF19	1.61904	8.69099	8.14602	2.96858e-08	1.5071e-06	9.02331
TTF2	1.28965	8.60646	8.13199	3.05899e-08	1.54218e-06	8.99326
PAFAH2	-1.08384	7.99323	-8.12716	3.09075e-08	1.55278e-06	8.98292
ST3GAL1	-1.33635	8.13843	-8.11911	3.14446e-08	1.57174e-06	8.96566
FAM136A	1.42824	9.82599	8.11826	3.15022e-08	1.57174e-06	8.96383
ADRB2	-2.20987	8.84688	-8.10462	3.24361e-08	1.61278e-06	8.93456
MAD2L2	1.71134	10.2957	8.10225	3.26009e-08	1.61542e-06	8.92948
NCAPD3	1.24566	7.61088	8.09204	3.33221e-08	1.64513e-06	8.90757
TRIM37	1.33643	8.60201	8.09057	3.3428e-08	1.64513e-06	8.90439
ERCC6L	1.76494	7.57184	8.08357	3.39333e-08	1.66434e-06	8.88936
KRT80	1.67911	8.16775	8.08034	3.41692e-08	1.67025e-06	8.88242
GTSE1	1.42147	8.0493	8.07432	3.46138e-08	1.68441e-06	8.86947
EXO1	2.06803	7.7618	8.07185	3.47973e-08	1.68441e-06	8.86417
TBX2	-2.40353	9.06411	-8.05657	3.59591e-08	1.73431e-06	8.83127
HS.16515	-1.20153	7.16054	-8.05469	3.61042e-08	1.73552e-06	8.82724
CENPN	1.75055	8.46285	8.04838	3.65974e-08	1.75341e-06	8.81364
PSIP1	1.67102	9.34067	8.04412	3.6934e-08	1.76369e-06	8.80447
PHGDH	2.40825	10.4411	8.03337	3.77987e-08	1.79904e-06	8.78129
CBX1	1.48106	8.77062	8.01608	3.92323e-08	1.86116e-06	8.74399
LOH3CR2A	-2.36279	8.14045	-8.01178	3.95973e-08	1.87233e-06	8.73472
CDC25C	1.29051	7.22255	8.0092	3.98178e-08	1.87298e-06	8.72915
SLC25A20	-1.0358	7.79943	-8.0086	3.987e-08	1.87298e-06	8.72784
LOC651309	-1.31226	7.47201	-8.00046	4.0576e-08	1.89998e-06	8.71026
PAICS	1.55438	10.0008	7.99814	4.07794e-08	1.90334e-06	8.70525
MCM3	1.23572	8.54637	7.98641	4.1824e-08	1.94087e-06	8.6799
IL11RA	-1.24078	8.39051	-7.98611	4.18516e-08	1.94087e-06	8.67924
SPC25	1.80049	7.44171	7.97999	4.2408e-08	1.95743e-06	8.66601
HDAC1	1.15425	11.3166	7.97921	4.24794e-08	1.95743e-06	8.66433
DEK	1.89172	11.6924	7.97128	4.32131e-08	1.98492e-06	8.64717
FOXD1	2.16036	7.88416	7.96912	4.34154e-08	1.9879e-06	8.64249
C13ORF27	1.37713	8.73234	7.94996	4.52513e-08	2.06543e-06	8.60099
SAE1	1.02209	11.6527	7.93236	4.70091e-08	2.13891e-06	8.56281
FANCE	1.16012	8.42005	7.92827	4.74276e-08	2.15119e-06	8.55393
DSP	1.2554	7.40932	7.91931	4.83571e-08	2.1865e-06	8.53448
LOC88523	-1.50986	8.80967	-7.91678	4.86229e-08	2.19166e-06	8.52899
CDCA7	2.60992	8.30261	7.91112	4.92226e-08	2.21181e-06	8.51671
LPGAT1	1.64326	8.38557	7.90912	4.9437e-08	2.21456e-06	8.51235
SLC39A6	1.26842	8.38804	7.90205	5.02014e-08	2.24187e-06	8.49698
SLC36A4	1.80227	9.01338	7.87642	5.30743e-08	2.34841e-06	8.44121
FLJ46309	-1.72129	7.18332	-7.87012	5.38063e-08	2.37355e-06	8.42749
BIRC5	1.20765	7.25705	7.86602	5.42871e-08	2.38748e-06	8.41857
CBFA2T2	1.25359	7.74995	7.8592	5.50986e-08	2.41582e-06	8.40371
HNRPA1P4	1.26124	11.3458	7.84825	5.64278e-08	2.45198e-06	8.37982
RNF182	1.45198	7.79984	7.84822	5.64316e-08	2.45198e-06	8.37975
C5ORF34	1.2825	7.36249	7.83651	5.78891e-08	2.50471e-06	8.3542
PRPS1	1.11049	9.79386	7.8357	5.79914e-08	2.50471e-06	8.35243
NY-SAR-48	1.05356	7.52868	7.81755	6.0331e-08	2.58412e-06	8.3128
NT5DC3	1.65719	8.56312	7.81729	6.03658e-08	2.58412e-06	8.31222
SEZ6	2.52136	8.07958	7.81176	6.10984e-08	2.60777e-06	8.30013
LOC727761	1.28023	7.9573	7.79896	6.28294e-08	2.67376e-06	8.27213
LRDD	1.3131	8.30121	7.79317	6.36292e-08	2.69986e-06	8.25946
SCML2	1.04731	7.31617	7.78651	6.45617e-08	2.7292e-06	8.24488
C3ORF21	1.37871	9.32876	7.78554	6.4698e-08	2.7292e-06	8.24276
NRM	1.01805	7.87237	7.77534	6.61565e-08	2.78261e-06	8.22042
SEC11C	2.20884	12.4846	7.77263	6.65502e-08	2.78426e-06	8.21448
HDAC2	1.41908	10.9536	7.77242	6.65805e-08	2.78426e-06	8.21402
FOLR1	-2.42593	8.68773	-7.74622	7.05099e-08	2.93163e-06	8.15656
PHF13	1.12117	9.78309	7.74232	7.11154e-08	2.94197e-06	8.14799
CDK2	1.31692	8.36768	7.73263	7.2641e-08	2.99442e-06	8.12672
HS.551143	-1.3787	7.59673	-7.72865	7.3278e-08	3.0121e-06	8.11797
HS.443185	-1.52997	7.48672	-7.71923	7.4808e-08	3.05762e-06	8.09726
FADS1	1.3476	8.92664	7.7162	7.53074e-08	3.06936e-06	8.09059
TMEM69	1.01113	7.90838	7.70254	7.75999e-08	3.15391e-06	8.06053
MRPL3	1.05098	10.6419	7.68006	8.15294e-08	3.28593e-06	8.01103
HS.562352	-1.13837	7.25098	-7.67711	8.20604e-08	3.29814e-06	8.00452
COL3A1	2.04321	10.4025	7.67306	8.27956e-08	3.31847e-06	7.99558
GNG7	-1.06546	7.51362	-7.66544	8.41952e-08	3.36525e-06	7.97878
EXOSC3	1.12104	9.56096	7.66119	8.49867e-08	3.38657e-06	7.9694
SMARCA4	1.1897	10.8325	7.65734	8.57108e-08	3.39767e-06	7.9609
FYCO1	-1.20029	8.6943	-7.6356	8.99172e-08	3.53536e-06	7.91288
GNG4	3.66488	9.14207	7.62693	9.16533e-08	3.58338e-06	7.89371
NBEAL2	-1.21225	8.00737	-7.6261	9.18212e-08	3.58338e-06	7.89188
C10ORF35	1.63603	8.97472	7.6258	9.18816e-08	3.58338e-06	7.89122
HS.538933	1.25901	7.20866	7.62179	9.26983e-08	3.60551e-06	7.88235
FOXM1	1.24669	7.34126	7.60047	9.71666e-08	3.76918e-06	7.83517
HS.347034	-2.38119	7.91967	-7.59553	9.82348e-08	3.80042e-06	7.82421
CEP192	1.25665	8.50595	7.59117	9.91859e-08	3.82169e-06	7.81455
PHF16	1.4138	9.07265	7.59059	9.93126e-08	3.82169e-06	7.81327
TUBA1A	2.26771	11.9519	7.58802	9.98786e-08	3.83327e-06	7.80758
HS.430502	-1.58498	7.18012	-7.58235	1.0114e-07	3.87142e-06	7.795
THOC4	1.5385	8.90122	7.56547	1.04989e-07	3.99759e-06	7.75756
LOC81691	1.70491	7.95635	7.56065	1.06117e-07	4.02758e-06	7.74685
IGSF9	2.7121	7.95271	7.55973	1.06333e-07	4.02758e-06	7.74481
FOXJ3	1.11516	9.95306	7.54762	1.09226e-07	4.12634e-06	7.71791
MSH6	1.63608	10.6165	7.5451	1.09836e-07	4.1386e-06	7.71232
FLJ25404	3.10099	8.49225	7.54255	1.1046e-07	4.1513e-06	7.70664
CCDC99	1.54316	8.03883	7.53937	1.11243e-07	4.1591e-06	7.69957
CTPS	1.50178	8.69451	7.52836	1.13993e-07	4.24002e-06	7.67509
CTXN1	2.37724	10.1565	7.52048	1.16005e-07	4.30379e-06	7.65755
MGC39900	2.6202	8.87432	7.5185	1.16517e-07	4.31172e-06	7.65314
CYP3A5	-2.14554	7.84839	-7.50339	1.20495e-07	4.42497e-06	7.61949
HS.171171	-1.41622	7.70748	-7.49184	1.23629e-07	4.52858e-06	7.59375
HS.162734	-1.31759	7.05431	-7.48459	1.25639e-07	4.59058e-06	7.57759
HNRPD	1.0472	11.6847	7.43287	1.40989e-07	5.12554e-06	7.46205
PIK3R2	1.50055	10.9961	7.42176	1.44529e-07	5.24106e-06	7.43719
FAF1	1.26029	8.98458	7.41173	1.47806e-07	5.3465e-06	7.41472
NASP	1.41757	8.41776	7.40641	1.49573e-07	5.38679e-06	7.40281
PRDX2	1.48506	9.19506	7.40599	1.49715e-07	5.38679e-06	7.40185
WHDC1	-1.03726	7.06061	-7.40502	1.50036e-07	5.38679e-06	7.3997
C1ORF112	1.28372	7.93107	7.39961	1.51864e-07	5.43482e-06	7.38757
C9ORF40	1.27024	7.76086	7.39884	1.52125e-07	5.43482e-06	7.38584
LYPD6	1.01741	7.20136	7.39728	1.52659e-07	5.44044e-06	7.38233
INTS7	1.26508	7.85552	7.39214	1.54423e-07	5.48979e-06	7.37082
ST18	2.0913	7.75799	7.39092	1.54845e-07	5.4913e-06	7.36808
KIF15	1.92684	7.64759	7.38779	1.55933e-07	5.51638e-06	7.36106
NCAPD2	1.23258	8.92165	7.38167	1.58084e-07	5.55174e-06	7.34733
HS.255242	-1.24272	7.09915	-7.36087	1.65626e-07	5.80253e-06	7.30061
TSC22D3	-1.81931	9.71186	-7.35697	1.6708e-07	5.83933e-06	7.29185
ARL6IP6	1.85151	9.41094	7.34861	1.7024e-07	5.92244e-06	7.27307
PRKCE	-1.63587	8.02222	-7.34683	1.70922e-07	5.92244e-06	7.26907
SMAD3	-1.2912	8.21588	-7.34495	1.71645e-07	5.92244e-06	7.26483
NEDD9	-1.28689	7.45628	-7.34425	1.71914e-07	5.92244e-06	7.26326
RMI1	1.26039	7.5355	7.3355	1.75323e-07	5.99706e-06	7.24358
ADHFE1	-1.24824	8.1642	-7.33187	1.7676e-07	6.03193e-06	7.2354
SEH1L	1.06805	8.06007	7.31696	1.82781e-07	6.20392e-06	7.20182
PBX2	-1.3537	8.28981	-7.31621	1.83086e-07	6.20392e-06	7.20015
TDP1	1.08073	7.77379	7.30931	1.85952e-07	6.2863e-06	7.18458
TRPM8	2.5156	7.7421	7.30529	1.8764e-07	6.3286e-06	7.17552
LMNB1	1.62112	7.97139	7.30009	1.89844e-07	6.38804e-06	7.16382
PMAIP1	1.51032	7.57845	7.28982	1.94284e-07	6.50718e-06	7.14064
KIAA1109	-1.75269	7.76166	-7.28656	1.95714e-07	6.52858e-06	7.13329
PRKRA	1.05884	10.5055	7.28631	1.95826e-07	6.52858e-06	7.13272
SLC25A23	-1.49328	9.48557	-7.282	1.97736e-07	6.57104e-06	7.12299
HS.173134	1.68264	7.46345	7.28139	1.98008e-07	6.57104e-06	7.12161
LOC728564	1.11919	9.80892	7.27456	2.01077e-07	6.65764e-06	7.10619
DNAJB11	1.02386	10.9092	7.27121	2.02599e-07	6.6927e-06	7.09864
LOC554203	-1.2674	8.25093	-7.26542	2.05261e-07	6.76519e-06	7.08555
HS.28705	-1.18837	7.08975	-7.25974	2.07909e-07	6.83689e-06	7.0727
RFC3	1.37179	7.57435	7.25564	2.09837e-07	6.88466e-06	7.06345
CCDC64	2.26065	9.05223	7.2516	2.11758e-07	6.93195e-06	7.05432
C7ORF24	1.13217	8.46594	7.24753	2.1371e-07	6.96436e-06	7.04512
FAH	-1.25071	7.55291	-7.24344	2.15693e-07	7.01311e-06	7.03586
ACACB	-1.47926	8.81335	-7.24245	2.16176e-07	7.01311e-06	7.03362
LOC388275	1.24369	10.0644	7.2392	2.17769e-07	7.03326e-06	7.02626
MLPH	-2.171	10.2035	-7.22714	2.23779e-07	7.20113e-06	6.99897
LOC653158	-1.98639	7.68339	-7.2255	2.24613e-07	7.20606e-06	6.99524
CENPL	1.2629	7.58056	7.21508	2.29966e-07	7.36145e-06	6.97163
PCP4	3.13765	8.36197	7.20083	2.37497e-07	7.5524e-06	6.93933
DKC1	1.35359	10.3687	7.18924	2.4381e-07	7.73616e-06	6.91304
TAF2	1.09226	8.43578	7.18257	2.47517e-07	7.80485e-06	6.89791
C15ORF23	1.15043	7.42278	7.18243	2.47598e-07	7.80485e-06	6.89758
CDKN1B	1.11033	9.31462	7.18148	2.48133e-07	7.80485e-06	6.89542
TRIM38	-1.28486	7.70388	-7.1751	2.51746e-07	7.86719e-06	6.88093
HS.131087	-1.08087	7.28733	-7.16841	2.55589e-07	7.97009e-06	6.86574
SFXN3	-1.13137	9.01887	-7.16147	2.59646e-07	8.07916e-06	6.84996
VAT1	-1.43472	9.58327	-7.15553	2.63164e-07	8.17108e-06	6.83647
MAP6D1	2.21194	8.54063	7.14905	2.6706e-07	8.27429e-06	6.82174
UBL3	-1.27251	9.89697	-7.14654	2.6859e-07	8.30392e-06	6.81601
HS.146008	-1.12817	7.04107	-7.1424	2.71126e-07	8.34663e-06	6.80659
IFT57	-1.44018	9.02196	-7.11694	2.87266e-07	8.78743e-06	6.74863
LRRC42	1.33517	9.57575	7.11369	2.89401e-07	8.8156e-06	6.74121
HS.549989	-1.51788	7.72208	-7.10874	2.92675e-07	8.89646e-06	6.72993
OPA1	1.10854	8.56059	7.08973	3.05618e-07	9.25101e-06	6.68656
HS.528436	1.64577	7.36208	7.07903	3.13155e-07	9.44335e-06	6.66214
DLC1	-2.01469	7.57181	-7.07886	3.13277e-07	9.44335e-06	6.66175
PCYOX1	-1.64765	9.21753	-7.06886	3.20499e-07	9.64094e-06	6.63891
KIAA1344	1.19593	7.49737	7.06403	3.2405e-07	9.72755e-06	6.62786
HERC6	-1.13419	8.02061	-7.06235	3.2529e-07	9.74457e-06	6.62403
DUSP3	-1.7238	10.6317	-7.05865	3.2805e-07	9.80692e-06	6.61557
HYLS1	1.76631	8.11978	7.04866	3.35611e-07	9.98878e-06	6.59273
LOC399942	2.21793	9.15647	7.04789	3.36204e-07	9.98878e-06	6.59096
MUTYH	1.14099	9.51384	7.02649	3.53042e-07	1.04461e-05	6.54198
LOC387882	1.56351	9.08884	7.0034	3.72185e-07	1.09454e-05	6.48905
DCK	1.23852	8.77532	6.99948	3.75532e-07	1.10214e-05	6.48008
LMO7	-2.12968	8.07652	-6.99704	3.77635e-07	1.10391e-05	6.47448
C15ORF5	-1.02483	7.00404	-6.99702	3.77658e-07	1.10391e-05	6.47442
THBS2	1.77549	8.94854	6.99328	3.80904e-07	1.11115e-05	6.46584
HCFC1	1.05085	10.6794	6.98879	3.84838e-07	1.12037e-05	6.45554
AKAP13	-1.32858	7.69337	-6.98573	3.87548e-07	1.12599e-05	6.44851
SGOL2	1.17271	7.44092	6.97928	3.93315e-07	1.14046e-05	6.43371
CGN	-1.80117	9.45338	-6.97207	3.99871e-07	1.15715e-05	6.41714
EPR1	1.0993	6.9451	6.97077	4.01063e-07	1.15828e-05	6.41415
RAMP3	-1.75791	8.06927	-6.96883	4.0285e-07	1.16112e-05	6.4097
RPL39L	1.52567	8.08797	6.96449	4.06874e-07	1.16807e-05	6.39974
CDKN2C	1.98585	8.06263	6.96019	4.10908e-07	1.17569e-05	6.38985
NMU	2.52132	7.76068	6.95906	4.11973e-07	1.17571e-05	6.38725
CHD7	1.36471	7.94969	6.95181	4.18883e-07	1.19073e-05	6.37058
SLC7A1	1.87838	9.50854	6.94587	4.24631e-07	1.19766e-05	6.35692
ACSS2	-1.26067	9.05415	-6.94342	4.27026e-07	1.20207e-05	6.35129
LOC728554	1.32036	9.29607	6.93941	4.30975e-07	1.21083e-05	6.34206
SMC2	1.39388	7.71211	6.9373	4.33073e-07	1.21231e-05	6.3372
ARRB1	-1.29653	8.14804	-6.93483	4.35538e-07	1.21231e-05	6.33151
PHYHIPL	1.33219	7.59084	6.93215	4.38229e-07	1.2147e-05	6.32533
RAVER1	1.01055	9.0902	6.92951	4.40888e-07	1.21973e-05	6.31927
GADD45A	1.58372	8.83935	6.91953	4.51126e-07	1.24094e-05	6.29626
UGT8	1.22574	7.26519	6.91474	4.56113e-07	1.24953e-05	6.28525
PPM1K	-1.2494	8.18017	-6.91454	4.56327e-07	1.24953e-05	6.28478
ADCY4	-1.89866	8.83984	-6.91381	4.57096e-07	1.24953e-05	6.28309
PGM5	-1.40232	7.65423	-6.91323	4.57704e-07	1.24953e-05	6.28176
WDR34	1.235	8.60067	6.90852	4.62694e-07	1.25604e-05	6.27089
HS.444329	1.58972	8.41544	6.90551	4.65904e-07	1.26003e-05	6.26396
MGC33212	1.40855	9.83277	6.89951	4.72377e-07	1.27515e-05	6.25013
NELL1	3.55899	8.30091	6.88908	4.83862e-07	1.30372e-05	6.22606
GPR19	1.47534	7.58137	6.88486	4.88584e-07	1.314e-05	6.21633
COTL1	1.26608	8.62461	6.88252	4.91226e-07	1.3175e-05	6.21092
SLC7A5	1.63273	8.65308	6.87872	4.95543e-07	1.32288e-05	6.20215
CKS2	2.09963	8.98714	6.86761	5.08399e-07	1.34745e-05	6.17648
AQP3	-1.15628	7.51696	-6.86755	5.08472e-07	1.34745e-05	6.17634
C14ORF135	1.1294	9.53779	6.86632	5.09914e-07	1.3488e-05	6.1735
PXMP2	1.05741	8.13789	6.8576	5.2027e-07	1.37368e-05	6.15335
TUBB	2.11899	9.80563	6.85472	5.23738e-07	1.38032e-05	6.1467
ASNS	1.46249	9.94742	6.84932	5.30304e-07	1.39509e-05	6.13421
MEX3D	1.3617	7.6693	6.84625	5.34079e-07	1.40247e-05	6.1271
ZDHHC3	-1.20513	8.90241	-6.82829	5.56691e-07	1.4592e-05	6.08555
LOC253012	2.94726	8.03077	6.81958	5.68011e-07	1.48349e-05	6.06538
CD24	2.08526	8.59211	6.81387	5.75555e-07	1.49957e-05	6.05215
ITPR1	-1.13383	8.222	-6.80954	5.81349e-07	1.51015e-05	6.04212
POLA2	1.25029	8.70097	6.80735	5.84305e-07	1.51511e-05	6.03703
HS.573834	-1.77649	7.5642	-6.80018	5.94069e-07	1.53767e-05	6.02043
TUBB2A	1.42335	9.63393	6.79164	6.0593e-07	1.56557e-05	6.00062
CDO1	-1.19105	7.49516	-6.78824	6.1072e-07	1.57233e-05	5.99273
TLR5	-1.48226	7.90407	-6.78252	6.18875e-07	1.58987e-05	5.97944
TAGLN3	4.09468	9.73412	6.78192	6.1973e-07	1.58987e-05	5.97805
RARA	-1.01059	8.09107	-6.77665	6.27344e-07	1.60656e-05	5.96582
CNFN	1.89501	7.73692	6.7661	6.42871e-07	1.64117e-05	5.94132
HS.7413	1.13503	7.46403	6.76593	6.43128e-07	1.64117e-05	5.94092
LOC728653	-1.0519	7.33158	-6.76246	6.48321e-07	1.64926e-05	5.93286
HS.159264	-1.95711	7.24814	-6.76228	6.4858e-07	1.64926e-05	5.93246
NKX2-2	2.46612	7.81068	6.75758	6.55693e-07	1.66442e-05	5.92153
DBH	1.7342	7.58766	6.7526	6.63311e-07	1.67973e-05	5.90996
TUBB8	1.10483	8.10509	6.7515	6.65015e-07	1.67973e-05	5.90738
SAFB	1.01621	9.99111	6.74931	6.6839e-07	1.6819e-05	5.90231
HS.537387	-1.35833	7.13685	-6.74829	6.69975e-07	1.68296e-05	5.89994
ZNF250	1.11025	7.95858	6.73643	6.88677e-07	1.72396e-05	5.87235
COL4A3BP	-1.34386	8.52421	-6.73428	6.92129e-07	1.72961e-05	5.86734
FANCC	1.02127	7.4363	6.73084	6.97682e-07	1.7345e-05	5.85933
MESP1	1.68492	8.41557	6.72896	7.00732e-07	1.73909e-05	5.85496
AGRP	-1.40959	7.21394	-6.72385	7.09096e-07	1.75683e-05	5.84308
ZMAT4	1.29103	8.03928	6.71322	7.26844e-07	1.79773e-05	5.81831
KIF2A	1.03579	8.03962	6.70528	7.40379e-07	1.82186e-05	5.79982
STMN3	2.38522	11.5932	6.70379	7.42958e-07	1.8251e-05	5.79634
GINS2	2.59207	8.72892	6.69333	7.61248e-07	1.86687e-05	5.77197
LOC650215	1.09974	8.87876	6.69178	7.63995e-07	1.87043e-05	5.76836
HSPA12B	-2.09962	8.13835	-6.68565	7.74989e-07	1.89414e-05	5.75405
CKAP2	2.13637	8.1088	6.6836	7.787e-07	1.9e-05	5.74926
BTF3L4	1.08494	9.46615	6.67658	7.91531e-07	1.92482e-05	5.73289
LOC653157	-1.01895	6.7566	-6.66917	8.05312e-07	1.95504e-05	5.71559
RSRC1	1.13101	8.13725	6.66392	8.1523e-07	1.9725e-05	5.70333
2023-09-03	2.52538	8.57428	6.65884	8.24933e-07	1.98984e-05	5.69148
HS.99472	-1.7848	7.8998	-6.65873	8.25148e-07	1.98984e-05	5.69121
C5ORF4	-1.08734	7.22977	-6.6552	8.31976e-07	1.99964e-05	5.68296
HOXD11	2.24556	7.80978	6.62471	8.93321e-07	2.13291e-05	5.61169
ESPL1	1.78347	7.88947	6.62129	9.00495e-07	2.1465e-05	5.60367
MST1	-1.29873	8.79437	-6.61589	9.11933e-07	2.17019e-05	5.59103
FOXN4	1.23847	7.23003	6.61041	9.23687e-07	2.19455e-05	5.5782
MAOB	-1.24477	7.73771	-6.59774	9.51443e-07	2.2531e-05	5.54854
RANBP1	1.8261	9.70905	6.58157	9.88143e-07	2.32857e-05	5.51063
CCNF	1.36284	7.50838	6.5806	9.90395e-07	2.33009e-05	5.50835
VEPH1	-1.2672	7.23427	-6.56864	1.01853e-06	2.38581e-05	5.48029
GPR126	-1.04175	7.23948	-6.56843	1.01903e-06	2.38581e-05	5.4798
DLL1	1.7011	8.71941	6.56605	1.02471e-06	2.39525e-05	5.47422
SAT2	-1.08903	9.08855	-6.56028	1.03866e-06	2.41963e-05	5.46069
HS.564915	-1.04991	7.039	-6.55279	1.05707e-06	2.45487e-05	5.44308
CCDC34	1.82156	9.02534	6.55213	1.0587e-06	2.45487e-05	5.44154
GATA2	-1.41716	7.50083	-6.54756	1.0701e-06	2.47338e-05	5.43081
CGNL1	-1.93415	10.4696	-6.53557	1.10064e-06	2.53585e-05	5.40263
PXMP4	-1.02839	7.50714	-6.52025	1.14093e-06	2.6245e-05	5.36662
RAMP2	-1.26757	7.4351	-6.51694	1.14985e-06	2.63664e-05	5.35882
STRBP	1.13289	8.1473	6.4708	1.28162e-06	2.92028e-05	5.25016
IFIT1	-1.40868	8.17342	-6.46977	1.28474e-06	2.92277e-05	5.24773
DCBLD1	-1.25989	7.3203	-6.46677	1.29382e-06	2.93883e-05	5.24067
NFAT5	-1.0351	7.09297	-6.44948	1.34763e-06	3.04603e-05	5.19986
RPL23AP13	-1.67672	7.83678	-6.44792	1.3526e-06	3.04603e-05	5.19618
UCK2	1.09541	8.06382	6.44762	1.35355e-06	3.04603e-05	5.19547
RPP21	1.08011	10.7638	6.44759	1.35365e-06	3.04603e-05	5.1954
GPX3	-2.53479	11.1419	-6.44536	1.36079e-06	3.05734e-05	5.19013
HS.107418	-1.35025	7.4495	-6.44248	1.37005e-06	3.07336e-05	5.18334
TNFRSF25	1.05989	10.3368	6.43804	1.38447e-06	3.09612e-05	5.17286
C19ORF33	-2.70269	8.33309	-6.43523	1.39368e-06	3.10759e-05	5.16621
HS.558230	-1.29019	7.12571	-6.43219	1.40371e-06	3.11987e-05	5.15903
HOXA10	1.15231	7.18817	6.42755	1.41915e-06	3.14257e-05	5.14808
SULT1A1	-1.1793	7.74762	-6.42736	1.41979e-06	3.14257e-05	5.14763
TMEFF1	1.55553	7.40298	6.42671	1.42195e-06	3.14257e-05	5.1461
SNX26	1.72442	9.52101	6.42652	1.42261e-06	3.14257e-05	5.14564
RAPGEF3	-1.79133	8.70339	-6.42089	1.44164e-06	3.1749e-05	5.13234
HLF	-1.29909	7.37323	-6.41407	1.46502e-06	3.21522e-05	5.11622
INPP5A	-1.09034	8.53709	-6.41361	1.46662e-06	3.21522e-05	5.11514
UCHL1	3.30248	9.77803	6.39952	1.51624e-06	3.31898e-05	5.08182
FAM80A	1.1173	7.89028	6.39604	1.52875e-06	3.34131e-05	5.07359
C11ORF82	1.1764	7.83769	6.38986	1.55127e-06	3.38542e-05	5.05894
FAM107B	-1.42353	10.1	-6.38778	1.55892e-06	3.39188e-05	5.05402
HS.235331	1.49922	8.46825	6.38072	1.58516e-06	3.43864e-05	5.0373
CCAR1	-1.06258	9.45843	-6.37697	1.59926e-06	3.46402e-05	5.02844
HS.563092	-1.33906	7.1878	-6.37498	1.60682e-06	3.47521e-05	5.02372
LOC732053	1.42394	7.92613	6.37123	1.62113e-06	3.49622e-05	5.01484
ZNF664	1.02209	10.4363	6.37117	1.62137e-06	3.49622e-05	5.01469
SRPK1	1.23968	9.37695	6.3656	1.64287e-06	3.52766e-05	5.0015
TRIM9	2.1417	8.36474	6.36422	1.64825e-06	3.53312e-05	4.99823
TIA1	1.10819	8.74281	6.36215	1.65634e-06	3.5452e-05	4.99333
SAAL1	1.32349	9.37763	6.36004	1.66464e-06	3.54889e-05	4.98832
KLF9	-1.48886	10.7518	-6.35984	1.66542e-06	3.54889e-05	4.98785
TACSTD1	1.18863	11.2467	6.35438	1.68709e-06	3.58978e-05	4.97491
LOC731865	-1.19939	7.04796	-6.35359	1.69026e-06	3.59124e-05	4.97303
HS.573486	1.32376	7.21904	6.34807	1.71251e-06	3.61728e-05	4.95994
PHLDA3	-1.16027	7.6806	-6.3362	1.76137e-06	3.70965e-05	4.93177
LOC642333	-1.3972	10.231	-6.33092	1.78353e-06	3.75085e-05	4.91926
HIPK2	-1.71802	9.27951	-6.32242	1.81986e-06	3.81065e-05	4.89907
ACSS1	-1.20801	7.85964	-6.31758	1.84086e-06	3.84906e-05	4.88758
HS.581914	-1.40733	7.15819	-6.30537	1.89497e-06	3.94508e-05	4.85858
C21ORF63	-1.23075	8.44971	-6.30315	1.90498e-06	3.96023e-05	4.85331
IQCC	1.47805	8.68615	6.30138	1.91299e-06	3.97117e-05	4.84911
FAM63A	-1.44026	9.63673	-6.29729	1.93166e-06	3.99846e-05	4.83938
LOC284293	1.05669	7.3054	6.29611	1.93708e-06	4.00395e-05	4.83658
PLAC9	-2.17876	8.78936	-6.28413	1.99301e-06	4.10781e-05	4.80809
FLJ12078	-1.22887	7.44878	-6.27686	2.02773e-06	4.17343e-05	4.7908
HOXD10	1.20596	7.24565	6.27382	2.04247e-06	4.1978e-05	4.78355
HNRPA3	1.15609	8.58975	6.27052	2.05856e-06	4.21888e-05	4.7757
LRRFIP1	-1.68463	10.3603	-6.26694	2.07617e-06	4.24895e-05	4.76717
RNF144	1.35222	9.08955	6.25224	2.15002e-06	4.37534e-05	4.73219
FGD5	-1.93871	8.46491	-6.24933	2.16499e-06	4.39582e-05	4.72524
PRICKLE2	-1.58718	8.91366	-6.24679	2.17812e-06	4.4139e-05	4.71919
HSD17B8	-1.16734	8.96245	-6.2375	2.22684e-06	4.48124e-05	4.69705
SAP30	1.68104	9.58163	6.23114	2.26083e-06	4.53702e-05	4.68189
ARL6IP1	1.52523	11.727	6.22516	2.29327e-06	4.58306e-05	4.66763
LOC646100	-1.08633	7.11435	-6.22438	2.29751e-06	4.58519e-05	4.66578
ACPL2	1.02293	7.51744	6.21379	2.35623e-06	4.683e-05	4.64052
NEDD4L	-1.41562	8.94495	-6.21152	2.36903e-06	4.69554e-05	4.6351
HLTF	1.16991	8.52822	6.21093	2.37235e-06	4.69569e-05	4.6337
TKT	-1.31898	10.6307	-6.2064	2.39814e-06	4.72091e-05	4.62288
CMTM8	-1.48701	9.54049	-6.20237	2.4213e-06	4.74939e-05	4.61326
LOC730740	1.10712	12.3442	6.19871	2.44251e-06	4.77576e-05	4.60453
MEX3B	1.664	7.6313	6.18692	2.51223e-06	4.90546e-05	4.57637
MORF4L2	1.19728	10.4635	6.18239	2.53957e-06	4.95215e-05	4.56554
HCN3	1.39612	7.82061	6.1813	2.54615e-06	4.95832e-05	4.56295
GINS3	1.38149	8.20672	6.17333	2.59508e-06	5.03845e-05	4.5439
MED30	1.30061	9.74946	6.1729	2.59775e-06	5.03845e-05	4.54287
HOXB7	1.75601	8.14903	6.16997	2.61602e-06	5.0671e-05	4.53586
CACYBP	1.08894	7.94175	6.16769	2.63028e-06	5.08265e-05	4.53042
TM7SF3	-1.08	9.00827	-6.16757	2.63108e-06	5.08265e-05	4.53012
M6PR	-1.02529	9.80599	-6.16445	2.65071e-06	5.11374e-05	4.52268
LSM7	1.27298	10.6661	6.15658	2.70109e-06	5.19644e-05	4.50384
CSMD2	1.53414	7.34052	6.15607	2.70435e-06	5.19644e-05	4.50263
AMT	-1.2015	8.5029	-6.15285	2.72526e-06	5.22969e-05	4.49492
SOX11	2.39713	8.04594	6.15143	2.7345e-06	5.24047e-05	4.49154
AACS	1.36609	8.30197	6.14631	2.76822e-06	5.29107e-05	4.47927
ANXA11	-1.54874	8.47558	-6.14088	2.80439e-06	5.33904e-05	4.46629
ITGA3	-1.38358	8.90969	-6.1397	2.81234e-06	5.34493e-05	4.46345
C11ORF80	1.10315	8.73076	6.13379	2.85241e-06	5.38792e-05	4.4493
BTNL9	-1.60471	7.36432	-6.12825	2.89042e-06	5.4455e-05	4.43606
RNASE4	-1.80026	8.39955	-6.12651	2.90251e-06	5.46118e-05	4.43188
LRRC36	-1.64316	7.50137	-6.12545	2.9099e-06	5.46303e-05	4.42934
HIG2	1.27086	8.50563	6.12245	2.93087e-06	5.4931e-05	4.42215
NXF3	-1.4102	7.14514	-6.1182	2.96087e-06	5.54215e-05	4.41196
RASGRP2	-1.08317	7.30414	-6.1091	3.02611e-06	5.64237e-05	4.39016
FLJ20054	-1.15416	8.23715	-6.10344	3.06743e-06	5.71206e-05	4.37659
PPP2R5A	-1.36719	9.07839	-6.10117	3.08413e-06	5.73576e-05	4.37116
FSD1	1.24062	7.19114	6.0982	3.10618e-06	5.76936e-05	4.36403
ZNF672	1.02396	9.58704	6.09693	3.11565e-06	5.77953e-05	4.36099
SMARCA2	-1.1892	9.58829	-6.08923	3.17369e-06	5.86634e-05	4.34252
C5ORF32	-1.28736	9.10224	-6.08911	3.17461e-06	5.86634e-05	4.34223
STX1A	2.29581	9.21458	6.0837	3.21605e-06	5.93533e-05	4.32926
CDC2L6	1.19217	10.1405	6.08137	3.23408e-06	5.96101e-05	4.32367
HS.552087	-1.2221	7.5471	-6.08009	3.24399e-06	5.97166e-05	4.32061
RAB5C	-1.00088	8.82759	-6.07651	3.27205e-06	6.01566e-05	4.31199
LOC201725	1.18864	7.69862	6.07591	3.27673e-06	6.01663e-05	4.31056
BUB3	1.04897	10.7271	6.07264	3.30256e-06	6.0487e-05	4.30271
KIF1A	4.19531	10.2234	6.06292	3.38048e-06	6.17578e-05	4.27938
PTHR1	-1.63557	8.2667	-6.05633	3.43441e-06	6.2585e-05	4.26355
LOC654103	-1.34432	8.84947	-6.05179	3.47201e-06	6.30507e-05	4.25266
CCPG1	-1.04258	8.79899	-6.05167	3.47304e-06	6.30507e-05	4.25236
SPOCK1	2.03191	8.09381	6.04813	3.50274e-06	6.34307e-05	4.24385
PPFIBP1	-1.34834	7.70409	-6.04382	3.53915e-06	6.38843e-05	4.2335
EPB41L2	-1.22208	7.90613	-6.04039	3.56842e-06	6.42983e-05	4.22526
AOF2	1.40473	10.2779	6.03347	3.62829e-06	6.50529e-05	4.20862
ALDH3B1	-1.83019	7.92717	-6.03163	3.64438e-06	6.52606e-05	4.2042
MAP2	1.19321	7.83927	6.02203	3.72952e-06	6.65381e-05	4.1811
GPR137C	1.43471	7.60299	6.01733	3.77189e-06	6.71615e-05	4.16981
PTPRM	-1.42862	8.77361	-6.01662	3.77839e-06	6.71615e-05	4.16808
MANEAL	1.2844	7.448	6.00081	3.92484e-06	6.92543e-05	4.13005
WWC2	-1.07133	7.18547	-5.99707	3.96037e-06	6.97961e-05	4.12104
TMEM125	-1.93062	9.61139	-5.99466	3.98344e-06	6.98622e-05	4.11523
COX7A1	-1.83278	8.99836	-5.99388	3.99086e-06	6.99078e-05	4.11337
LOC440345	-1.31911	7.47491	-5.98913	4.03684e-06	7.05044e-05	4.10192
CALML3	3.3526	8.43877	5.98789	4.04891e-06	7.05044e-05	4.09893
TMEM106C	1.1332	10.6572	5.98785	4.04929e-06	7.05044e-05	4.09884
SNHG3-RCC1	1.02688	7.86638	5.98378	4.08918e-06	7.1028e-05	4.08904
C12ORF65	1.08263	8.84303	5.98175	4.1092e-06	7.12047e-05	4.08415
PVRL3	-1.23985	7.82448	-5.97953	4.13131e-06	7.15023e-05	4.07879
SH3BP4	1.21446	9.89957	5.97651	4.16144e-06	7.19378e-05	4.07152
CRABP2	1.72053	7.60295	5.97277	4.19908e-06	7.25017e-05	4.06252
HS.550293	-1.7278	7.42534	-5.96981	4.22923e-06	7.29353e-05	4.05536
C1ORF41	1.29758	9.33963	5.96585	4.26978e-06	7.35469e-05	4.04582
UNC5A	2.16702	7.93805	5.96474	4.28123e-06	7.36237e-05	4.04315
HS.544679	-1.19397	7.06949	-5.96348	4.29423e-06	7.37049e-05	4.04011
KIAA0286	1.07844	7.81321	5.96259	4.30344e-06	7.37754e-05	4.03797
LOC143543	1.01161	8.20017	5.95848	4.34632e-06	7.42214e-05	4.02806
LOC492311	-1.17222	8.86211	-5.94213	4.52115e-06	7.66899e-05	3.98863
WEE1	1.64663	8.60123	5.94132	4.53008e-06	7.67515e-05	3.98666
RAN	1.10021	9.454	5.92827	4.67507e-06	7.89306e-05	3.95516
COL10A1	1.36153	7.29479	5.9255	4.70642e-06	7.93673e-05	3.94848
TRIT1	1.32312	9.49756	5.92152	4.75189e-06	8.00408e-05	3.93887
COL5A2	1.48237	9.43707	5.9032	4.96698e-06	8.29876e-05	3.89461
CAMKV	1.54301	7.48191	5.8961	5.05302e-06	8.41336e-05	3.87745
MAST2	1.20814	7.97859	5.89489	5.0678e-06	8.42828e-05	3.87453
HS.572444	-1.8309	8.32538	-5.89364	5.08316e-06	8.44412e-05	3.8715
CLEC3B	-2.57284	9.21485	-5.89227	5.09999e-06	8.45926e-05	3.8682
HMGB3	1.3118	8.0678	5.89195	5.10397e-06	8.45926e-05	3.86742
DLX1	1.60164	7.38437	5.88414	5.20133e-06	8.60092e-05	3.84853
LOC650346	-1.03383	6.98953	-5.88274	5.2189e-06	8.62012e-05	3.84516
GVIN1	-2.41022	8.43983	-5.88194	5.22901e-06	8.62698e-05	3.84323
POLE3	1.01869	11.0311	5.88054	5.24674e-06	8.62997e-05	3.83984
NOSTRIN	-1.41228	7.54923	-5.88052	5.24703e-06	8.62997e-05	3.83979
CEBPG	1.14125	9.67403	5.87845	5.27342e-06	8.64113e-05	3.83477
AZI1	1.19497	8.3393	5.87772	5.28271e-06	8.64656e-05	3.83302
LOC730459	-1.25776	7.34146	-5.87457	5.32317e-06	8.70293e-05	3.82539
KIAA1202	-2.0407	7.61577	-5.87213	5.35466e-06	8.74454e-05	3.81949
HSF2	1.12773	9.48634	5.8596	5.51959e-06	8.97337e-05	3.78918
HS.559604	-1.25087	7.77236	-5.85682	5.55688e-06	9.01373e-05	3.78245
GPR172A	1.06567	9.34706	5.85534	5.57682e-06	9.03595e-05	3.77887
RBMS2	-1.1955	7.84363	-5.8515	5.62898e-06	9.10008e-05	3.76956
TMEM158	2.66755	9.72151	5.84948	5.65655e-06	9.12427e-05	3.76468
RXRA	-1.48855	9.27418	-5.84643	5.69854e-06	9.18176e-05	3.75729
SORBS1	-1.27855	7.60414	-5.84506	5.71752e-06	9.20209e-05	3.75397
PCAF	-1.1614	9.34021	-5.83817	5.81381e-06	9.34667e-05	3.73728
GREM1	1.0971	7.02336	5.83511	5.857e-06	9.40565e-05	3.72988
COCH	2.55221	8.66926	5.82832	5.95422e-06	9.51499e-05	3.71343
OCIAD2	1.15293	10.3234	5.8103	6.22026e-06	9.89934e-05	3.66976
C18ORF54	1.04339	7.30641	5.80947	6.23284e-06	9.89934e-05	3.66774
PHF19	1.01198	8.0656	5.80635	6.28024e-06	9.96369e-05	3.66017
HIST1H4K	1.08158	7.6657	5.78824	6.5626e-06	0.000103324	3.61623
MGST2	-1.07825	10.2814	-5.78438	6.62434e-06	0.000104182	3.60687
HIGD1B	-1.67079	8.24954	-5.78223	6.65899e-06	0.000104429	3.60166
MGC35295	-1.53857	7.4217	-5.77865	6.7172e-06	0.000104958	3.59297
MAST1	1.26246	7.08112	5.77567	6.76598e-06	0.000105606	3.58574
BEX1	1.49585	8.61692	5.7675	6.90176e-06	0.000107494	3.56589
ONECUT2	1.09148	7.29035	5.76328	6.97292e-06	0.000108369	3.55564
HS.545615	-1.08122	7.72876	-5.76147	7.00369e-06	0.000108601	3.55124
PHACS	-1.28682	8.90984	-5.76107	7.01042e-06	0.000108601	3.55028
SSX2IP	1.43805	7.70638	5.76034	7.02303e-06	0.00010868	3.54849
LOC653778	-1.21225	8.40929	-5.75848	7.05484e-06	0.00010894	3.54397
SCRIB	1.05017	9.16405	5.735	7.46945e-06	0.000114608	3.48693
SPATA18	-1.06324	7.40372	-5.7266	7.62386e-06	0.000116853	3.4665
ARL6IP5	-1.13536	11.2901	-5.72213	7.70722e-06	0.000117881	3.45564
HS.7572	1.06897	8.54722	5.71497	7.8429e-06	0.000119647	3.43821
C1ORF116	-1.78893	8.79439	-5.7146	7.84997e-06	0.000119647	3.43731
HOP	-1.73315	9.04067	-5.71108	7.91758e-06	0.000120336	3.42874
IL18R1	-1.76245	7.79489	-5.70868	7.96385e-06	0.000120912	3.42292
MAOA	-2.34725	10.5104	-5.70573	8.02141e-06	0.000121631	3.41573
ENOPH1	1.04233	9.49097	5.70539	8.02802e-06	0.000121631	3.41491
ANKRD29	-1.49519	7.56932	-5.70216	8.09139e-06	0.000122463	3.40706
PLA2G4C	-1.56952	9.00033	-5.70116	8.11117e-06	0.000122634	3.40462
H2AFZ	1.3358	12.3092	5.67559	8.63295e-06	0.000129441	3.34237
C14ORF102	-1.58689	9.21913	-5.67275	8.69312e-06	0.000130208	3.33543
SPN	-1.08766	7.94455	-5.67123	8.72532e-06	0.000130552	3.33174
HS.201030	-1.44192	7.32576	-5.67055	8.73995e-06	0.000130552	3.33007
C9ORF61	-1.80639	7.61173	-5.67039	8.74319e-06	0.000130552	3.3297
HS.389491	-1.28518	7.10652	-5.66896	8.77378e-06	0.000130855	3.32621
HIF1A	1.15392	8.31771	5.66701	8.81574e-06	0.000131229	3.32145
GABARAPL1	-1.36649	11.0284	-5.66043	8.95843e-06	0.00013308	3.30542
FAM102B	1.2837	8.74795	5.65869	8.9966e-06	0.000133287	3.30117
ST8SIA5	2.33099	8.0565	5.65224	9.13925e-06	0.000134924	3.28547
DAP	1.13106	11.9599	5.65186	9.14785e-06	0.000134924	3.28453
RECQL4	1.04236	7.15211	5.64411	9.32249e-06	0.00013722	3.26565
C21ORF81	-1.48495	7.16641	-5.6418	9.37534e-06	0.000137858	3.26001
CDGAP	-1.04843	7.40427	-5.64116	9.39007e-06	0.000137934	3.25844
TMEM145	2.38967	8.63456	5.63382	9.55997e-06	0.000140287	3.24054
SH3D19	-1.57053	8.69515	-5.63153	9.61346e-06	0.000140694	3.23497
LOC402560	-1.11102	7.18709	-5.63139	9.61689e-06	0.000140694	3.23461
LAMB2	-1.451	9.09492	-5.62965	9.65791e-06	0.000141152	3.23036
SLC44A4	-1.18248	7.74534	-5.62545	9.7574e-06	0.000142462	3.22013
ABCA8	-1.59567	8.09568	-5.62345	9.8052e-06	0.000143016	3.21526
RCOR2	1.32064	7.51248	5.62045	9.87734e-06	0.000143923	3.20794
GADD45G	1.83079	9.71638	5.61387	1.00375e-05	0.000146109	3.19189
LOC728776	1.01957	12.5208	5.6102	1.01281e-05	0.000146777	3.18292
CP110	1.18778	10.5813	5.60968	1.0141e-05	0.000146777	3.18164
WNT3A	-1.72438	7.59448	-5.60082	1.03632e-05	0.00014947	3.16001
ELOVL2	1.31393	7.24418	5.59997	1.03847e-05	0.000149508	3.15795
LOC647389	-1.32018	9.57668	-5.59671	1.0468e-05	0.000150408	3.14998
IGF2BP3	1.71261	7.92937	5.59335	1.05542e-05	0.000151497	3.14179
ZNF69	-1.37471	7.72859	-5.59144	1.06037e-05	0.000151906	3.13712
LOH11CR2A	-1.18195	8.16002	-5.59031	1.06331e-05	0.000152177	3.13435
KIAA0256	-1.14445	8.69425	-5.58946	1.06553e-05	0.000152193	3.13227
LIMS2	-1.55551	7.92184	-5.58459	1.07829e-05	0.000153712	3.12039
C18ORF10	1.02137	8.61807	5.5833	1.0817e-05	0.000154047	3.11724
HS.560357	-1.11639	7.88525	-5.58173	1.08589e-05	0.000154491	3.11339
MPHOSPH1	1.15336	8.4278	5.56091	1.14268e-05	0.000161776	3.06251
SYT1	1.65393	7.6723	5.54222	1.19622e-05	0.00016853	3.01683
ANG	-1.74664	8.82557	-5.54146	1.19846e-05	0.000168682	3.01496
HS.29792	-2.17215	7.40106	-5.54012	1.2024e-05	0.000169068	3.01169
LOC651528	1.41045	8.68034	5.53596	1.21472e-05	0.000170307	3.00152
DAPK2	-1.46708	7.90492	-5.5346	1.21879e-05	0.000170713	2.99819
TRIM56	-1.12072	8.19442	-5.52151	1.25856e-05	0.000175603	2.96615
PPM1D	1.06656	9.21343	5.52001	1.26317e-05	0.000175908	2.9625
TFAP2A	1.69929	7.51966	5.51246	1.28682e-05	0.000178639	2.944
PRTFDC1	1.59842	8.78444	5.51178	1.28896e-05	0.000178639	2.94234
PAPD5	-1.05721	8.69553	-5.50959	1.2959e-05	0.000179402	2.93698
MANBA	-1.00729	8.75991	-5.50926	1.29694e-05	0.000179402	2.93618
TRO	1.38894	7.54315	5.5017	1.32123e-05	0.000182413	2.91768
MOSC2	-1.2009	8.19973	-5.50056	1.32493e-05	0.00018275	2.91488
TXNRD1	1.03041	9.24158	5.49873	1.3309e-05	0.000183281	2.91041
LOC648695	1.41839	8.41743	5.49843	1.33188e-05	0.000183281	2.90967
TEK	-2.11561	8.67945	-5.49822	1.33258e-05	0.000183281	2.90914
GGA2	-1.25982	8.69348	-5.49415	1.34595e-05	0.000184654	2.89919
LAMA3	-1.20679	7.63788	-5.49082	1.35699e-05	0.000185931	2.89104
KIAA0828	-1.42447	8.25204	-5.487	1.3698e-05	0.000187274	2.88167
ABCA3	-1.83961	10.4176	-5.47661	1.4052e-05	0.000191449	2.85622
ANK3	-1.06771	8.03391	-5.47581	1.40796e-05	0.000191644	2.85427
GPBAR1	-1.0688	7.3434	-5.47365	1.41545e-05	0.000192482	2.84898
TOX3	1.77334	7.59661	5.46822	1.43449e-05	0.000194523	2.83565
PARP12	-1.09267	8.94116	-5.46641	1.44087e-05	0.00019493	2.83123
SLC19A3	-1.908	7.33738	-5.46422	1.44865e-05	0.00019571	2.82586
NPEPL1	-1.04685	9.15101	-5.4573	1.4735e-05	0.000198511	2.8089
HS.60681	2.00767	8.02465	5.45606	1.47799e-05	0.000198931	2.80586
BOC	1.35112	8.00404	5.45463	1.48322e-05	0.000199448	2.80234
FSCN1	1.64584	11.2306	5.45411	1.48509e-05	0.000199515	2.80109
ATG10	-1.09814	9.01828	-5.45206	1.49262e-05	0.00020034	2.79604
DAPK1	-1.13588	8.1115	-5.44887	1.50436e-05	0.000201078	2.78823
THY1	1.61327	8.66107	5.44868	1.50507e-05	0.000201078	2.78776
ITGA8	-1.52887	7.41262	-5.44453	1.5205e-05	0.000202671	2.77759
AHNAK	-2.22202	9.90059	-5.43065	1.57333e-05	0.000208467	2.74353
ITGB3BP	1.25034	8.05779	5.42795	1.58379e-05	0.000209214	2.73693
LRRC23	-1.12273	8.8954	-5.42491	1.59568e-05	0.000210465	2.72947
LOC286016	1.38365	10.1025	5.42057	1.61284e-05	0.000211153	2.71881
ELAVL1	1.64608	8.26989	5.42027	1.61404e-05	0.000211153	2.71807
MAN2C1	-1.38183	8.94119	-5.4142	1.63831e-05	0.000213941	2.70319
TMEM169	1.0527	7.25957	5.40484	1.67654e-05	0.000218146	2.6802
ATOH8	-1.53183	7.65209	-5.40335	1.68267e-05	0.000218747	2.67656
TSGA14	1.88081	8.24962	5.40261	1.68576e-05	0.000218953	2.67473
NETO2	1.43353	9.03627	5.40052	1.69446e-05	0.000219687	2.6696
ALDH3A2	-1.00474	9.35839	-5.39792	1.70533e-05	0.000220899	2.66323
HS.544637	-1.49705	10.8875	-5.39448	1.71984e-05	0.00022258	2.65478
MFSD11	-1.27265	10.3814	-5.39378	1.72282e-05	0.000222765	2.65306
HS.554445	-1.0967	6.83968	-5.38971	1.74017e-05	0.000224608	2.64307
FLJ40722	-1.20589	8.45885	-5.38588	1.75668e-05	0.000226537	2.63366
HTATSF1	1.05961	9.22435	5.38351	1.76698e-05	0.000227459	2.62783
PDIK1L	1.22963	8.54143	5.378	1.7911e-05	0.00023036	2.61432
ACAA1	-1.05935	8.97328	-5.36741	1.83849e-05	0.000233673	2.5883
TNNC1	-2.73057	8.41212	-5.36684	1.84109e-05	0.000233673	2.58689
LOC388588	-1.0325	8.51978	-5.36545	1.84742e-05	0.000234271	2.58347
CCND2	-1.55094	8.81174	-5.3625	1.86091e-05	0.000235627	2.57622
ANXA8L1	-1.32593	6.87986	-5.35946	1.87487e-05	0.000236847	2.56877
LOC728069	-1.46031	8.55216	-5.35322	1.90396e-05	0.000239962	2.55343
BAIAP2L1	1.03842	8.86081	5.35265	1.90666e-05	0.000239962	2.55201
JAM2	-1.5778	8.03665	-5.35253	1.90723e-05	0.000239962	2.55172
FLJ21986	-1.73947	8.64374	-5.35105	1.91419e-05	0.00024063	2.54809
PLA1A	-1.28503	7.23085	-5.3463	1.93673e-05	0.000242619	2.53642
MS4A2	-1.65737	7.84835	-5.34294	1.95288e-05	0.00024422	2.52815
EVI1	-1.72819	9.46743	-5.34231	1.9559e-05	0.000244386	2.52661
TSGA2	-1.35295	7.97088	-5.34069	1.96375e-05	0.000245155	2.52262
DYNLRB2	-1.88142	8.30517	-5.33282	2.00225e-05	0.000249102	2.50328
CASP2	1.07718	8.37014	5.32549	2.0388e-05	0.000253119	2.48526
SEMA3B	-1.77129	7.96493	-5.3253	2.03978e-05	0.000253119	2.48477
COL22A1	2.65426	8.10228	5.31749	2.07945e-05	0.000256501	2.46559
NFKBIA	-1.27521	12.5054	-5.31373	2.09885e-05	0.000258234	2.45634
AGER	-1.96521	7.72361	-5.30451	2.14722e-05	0.000263513	2.43364
FAM84B	1.29506	9.75973	5.30353	2.15239e-05	0.000263879	2.43125
GDF10	-1.04356	7.09915	-5.30326	2.15386e-05	0.000263879	2.43057
CDKN2D	1.12833	8.22531	5.30227	2.15911e-05	0.000264299	2.42814
PAPSS2	-2.49555	9.61325	-5.30107	2.16553e-05	0.000264861	2.42518
SERPINE2	1.83998	10.105	5.29657	2.18974e-05	0.000266695	2.41411
TMEM71	-1.03302	7.44356	-5.29254	2.21168e-05	0.000268756	2.40418
PZP	-1.16844	7.02916	-5.28862	2.23316e-05	0.000270617	2.39456
THBD	-1.13571	7.2402	-5.28673	2.24363e-05	0.000271658	2.3899
TUBB4Q	1.31428	8.41752	5.28026	2.27983e-05	0.000274375	2.37396
CDKAL1	1.64018	8.05052	5.28014	2.28049e-05	0.000274375	2.37367
EDN1	-2.50572	8.8963	-5.27933	2.28503e-05	0.000274375	2.37169
HSPB6	-1.46426	7.66123	-5.27789	2.2932e-05	0.000274925	2.36813
LOC648852	-1.53388	8.81945	-5.27241	2.32449e-05	0.0002775	2.35464
C21ORF45	1.04616	8.55679	5.27179	2.32803e-05	0.000277694	2.35312
CYLD	-1.36179	7.5907	-5.26655	2.35843e-05	0.000281088	2.34021
HS.191591	-1.84319	7.43069	-5.25991	2.39745e-05	0.000284596	2.32387
PPP1R14A	-1.68425	9.46451	-5.25862	2.40512e-05	0.00028501	2.32069
LAMB3	-1.01215	7.19625	-5.24893	2.46347e-05	0.000290971	2.29682
CPB2	-2.0131	7.61689	-5.24547	2.48462e-05	0.000292752	2.28831
IGF2BP2	-1.42358	8.10942	-5.24092	2.51275e-05	0.000295823	2.2771
BXDC2	1.14415	10.1302	5.23953	2.52141e-05	0.000296097	2.27367
TMBIM1	-1.26151	8.44881	-5.23821	2.52966e-05	0.00029613	2.27042
SIDT2	-1.26564	10.4837	-5.23722	2.53585e-05	0.000296614	2.26799
PRPS2	1.0933	8.36886	5.23569	2.54551e-05	0.000297504	2.2642
NRTN	1.31577	7.30799	5.23054	2.57813e-05	0.000300831	2.25153
LOC442582	-1.06452	8.59309	-5.22705	2.60052e-05	0.000303199	2.24292
PDXK	-1.16224	10.3744	-5.22671	2.60271e-05	0.00030321	2.24208
LIMCH1	-1.85723	9.9409	-5.22564	2.60961e-05	0.00030374	2.23945
REEP5	-1.09358	11.2313	-5.22491	2.61436e-05	0.000303833	2.23764
CIT	1.21425	8.4441	5.22315	2.62572e-05	0.000304664	2.23332
DCX	2.04704	7.82579	5.21892	2.65342e-05	0.000307138	2.22288
HS.434904	1.46664	7.24093	5.21049	2.70934e-05	0.000311123	2.20211
LPP	-1.23087	10.6371	-5.20874	2.72117e-05	0.000312233	2.19778
SLC46A3	-1.32519	8.32131	-5.20382	2.75451e-05	0.000315059	2.18566
BHLHB3	-1.25443	7.40883	-5.20163	2.76948e-05	0.000316521	2.18027
STXBP6	-1.61142	8.07049	-5.20087	2.7747e-05	0.000316662	2.17839
LOC649030	-1.08514	7.17294	-5.19847	2.79127e-05	0.000318173	2.17247
TCF21	-1.71089	7.95715	-5.19777	2.79607e-05	0.000318259	2.17076
SRP9	1.1951	7.97436	5.19751	2.79788e-05	0.000318259	2.17011
CSF2RA	-1.11504	9.29914	-5.19701	2.80135e-05	0.000318403	2.16888
HS.574405	-1.18344	7.20597	-5.19455	2.81848e-05	0.000320099	2.16281
CLIC5	-3.12577	8.79444	-5.19264	2.83187e-05	0.000320596	2.15809
OVOL2	1.24157	9.40549	5.19261	2.83207e-05	0.000320596	2.15802
ZDHHC11	-1.14587	7.83144	-5.19008	2.8499e-05	0.00032215	2.15178
PROM1	1.91794	9.1311	5.18533	2.88358e-05	0.000325449	2.14009
TMSL8	3.11855	9.94143	5.1824	2.90463e-05	0.00032706	2.13285
DNHD2	-1.0533	6.9778	-5.18194	2.90796e-05	0.000327179	2.13171
LGR4	1.82263	8.63998	5.16539	3.02969e-05	0.000336687	2.09091
HS.436134	-1.36985	7.19391	-5.15327	3.12217e-05	0.000344581	2.06099
ENC1	1.80032	9.22041	5.14902	3.15528e-05	0.000347705	2.0505
CHD9	-1.07744	9.98924	-5.14687	3.17216e-05	0.000349162	2.04519
LOC651285	-1.28094	7.23347	-5.14621	3.17733e-05	0.000349337	2.04357
PTPRB	-1.75887	8.02084	-5.14163	3.21361e-05	0.00035279	2.03227
PDK4	-1.33955	9.87732	-5.13615	3.25758e-05	0.000357075	2.01876
EDNRB	-1.38084	7.58176	-5.13395	3.27546e-05	0.000358492	2.01331
HIST1H2BH	1.72479	7.49016	5.13024	3.30574e-05	0.00036126	2.00416
KCNMB2	1.22629	7.26313	5.12488	3.34999e-05	0.000365543	1.99093
HS.22689	-1.00916	7.12037	-5.11815	3.40642e-05	0.000370861	1.97432
GPC2	1.31942	7.47709	5.11421	3.43995e-05	0.000373668	1.96458
HYAL1	-1.7875	8.26715	-5.1085	3.489e-05	0.000377862	1.9505
AOC3	-1.29901	7.94986	-5.10617	3.50929e-05	0.00037836	1.94473
C2ORF15	1.11442	7.87394	5.10534	3.51648e-05	0.000378852	1.9427
KIF1C	-1.12204	7.50339	-5.09555	3.60305e-05	0.000385842	1.91852
CRY2	-1.55471	8.87837	-5.09529	3.60535e-05	0.000385842	1.91788
LOC730746	1.04722	8.64375	5.09302	3.62579e-05	0.00038644	1.91226
C9ORF117	-1.77601	7.83156	-5.09289	3.62696e-05	0.00038644	1.91194
LMCD1	-1.37019	9.82151	-5.08816	3.66982e-05	0.00038944	1.90026
LOC653463	-2.29253	7.84322	-5.08525	3.69645e-05	0.000390965	1.89307
CST1	1.55956	7.27704	5.08342	3.71327e-05	0.000392456	1.88856
ZNF260	1.05617	8.6355	5.07781	3.76541e-05	0.000396857	1.87469
GIMAP8	-2.08873	9.3118	-5.07776	3.76588e-05	0.000396857	1.87457
AGTR1	-1.07428	7.42198	-5.07549	3.78711e-05	0.000398515	1.86898
RHOQ	-1.02898	10.4985	-5.07168	3.82321e-05	0.000401437	1.85955
LRRC20	1.44228	8.4079	5.06613	3.87627e-05	0.000405172	1.84585
POU3F2	2.08615	7.47527	5.06562	3.88118e-05	0.000405172	1.84459
HS.205745	-1.37144	7.11281	-5.06505	3.88665e-05	0.000405451	1.84319
CNKSR3	1.92148	9.874	5.06085	3.92746e-05	0.000408529	1.83281
NRIP3	1.07458	8.51148	5.05483	3.98666e-05	0.000412906	1.81793
LOC162073	-1.94937	9.47318	-5.05266	4.00822e-05	0.000414546	1.81257
MEST	1.02105	7.21152	5.05052	4.02968e-05	0.000415577	1.80727
ARID1A	1.03398	9.6737	5.04902	4.04472e-05	0.000416658	1.80356
WWP1	-1.13715	10.2598	-5.04886	4.04626e-05	0.000416658	1.80318
ACADL	-1.6427	7.51393	-5.04861	4.0488e-05	0.000416658	1.80256
PTP4A2	-1.25504	8.47805	-5.04566	4.07861e-05	0.000418742	1.79527
FHOD1	-1.33982	8.21919	-5.04518	4.08353e-05	0.000418742	1.79407
C5ORF13	1.5108	10.1197	5.04275	4.10828e-05	0.000420982	1.78807
ANKRD47	-1.42976	7.8779	-5.03961	4.14046e-05	0.000423862	1.78031
LOC641825	-1.78813	7.42643	-5.03754	4.1618e-05	0.000424962	1.7752
EMCN	-1.46899	8.09361	-5.02375	4.30708e-05	0.000437327	1.74111
PPM1M	-1.17333	9.29533	-5.01963	4.35144e-05	0.000440594	1.73093
CXCL13	1.21398	7.2053	5.01916	4.35653e-05	0.000440802	1.72976
HS.562875	-1.44234	9.02307	-5.01698	4.38025e-05	0.000442892	1.72437
NPNT	-1.27538	9.1619	-5.01523	4.39932e-05	0.000444199	1.72005
HS.541992	-1.14442	7.0214	-5.01349	4.41837e-05	0.000445532	1.71576
FJX1	1.30835	7.82123	5.01175	4.43752e-05	0.000446869	1.71146
TGFBR3	-1.8972	9.51213	-5.01142	4.4412e-05	0.000446869	1.71064
GRAMD2	-1.09706	7.59654	-5.01093	4.44666e-05	0.000447107	1.70942
SEMA3G	-1.23264	7.05103	-5.00723	4.48773e-05	0.000449986	1.70028
FZD4	-1.62377	8.95553	-5.00155	4.55162e-05	0.000454019	1.68624
MGC14376	-1.55682	9.33343	-5.00142	4.55306e-05	0.000454019	1.68592
HDGF	1.02401	9.08135	4.99974	4.57216e-05	0.00045561	1.68177
ADH1B	-2.03258	7.96818	-4.9993	4.57718e-05	0.000455796	1.68068
SLC6A16	-1.0713	7.3364	-4.9983	4.58858e-05	0.000456304	1.6782
WFS1	-1.66607	10.0686	-4.99727	4.6004e-05	0.000457165	1.67565
SLC6A4	-2.30448	7.80553	-4.99288	4.6509e-05	0.000461549	1.6648
LOC729321	-1.19124	7.26117	-4.99214	4.65953e-05	0.000461918	1.66296
MMP12	2.80567	8.43985	4.99176	4.66388e-05	0.000461918	1.66203
TNFSF12	-1.1684	8.15356	-4.99169	4.66477e-05	0.000461918	1.66185
ZNF711	1.19089	7.33918	4.99146	4.66739e-05	0.000461918	1.66129
YRDC	-1.18447	10.9533	-4.99061	4.6773e-05	0.000462267	1.65918
RNF128	-1.0364	7.31252	-4.98657	4.72456e-05	0.000465723	1.64919
AKR1C4	-1.28071	7.31181	-4.9862	4.72895e-05	0.000465723	1.64827
TGFBR2	-1.79101	9.37666	-4.98297	4.76707e-05	0.000467988	1.6403
TREM1	-1.73191	7.67579	-4.97705	4.83791e-05	0.00047326	1.62565
FIS1	-1.07205	9.4274	-4.97401	4.87468e-05	0.000475916	1.61813
HS.482960	-1.08739	7.87875	-4.96767	4.95223e-05	0.000481868	1.60245
SCG3	1.97019	8.11715	4.96492	4.98619e-05	0.000483871	1.59566
GKN2	-2.74879	8.44201	-4.96282	5.01238e-05	0.000484787	1.59046
LOC401286	-1.69572	7.532	-4.95763	5.07765e-05	0.000489464	1.57761
STARD8	-1.24861	8.64595	-4.95311	5.13509e-05	0.000494342	1.56644
ANXA8	-2.07446	7.7249	-4.95228	5.14574e-05	0.000495038	1.56439
NEXN	-1.45949	7.97518	-4.94253	5.27227e-05	0.000505012	1.54027
SEC14L4	-1.31715	7.23558	-4.94241	5.27385e-05	0.000505012	1.53997
HS.575034	-1.34659	9.58012	-4.93943	5.31307e-05	0.000508095	1.53261
TSPAN32	-1.31323	7.44771	-4.93663	5.35034e-05	0.000510984	1.52567
TCF3	1.0918	8.14637	4.93524	5.36894e-05	0.000512084	1.52223
LOC643287	1.58094	10.4533	4.93463	5.37706e-05	0.000512521	1.52073
LOC729378	1.90921	8.11746	4.92846	5.46033e-05	0.000518749	1.50547
BARX1	1.29759	7.36121	4.92616	5.49175e-05	0.000521392	1.49977
HS.407903	-1.46332	8.69323	-4.92562	5.49919e-05	0.000521431	1.49843
LOC648470	-1.61646	8.40783	-4.9226	5.54077e-05	0.000524669	1.49095
LOC652489	1.27743	9.3938	4.91764	5.60966e-05	0.000530151	1.47869
TDRD1	-1.11884	9.84051	-4.91622	5.62956e-05	0.000531217	1.47517
LOC440704	-1.09742	10.9667	-4.91605	5.63195e-05	0.000531217	1.47475
PFKP	1.388	9.63787	4.91192	5.69027e-05	0.000535822	1.46452
PPARG	-1.66015	7.95906	-4.91191	5.69035e-05	0.000535822	1.46451
PROS1	-1.6838	9.80539	-4.91154	5.69558e-05	0.000535822	1.4636
HS.79881	-1.11551	7.26098	-4.90702	5.76019e-05	0.000540494	1.4524
IFIT3	-1.3519	7.97748	-4.90478	5.79241e-05	0.000542814	1.44687
RGS17	2.10201	8.45934	4.90403	5.80326e-05	0.000543478	1.44501
TEKT1	-1.92179	7.80114	-4.90317	5.81565e-05	0.000543934	1.44289
HS.105791	-1.26251	8.10354	-4.90059	5.8532e-05	0.000547093	1.4365
TUBA1C	1.53343	12.221	4.89853	5.8834e-05	0.000548882	1.4314
LOC730525	-1.4629	8.46825	-4.89586	5.92264e-05	0.000551481	1.4248
RASD1	1.83485	10.4977	4.89584	5.92302e-05	0.000551481	1.42474
HS.49265	-1.41144	6.97752	-4.88304	6.11514e-05	0.000566453	1.39306
ABLIM3	-1.19926	7.32038	-4.8818	6.13401e-05	0.000567838	1.39
SNRPF	1.13256	10.7293	4.87844	6.18566e-05	0.000571658	1.38168
NUDT1	1.16172	10.0906	4.87651	6.21543e-05	0.000572065	1.37692
FAM82C	-1.30146	9.52406	-4.87602	6.22317e-05	0.000572065	1.37568
CPT1C	1.68014	8.44028	4.87542	6.23248e-05	0.000572557	1.3742
CFLAR	-1.59306	10.2207	-4.86923	6.32941e-05	0.000580357	1.35889
BCYRN1	-1.29418	10.4588	-4.86445	6.40534e-05	0.000585464	1.34706
LOC728715	1.85206	8.70952	4.86035	6.47114e-05	0.000589987	1.33692
MYL6B	1.30906	10.9165	4.85901	6.49294e-05	0.000590577	1.33358
SIX4	2.01948	8.62497	4.8526	6.59758e-05	0.000598123	1.31772
RIN2	-1.26071	9.77284	-4.85154	6.61505e-05	0.000599331	1.3151
OPTN	-1.11935	9.46914	-4.84794	6.67465e-05	0.000602246	1.30621
DKFZP564K142	-1.16486	11.5922	-4.84784	6.67636e-05	0.000602246	1.30595
SPRYD3	-1.09483	9.29677	-4.84512	6.72187e-05	0.000605596	1.29921
C2ORF40	-1.50937	8.14945	-4.84389	6.74245e-05	0.000606318	1.29618
UPF3B	1.19108	9.29631	4.84017	6.80543e-05	0.000610842	1.28696
ICAM4	-1.05193	7.17603	-4.83987	6.81051e-05	0.000610919	1.28622
GOLPH2	1.21846	7.88922	4.83748	6.85125e-05	0.000613432	1.2803
POU4F1	1.85477	7.61768	4.83107	6.96169e-05	0.000621235	1.26444
APOL3	-1.48067	8.10878	-4.82725	7.02848e-05	0.000625047	1.25498
LOC648210	1.06642	11.8512	4.82361	7.09261e-05	0.000630362	1.24597
CDCA7L	1.4639	9.95331	4.82175	7.12562e-05	0.000632131	1.24136
CES1	-1.58007	7.43083	-4.82143	7.1313e-05	0.000632247	1.24057
PRKDC	1.1471	8.60009	4.8172	7.20699e-05	0.000637396	1.2301
RERG	-1.26084	7.81273	-4.81275	7.28752e-05	0.000643339	1.21909
PLA2G1B	-2.29052	8.11337	-4.81239	7.29406e-05	0.000643523	1.2182
SH3GL3	-1.14791	7.32296	-4.81162	7.30823e-05	0.000644043	1.21627
FLJ38717	-1.17897	8.63412	-4.81158	7.30886e-05	0.000644043	1.21619
SP110	-1.09154	8.30384	-4.80969	7.34343e-05	0.000646696	1.21151
GKAP1	1.38453	8.10085	4.80903	7.3555e-05	0.000646855	1.20988
ITLN2	-2.90833	8.54738	-4.80883	7.35928e-05	0.000646855	1.20937
ABHD14B	-1.15601	7.79316	-4.80018	7.51994e-05	0.000656645	1.18796
GUCY1A3	-1.25099	9.06268	-4.79298	7.65628e-05	0.000667396	1.17015
SPIN4	1.38201	9.36586	4.79295	7.6569e-05	0.000667396	1.17007
MYO1C	-1.3065	7.75347	-4.79207	7.67378e-05	0.000668465	1.16789
GLS	-1.21244	8.75708	-4.79131	7.68837e-05	0.000669332	1.166
KCNH8	1.1025	7.20249	4.78953	7.72265e-05	0.000671509	1.16159
GNL3L	-1.48402	9.32051	-4.78725	7.76678e-05	0.000674941	1.15594
SMC3	1.04514	9.29156	4.78537	7.80329e-05	0.000677706	1.1513
NUDT21	1.15108	9.27178	4.78498	7.81092e-05	0.000677961	1.15033
SLPI	-2.6389	9.69971	-4.78341	7.84164e-05	0.000679812	1.14644
SHMT1	1.06406	8.4121	4.78135	7.88205e-05	0.000681682	1.14134
MCM5	1.03784	8.59786	4.7773	7.96214e-05	0.000686966	1.13132
LANCL2	1.0898	8.30984	4.7747	8.01405e-05	0.000690549	1.12488
ANKRD32	1.17227	7.76867	4.7745	8.01799e-05	0.000690549	1.12439
GOLSYN	-1.16429	8.05905	-4.77139	8.08056e-05	0.000695111	1.11669
CACNA1A	1.04154	7.27972	4.77076	8.0933e-05	0.00069538	1.11513
GPD1L	-1.20676	10.3628	-4.77035	8.10154e-05	0.000695675	1.11412
TMEM100	-2.59314	9.25398	-4.76956	8.11773e-05	0.000696239	1.11214
SSPN	-1.07819	8.17981	-4.76601	8.19003e-05	0.000701607	1.10336
C7ORF38	-1.1312	12.5306	-4.75679	8.38084e-05	0.000714991	1.08053
LOC728441	-1.41719	7.54338	-4.75348	8.45043e-05	0.000720079	1.07234
RALGPS1	1.02903	8.88557	4.74745	8.57872e-05	0.000728436	1.05741
PGM2L1	1.20256	7.9082	4.74456	8.64095e-05	0.000732991	1.05025
ZNF14	-1.12317	12.7732	-4.74449	8.64249e-05	0.000732991	1.05007
COL5A1	1.38223	9.54435	4.74366	8.66039e-05	0.000733648	1.04802
EPDR1	-1.50849	9.60075	-4.74089	8.72051e-05	0.000737015	1.04117
P4HA2	-1.16427	8.88028	-4.7384	8.77484e-05	0.00074031	1.03502
CAT	-1.49155	10.2131	-4.73664	8.81358e-05	0.00074228	1.03065
C13ORF34	1.11806	7.88212	4.73389	8.87436e-05	0.00074653	1.02385
LOC619208	-1.05337	7.15034	-4.73331	8.8872e-05	0.000747175	1.02241
AKR1C3	-2.24081	9.27666	-4.73068	8.94599e-05	0.00075081	1.01588
EVI5	-1.16856	9.66359	-4.72965	8.96899e-05	0.000752303	1.01334
OASL	-1.02249	7.26209	-4.72833	8.9985e-05	0.000754341	1.01008
AVPI1	-1.41084	9.29665	-4.72761	9.01475e-05	0.000755266	1.0083
GRM2	1.33423	7.81194	4.72192	9.14395e-05	0.000762998	0.994202
DOCK6	-1.02414	8.06059	-4.72164	9.15042e-05	0.000763098	0.993502
HOXB2	2.03763	9.0608	4.71564	9.28852e-05	0.000773277	0.978666
SHANK3	-1.24644	9.16829	-4.71502	9.30291e-05	0.00077385	0.977132
LIN9	1.33064	8.64821	4.71463	9.31212e-05	0.000773906	0.976153
FAM107A	-2.51545	9.37813	-4.70673	9.49773e-05	0.000784268	0.956608
ACSL5	-1.42501	8.07068	-4.70669	9.4988e-05	0.000784268	0.956496
GPX2	2.03005	8.30941	4.70605	9.51394e-05	0.000784372	0.954919
WFDC1	-1.10897	7.56962	-4.70539	9.52979e-05	0.000785231	0.95327
COL4A4	-1.48012	7.2179	-4.70303	9.58615e-05	0.00078808	0.947431
RPS6KA2	-1.04292	8.29865	-4.70249	9.5991e-05	0.000788696	0.946094
PDXP	1.65245	9.89803	4.6969	9.73418e-05	0.000798435	0.932257
2023-03-04	1.93609	8.03447	4.6911	9.87643e-05	0.000807813	0.917893
TMEM139	-1.05501	7.10984	-4.68755	9.96443e-05	0.000814466	0.90911
FZD2	1.11377	8.24362	4.68736	9.96903e-05	0.000814466	0.908653
GAPDH	1.14286	11.8702	4.68475	0.000100344	0.000818957	0.902182
HS.163752	-1.34263	9.91021	-4.68017	0.0001015	0.000826453	0.89084
PTMA	1.32326	12.0014	4.67127	0.000103785	0.000841739	0.868807
LSM4	1.13258	10.3937	4.66635	0.000105068	0.000849765	0.856643
GALNT11	-1.12475	9.60457	-4.66604	0.000105152	0.000849969	0.855853
PPM1F	-1.05006	9.08277	-4.64809	0.00010998	0.000885037	0.811427
LMTK3	-1.08929	7.97181	-4.64746	0.000110152	0.000885461	0.809882
ROS1	-1.33086	7.68886	-4.64488	0.000110866	0.000889355	0.803488
DPEP2	-1.63388	7.90214	-4.644	0.000111111	0.000889534	0.801298
TBC1D2	-1.59474	8.95256	-4.64308	0.000111367	0.000890459	0.799023
IL23A	1.0693	7.15994	4.64125	0.000111878	0.000892372	0.794493
PNMA3	2.08099	8.30612	4.63961	0.000112338	0.000895547	0.790434
TMEM97	1.03676	10.212	4.63769	0.000112879	0.000898375	0.78568
IL33	-1.4287	8.468	-4.63594	0.000113374	0.000901818	0.781351
SOSTDC1	-1.88499	7.80032	-4.63291	0.000114237	0.00090669	0.773848
PON2	-1.23565	9.65278	-4.62872	0.000115438	0.000913217	0.7635
C6	-1.1796	7.31124	-4.626	0.000116228	0.000916962	0.75675
SLC5A8	-1.29677	9.0474	-4.62342	0.000116982	0.0009219	0.750359
RETN	-1.52501	7.30993	-4.62169	0.000117487	0.000925376	0.746098
HOXB8	2.66684	7.95751	4.61807	0.000118557	0.000932286	0.737124
SELENBP1	-1.71141	8.89189	-4.61732	0.000118779	0.000932506	0.73528
AXUD1	-1.83797	10.3803	-4.61458	0.000119595	0.000936414	0.728501
SAC3D1	1.28063	9.17886	4.61444	0.000119639	0.000936414	0.728138
NPTX2	2.33067	7.85427	4.61437	0.00011966	0.000936414	0.727967
COL1A2	1.37277	10.5217	4.61335	0.000119964	0.000937237	0.725456
TPSAB1	-1.92943	8.94398	-4.61256	0.000120204	0.000938601	0.723483
EXT1	-1.02712	8.84077	-4.60547	0.000122354	0.000952309	0.705945
BMP2	-1.48889	8.08283	-4.60289	0.000123147	0.000955905	0.69956
NES	-1.46103	8.12734	-4.6021	0.000123391	0.000957285	0.697603
FMO3	-1.39901	8.0454	-4.60056	0.000123868	0.000960104	0.693787
NRCAM	1.75895	8.16434	4.59531	0.000125506	0.000970053	0.680796
FBP1	-2.00977	10.0756	-4.59114	0.000126819	0.000977693	0.670498
LOC347376	1.14211	10.2534	4.59095	0.000126879	0.000977693	0.670029
CLEC1A	-1.23084	7.86738	-4.59068	0.000126968	0.000977702	0.669339
CAPN13	-1.58084	8.12214	-4.58885	0.00012755	0.000979054	0.664819
HS.568928	-1.10057	9.01412	-4.58669	0.00012824	0.000983308	0.659484
PPP1R9A	-1.14432	7.09256	-4.57832	0.000130955	0.000998162	0.638769
PLOD2	1.16768	9.339	4.56832	0.000134275	0.00101761	0.614015
ABLIM1	-1.06271	9.06155	-4.56398	0.000135741	0.00102507	0.603282
DUOXA1	-1.47828	7.76076	-4.56264	0.000136196	0.00102797	0.599978
KCTD3	1.02479	8.8851	4.56045	0.000136946	0.00103256	0.594546
DPYSL4	2.62077	8.4882	4.55391	0.000139206	0.00104683	0.578369
CRMP1	1.78702	8.44908	4.55371	0.000139273	0.00104683	0.577894
INMT	-2.48399	9.84682	-4.55221	0.000139799	0.00104948	0.574166
CYP27A1	-1.60736	9.72093	-4.54902	0.00014092	0.00105595	0.566276
MIAT	1.86088	8.60926	4.54829	0.000141175	0.00105673	0.564487
SRPK3	1.18616	6.9973	4.54619	0.000141921	0.00106176	0.559282
LOC441775	1.02678	12.9632	4.54499	0.000142348	0.00106386	0.556314
HIST2H4B	1.23255	7.99295	4.54231	0.000143307	0.00106925	0.549677
GPR65	-1.11472	7.46741	-4.54224	0.000143329	0.00106925	0.549526
RGS7	1.08887	7.23303	4.53994	0.00014416	0.00107407	0.543815
SOX21	1.71825	7.58422	4.53913	0.000144451	0.00107569	0.541817
COL4A3	-1.47373	7.56062	-4.53821	0.000144783	0.0010765	0.539552
MEX3C	1.2331	9.44409	4.5324	0.000146906	0.00108989	0.52517
LOC285016	-1.09007	7.66381	-4.53022	0.000147709	0.0010932	0.519783
NPR3	-1.07061	6.97913	-4.52392	0.000150055	0.00110717	0.504211
ADARB1	-1.17381	8.79482	-4.51936	0.000151778	0.00111476	0.492934
MGC16121	1.46523	7.90683	4.5169	0.000152717	0.00111938	0.486841
SYNJ2BP	-1.15559	9.89212	-4.51631	0.000152941	0.00112046	0.485391
TSPAN7	-1.11209	8.60693	-4.51412	0.000153783	0.00112606	0.47997
TCP10L	1.30059	7.46863	4.50986	0.00015543	0.00113524	0.469451
KCNK1	1.23806	8.26459	4.50618	0.000156869	0.0011446	0.460348
RUNDC2C	-1.01501	7.9002	-4.50557	0.00015711	0.00114578	0.458832
C9ORF135	-1.15588	7.2946	-4.49705	0.000160496	0.00116182	0.437768
GSTK1	-1.3301	10.1757	-4.4958	0.000160999	0.0011639	0.434681
HBA2	-2.80663	11.6012	-4.4937	0.000161846	0.00116763	0.429502
LDB2	-1.84169	10.0672	-4.48511	0.000165366	0.0011898	0.408254
CALCRL	-1.68598	8.66064	-4.47863	0.000168068	0.00120564	0.392252
AQP1	-2.00548	9.8298	-4.47822	0.000168243	0.0012063	0.391224
HSD17B7P2	-1.17057	9.44105	-4.4773	0.000168629	0.00120685	0.388962
KCNB2	1.11418	7.36076	4.47684	0.000168824	0.00120698	0.387823
POLS	1.33463	9.42276	4.47421	0.000169942	0.00121247	0.381306
KRCC1	-1.05806	9.30153	-4.47184	0.00017095	0.00121846	0.375464
C19ORF59	-3.02967	8.94546	-4.46981	0.000171823	0.00122348	0.370438
SERPINB6	-1.38547	10.5595	-4.46546	0.000173705	0.00123354	0.359684
MIF	1.18314	11.8096	4.46167	0.000175361	0.00124043	0.350319
ELAVL3	2.45526	8.64152	4.4584	0.000176802	0.00124758	0.342239
KIAA1618	-1.05246	8.27939	-4.4583	0.000176846	0.00124758	0.341993
CALCB	1.38777	7.65492	4.4512	0.000180018	0.00126714	0.324451
HS.224794	-1.04807	7.81462	-4.44654	0.00018213	0.00127986	0.312941
RGS16	1.555	11.072	4.44609	0.000182336	0.00128069	0.311824
PTPN13	-1.17872	7.65519	-4.44567	0.000182527	0.00128141	0.310791
FABP4	-2.89671	9.39034	-4.4424	0.000184024	0.00129129	0.302727
PARP14	-1.16271	8.95423	-4.43603	0.000186985	0.00130953	0.286978
LOC653829	-1.25286	8.46208	-4.4352	0.000187372	0.00131117	0.284939
FGFBP2	-1.26469	7.14161	-4.43492	0.000187506	0.00131127	0.284235
FGF9	1.636	8.46067	4.43415	0.000187868	0.00131256	0.282331
DKFZP434K191	-1.14027	8.6211	-4.43414	0.000187872	0.00131256	0.28231
MICA	-1.50338	8.38456	-4.42956	0.000190037	0.00132395	0.271006
LMOD3	-1.21301	11.1331	-4.42953	0.000190051	0.00132395	0.270934
CAMP	-1.5453	7.49986	-4.42555	0.000191953	0.00133335	0.261109
LOC124446	-1.17855	9.65381	-4.42508	0.00019218	0.00133429	0.259941
TCF12	1.12685	8.47358	4.42256	0.000193394	0.00134078	0.253731
VAMP5	-1.54877	10.1279	-4.42212	0.000193608	0.00134163	0.252639
SLC7A14	1.59977	7.54973	4.42036	0.000194464	0.00134627	0.248289
HS.542993	-1.24096	10.0501	-4.41858	0.000195333	0.00135099	0.243887
TRPV2	-1.34231	8.28843	-4.41553	0.000196831	0.00135876	0.236352
LZTS1	1.30848	7.81109	4.41222	0.000198465	0.00136742	0.228199
QPCT	1.66418	9.27904	4.40977	0.000199687	0.00137323	0.222143
CA2	-1.57575	9.81623	-4.40826	0.000200445	0.00137648	0.218409
SPRR1A	1.40413	8.26703	4.40498	0.000202098	0.00138389	0.210309
GLDN	-1.58333	8.02401	-4.40324	0.000202978	0.0013886	0.206022
SCEL	-1.28527	7.43345	-4.4022	0.000203508	0.00139157	0.20345
YAP1	-1.68565	9.44181	-4.40027	0.000204491	0.00139631	0.198698
BASP1	1.51695	11.1953	4.39579	0.0002068	0.00140809	0.187628
NAP5	-1.42735	7.52094	-4.39468	0.000207373	0.00141052	0.184896
GPRC5A	-1.72171	8.0478	-4.38602	0.00021192	0.00143687	0.163511
EPAS1	-1.68187	12.0225	-4.38292	0.00021357	0.00144534	0.155866
CBLN1	1.58529	7.25745	4.38014	0.000215064	0.00145341	0.148995
C10ORF67	-1.25403	7.32989	-4.37784	0.000216302	0.00145963	0.143336
HMX2	1.76838	7.44826	4.37768	0.000216387	0.00145963	0.142945
GYPC	-1.47047	8.63201	-4.37528	0.000217695	0.00146708	0.137008
LOC642033	-1.02495	7.3881	-4.37465	0.000218035	0.00146869	0.135468
GGTLA4	-1.20543	7.30536	-4.36591	0.000222859	0.00149303	0.113896
LOC728449	-1.41315	7.82589	-4.36355	0.000224179	0.00149891	0.108078
POSTN	1.4601	8.06568	4.3627	0.000224658	0.00150073	0.105974
WDR16	-1.03858	7.06132	-4.35497	0.000229048	0.00152566	0.0869022
IRAK3	-1.0208	7.94897	-4.34935	0.000232288	0.00154118	0.0730608
PIK3IP1	-1.13971	9.51453	-4.34931	0.000232312	0.00154118	0.0729598
PLLP	-1.02858	7.80299	-4.34445	0.000235157	0.00155649	0.0609655
LRRC32	-1.33326	8.38964	-4.33933	0.00023819	0.00157153	0.0483381
PGAP1	1.18551	7.67596	4.33827	0.00023882	0.00157353	0.045738
VCAN	1.15289	9.65568	4.33744	0.00023932	0.00157611	0.0436779
SFXN1	1.20687	9.00717	4.33349	0.000241693	0.00158741	0.0339554
LOC338758	-1.35933	9.32615	-4.33285	0.000242085	0.00158926	0.0323588
LOC388610	-1.2125	8.2576	-4.332	0.000242598	0.00159191	0.0302738
TMPRSS2	-1.88358	8.39224	-4.32995	0.000243849	0.00159794	0.0252059
HS.123119	1.03959	8.06136	4.32547	0.000246598	0.00161158	0.0141647
FOXA1	1.68396	10.6218	4.32456	0.000247159	0.00161378	0.011928
HS.525171	1.29208	7.38453	4.32286	0.000248209	0.00161626	0.00775198
CST6	-1.66028	7.92076	-4.3195	0.000250309	0.00162628	-0.000546667
EHD2	-1.05742	8.06137	-4.31539	0.000252893	0.00163865	-0.0106598
NFE2	-1.2009	7.40509	-4.31062	0.000255928	0.00165683	-0.022411
C16ORF30	-1.2179	8.10168	-4.30624	0.000258754	0.00166916	-0.0332248
HS.580797	-1.20721	11.2557	-4.30353	0.00026051	0.00167778	-0.0398819
CACNA1E	1.13567	7.0703	4.30346	0.000260556	0.00167778	-0.0400566
ST8SIA2	1.52114	7.38244	4.3019	0.000261575	0.0016836	-0.0439011
CRYAB	-1.38631	8.62574	-4.30046	0.000262523	0.00168745	-0.0474634
ZNF533	-1.2625	8.41019	-4.30004	0.000262794	0.00168844	-0.0484772
LOC23117	-1.02677	8.54983	-4.29818	0.000264022	0.00169482	-0.0530669
PLSCR4	-1.08631	9.2924	-4.29477	0.000266285	0.00170859	-0.0614699
FLJ46266	-2.01037	7.79023	-4.29172	0.000268324	0.00171787	-0.0689807
NRSN1	1.95048	8.07832	4.29097	0.000268826	0.00171937	-0.0708212
DUOX1	-1.37385	7.65022	-4.29095	0.000268844	0.00171937	-0.0708878
DENND3	-1.07593	7.77524	-4.29084	0.000268916	0.00171937	-0.0711485
PIM1	1.43016	10.5922	4.29006	0.000269444	0.00172199	-0.073082
TMEM159	-1.09973	7.89108	-4.28788	0.000270917	0.00172911	-0.0784476
SLCO2A1	-1.68834	10.2009	-4.28538	0.000272613	0.00173764	-0.0845916
ATP1A2	-1.07336	7.18131	-4.281	0.000275618	0.00175525	-0.095382
EIF2AK4	-1.10041	9.58314	-4.27903	0.000276978	0.00175927	-0.100225
TMTC4	1.04835	8.18621	4.27825	0.000277523	0.00176195	-0.10216
KIAA1217	-1.14132	7.91372	-4.27712	0.000278305	0.00176613	-0.104931
C14ORF104	1.01493	8.4208	4.27402	0.000280471	0.00177606	-0.112561
ROPN1L	-1.16468	7.42062	-4.27216	0.000281783	0.00178274	-0.117153
C1ORF186	-1.2549	7.10818	-4.26427	0.000287397	0.00180802	-0.136565
RBP1	1.44297	9.99068	4.26365	0.000287843	0.00180802	-0.138091
MGC72104	-1.14707	8.41476	-4.26322	0.000288154	0.00180802	-0.139154
WARS	-1.30421	10.0525	-4.26167	0.000289274	0.00181269	-0.142971
ICAM2	-1.59735	9.5575	-4.26147	0.000289417	0.0018128	-0.143457
MSRB3	-1.10533	7.93869	-4.26089	0.000289838	0.00181466	-0.14489
CCNA1	1.8246	8.26127	4.2602	0.000290336	0.00181698	-0.146576
FLJ43663	-1.04438	7.0339	-4.25811	0.000291862	0.00182338	-0.151734
ANKRD1	-2.2732	8.14958	-4.25509	0.000294072	0.00183392	-0.159156
CCND1	-1.77795	10.8366	-4.25494	0.000294182	0.00183392	-0.159525
CACNA2D2	-1.37103	9.51499	-4.25189	0.000296433	0.00184716	-0.167025
TIE1	-1.01447	7.8197	-4.24809	0.000299268	0.00185922	-0.176388
C20ORF85	-1.49874	7.58077	-4.24644	0.000300501	0.00186287	-0.180432
INA	2.54577	8.76284	4.24544	0.000301259	0.00186438	-0.182911
ZCCHC12	1.15449	7.34439	4.23983	0.000305514	0.00188507	-0.196705
LRRC26	1.04847	7.93299	4.23208	0.000311494	0.00191706	-0.21577
C5	-1.29596	9.13347	-4.23003	0.000313088	0.00192441	-0.22079
CYP4B1	-2.2586	8.63468	-4.22941	0.000313578	0.00192661	-0.222329
LILRA2	-1.6772	7.78825	-4.22624	0.000316071	0.00193945	-0.230114
NCF2	-1.69025	8.27207	-4.22429	0.000317621	0.00194649	-0.234925
STC1	1.05767	8.04384	4.22184	0.000319569	0.00195513	-0.240936
C20ORF75	-1.14453	7.48949	-4.22133	0.000319976	0.00195513	-0.242191
ANGPT1	-1.34213	7.82072	-4.21906	0.000321798	0.00196377	-0.247773
SLC1A1	-1.36901	7.43998	-4.21555	0.000324631	0.00197939	-0.256389
TJP1	-1.15869	9.14248	-4.19826	0.000338972	0.00205069	-0.298885
FMO5	-1.04939	7.47468	-4.19824	0.000338994	0.00205069	-0.298947
LOC338328	-1.70478	7.867	-4.19821	0.000339017	0.00205069	-0.299016
COX4I2	-1.04104	7.93087	-4.191	0.00034518	0.00207495	-0.316721
NME5	-1.05529	7.54604	-4.19054	0.000345577	0.00207561	-0.31785
SERPINB1	-1.29688	9.60721	-4.184	0.000351274	0.00210431	-0.333917
FMO2	-2.08758	9.21957	-4.1824	0.000352677	0.00211125	-0.337835
GAD1	1.18938	7.44929	4.18219	0.000352863	0.00211149	-0.338354
ELAVL4	2.20641	8.43686	4.17857	0.000356073	0.00212454	-0.34725
CAMK2B	2.14394	8.54276	4.17778	0.000356778	0.002127	-0.349194
C20ORF46	-1.389	8.96718	-4.17675	0.000357699	0.00212898	-0.351725
PCSK1	2.19754	8.29362	4.17108	0.000362799	0.0021549	-0.365635
CD36	-1.70671	8.61346	-4.17008	0.000363707	0.00215855	-0.36809
FCER1A	-1.37421	7.43786	-4.16606	0.000367378	0.00217318	-0.377957
GIMAP7	-1.85976	9.08523	-4.1586	0.000374288	0.00220773	-0.396258
RHOB	-1.13886	10.3472	-4.15727	0.000375532	0.00221327	-0.399518
FOLR3	-1.77969	7.62785	-4.15519	0.000377491	0.00222073	-0.404628
PGBD5	1.33428	7.84735	4.15511	0.000377566	0.00222073	-0.404823
IBRDC2	-1.38008	8.48088	-4.14512	0.00038711	0.0022649	-0.429338
PTPRE	-1.00078	7.59876	-4.14256	0.000389593	0.00227666	-0.435614
GALNTL4	-1.29138	8.83338	-4.13869	0.000393379	0.00229449	-0.44511
ABI3BP	-1.49558	8.9682	-4.138	0.000394054	0.00229449	-0.446794
TUBB2C	1.05126	11.0677	4.13725	0.00039479	0.00229449	-0.448625
VNN2	-1.2288	7.50813	-4.13627	0.000395761	0.00229786	-0.451037
SERTAD1	-1.34649	9.18388	-4.13534	0.000396682	0.00230228	-0.453319
TRIM28	1.22749	8.71726	4.13377	0.000398237	0.00230718	-0.45716
MGC24103	-1.14303	7.21537	-4.13368	0.000398331	0.00230718	-0.457391
MAMDC2	-1.84659	8.92077	-4.13125	0.000400757	0.00231757	-0.463352
CRABP1	1.59709	7.31716	4.13105	0.000400948	0.00231775	-0.463821
GLDC	1.31709	7.38264	4.1301	0.000401906	0.00232236	-0.466163
LOC649923	2.68783	9.40614	4.12628	0.000405757	0.002339	-0.475523
H19	2.19539	10.6525	4.12482	0.000407244	0.00234664	-0.479115
AMH	1.12628	7.40591	4.12316	0.000408933	0.0023545	-0.483176
HS.379253	-1.22909	7.84296	-4.12149	0.000410639	0.00236142	-0.487263
TUSC3	1.09387	9.53505	4.12119	0.000410952	0.00236142	-0.48801
SLC16A5	-1.30257	8.11293	-4.12021	0.000411954	0.0023653	-0.4904
AMPH	1.78698	7.87647	4.11864	0.000413569	0.00237269	-0.49424
WWC1	-1.06228	8.87142	-4.11789	0.000414353	0.00237361	-0.496099
EDG6	-1.05625	7.52614	-4.11758	0.000414664	0.00237361	-0.496836
AADACL1	-1.10443	8.18457	-4.11679	0.000415486	0.00237522	-0.49878
MLKL	-1.04508	7.99302	-4.11356	0.000418853	0.00239069	-0.506701
ARHGAP18	-1.0332	8.37975	-4.10789	0.000424823	0.00241808	-0.520588
PIP5K2B	-1.00262	10.2235	-4.10637	0.00042644	0.00242428	-0.524316
S100A3	-2.08965	8.7117	-4.10313	0.000429898	0.00243833	-0.532239
ENG	-1.41033	8.85677	-4.0973	0.000436197	0.00246633	-0.546511
NGB	2.13159	7.61633	4.09602	0.000437603	0.00247257	-0.549667
RAB3IP	1.05056	9.97789	4.09598	0.000437642	0.00247257	-0.549755
CHN2	1.12312	7.77579	4.09523	0.000438456	0.00247607	-0.551578
FOXF1	-1.27158	7.93828	-4.09263	0.000441311	0.00248915	-0.557944
HSD17B7	-1.00504	12.0487	-4.09115	0.000442946	0.00249474	-0.561572
NEUROG2	2.47592	7.78912	4.08874	0.00044562	0.00250687	-0.567476
KCNF1	1.29468	7.66722	4.08824	0.000446172	0.002509	-0.568689
BCL6B	-1.18148	7.648	-4.0861	0.000448563	0.00251772	-0.573933
GNG11	-1.7571	9.95088	-4.08346	0.000451527	0.00253027	-0.580392
RGS4	1.86871	8.23809	4.08018	0.000455244	0.0025442	-0.588432
DKFZP434B0335	-1.07219	8.31318	-4.07469	0.000461518	0.00256933	-0.601854
IL20RA	-1.27621	7.46945	-4.07405	0.000462257	0.00257207	-0.603424
OKL38	-1.26955	8.17141	-4.07196	0.000464674	0.00258095	-0.608538
EDG1	-1.39007	8.454	-4.07065	0.000466197	0.00258742	-0.611746
ITM2A	-1.55962	9.17805	-4.06974	0.000467257	0.00258979	-0.613973
EVPL	-1.16246	7.95501	-4.0679	0.000469406	0.00259726	-0.618472
PIAS3	1.02826	10.0137	4.06285	0.000475351	0.00262404	-0.63081
CELSR3	2.00465	8.7834	4.06046	0.000478198	0.00263683	-0.636664
SCNN1B	-1.17704	7.73128	-4.05789	0.000481272	0.00264773	-0.642946
SEMA5A	-1.1832	7.76581	-4.05676	0.000482631	0.00265117	-0.64571
KLHL14	1.2897	7.47446	4.05277	0.000487455	0.00267159	-0.65546
HBG1	-1.99572	7.34855	-4.05035	0.000490404	0.00268572	-0.661372
SATB2	1.29001	7.5888	4.04468	0.000497389	0.00271196	-0.675232
LOC440928	1.60619	7.48493	4.04293	0.000499564	0.00271956	-0.679507
C13ORF30	-1.51918	7.44601	-4.04283	0.000499688	0.00271956	-0.679752
EGFL7	-1.04752	7.5359	-4.03935	0.000504044	0.00273352	-0.688258
KCNK12	1.88155	8.43867	4.03284	0.000512288	0.00276681	-0.704153
GRP	2.96292	11.0807	4.02712	0.000519645	0.00280236	-0.718122
HBB	-2.72169	11.7923	-4.02598	0.000521129	0.00280723	-0.720917
PIPOX	1.01586	7.51319	4.02238	0.000525825	0.00282831	-0.729705
RGMA	1.09089	7.73978	4.01413	0.000536749	0.00287744	-0.749845
PEBP4	-1.41803	8.21065	-4.0131	0.000538127	0.00288374	-0.752357
LAPTM4B	1.06382	10.8484	4.00789	0.00054516	0.0029139	-0.765072
RASL11B	1.57811	7.97637	4.00723	0.000546058	0.00291762	-0.766684
TRPM4	-1.02103	8.82239	-4.00699	0.000546386	0.00291805	-0.767272
LOC650128	-1.13193	7.94278	-4.00483	0.000549326	0.00293075	-0.772527
RGS2	-1.0568	9.56554	-3.99671	0.00056056	0.00297751	-0.792349
KLHL23	1.11532	8.39673	3.99355	0.00056498	0.00299549	-0.800039
ZBED2	-1.41208	7.72629	-3.9894	0.000570852	0.00301999	-0.810161
FAM38A	-1.5839	9.31861	-3.98866	0.000571906	0.00302335	-0.811966
CD33	-1.25329	7.72155	-3.98821	0.00057254	0.0030256	-0.813051
BTN3A3	-1.11124	8.13986	-3.9864	0.000575127	0.00303705	-0.817464
SH3GL2	2.07241	9.30545	3.98579	0.00057601	0.0030406	-0.818965
CASZ1	-1.01139	8.69345	-3.98558	0.000576306	0.00304105	-0.819468
ZMYND15	-1.27088	8.01058	-3.98484	0.000577378	0.00304338	-0.821287
RPIP8	1.46671	7.77521	3.97914	0.000585627	0.00307858	-0.835172
SNORD13	-1.98117	9.41899	-3.97905	0.000585758	0.00307858	-0.835391
TMC5	-1.14279	7.44723	-3.97536	0.000591164	0.00310136	-0.844382
HS.25318	-1.48316	8.18269	-3.97472	0.00059211	0.0031052	-0.845946
FLJ22655	-1.21393	7.66265	-3.96774	0.00060249	0.00314142	-0.862952
FSTL3	-1.12799	7.94156	-3.96712	0.00060341	0.00314508	-0.864445
CPA3	-2.16957	9.18469	-3.96371	0.000608556	0.0031662	-0.872754
DPYSL3	1.44513	12.0863	3.96341	0.000609009	0.00316741	-0.873481
CEBPA	-1.57535	8.54584	-3.96232	0.000610665	0.00317489	-0.876138
IL18RAP	-1.19004	7.84497	-3.95913	0.000615532	0.00319361	-0.883905
SERTAD4	1.21134	8.66121	3.95516	0.00062164	0.00321922	-0.893564
CELSR2	1.18529	7.76159	3.95482	0.000622171	0.00322082	-0.8944
PTGS2	-1.47701	8.11772	-3.94962	0.000630271	0.0032546	-0.907052
IDH2	1.31315	9.52865	3.94807	0.000632707	0.00326368	-0.910824
NOTCH4	-1.13063	8.57281	-3.94722	0.000634043	0.00326708	-0.912887
PRAM1	-1.054	7.13445	-3.93486	0.000653852	0.00336078	-0.942971
TACC1	-1.10226	11.5588	-3.93276	0.000657272	0.00337236	-0.948072
EPHX1	-1.00922	8.59769	-3.92891	0.000663593	0.00340111	-0.95743
LYPD1	1.80238	8.01266	3.92869	0.000663958	0.00340111	-0.957968
HEG1	-1.39048	8.54134	-3.92666	0.00066732	0.00341303	-0.962905
VGLL3	-1.22334	7.54575	-3.92499	0.00067009	0.00342236	-0.966954
PBLD	-1.03342	8.91538	-3.92386	0.000671973	0.00342834	-0.969697
CA8	1.32903	8.07647	3.92304	0.000673341	0.00343217	-0.971686
TCERG1L	1.25916	7.2484	3.92208	0.000674956	0.00343871	-0.974027
ANGPT2	1.11122	7.83969	3.9212	0.000676431	0.003443	-0.976161
RAB32	-1.06393	8.24286	-3.91716	0.000683268	0.00346641	-0.985991
BCL11B	1.01118	7.77665	3.91633	0.000684674	0.00347233	-0.988001
LEPROT	-1.01656	9.92619	-3.91438	0.000688008	0.00348455	-0.992748
TNFSF10	-1.94088	9.71758	-3.91435	0.000688047	0.00348455	-0.992804
LOC728226	-1.08974	7.12139	-3.9091	0.000697086	0.00352046	-1.00556
SCARNA9	-1.50232	7.80438	-3.90735	0.000700129	0.00353123	-1.00981
CLEC2B	-1.02663	7.53504	-3.90475	0.00070467	0.00354705	-1.01613
CCDC109B	1.37578	10.3742	3.90413	0.000705761	0.00354921	-1.01764
STK39	1.15686	9.55671	3.90397	0.000706031	0.00354921	-1.01802
NKD2	-1.57956	8.97512	-3.90353	0.000706802	0.00355094	-1.01908
SH2D3C	-1.21144	8.61009	-3.90218	0.000709173	0.00355915	-1.02236
ZNF600	-1.09052	8.27111	-3.89976	0.000713464	0.00357448	-1.02825
ACVRL1	-1.35539	8.45929	-3.89862	0.000715481	0.00358087	-1.03101
HS.579631	-2.45609	9.08957	-3.89677	0.000718787	0.00359368	-1.03551
C9ORF130	-1.10041	9.31097	-3.89451	0.000722817	0.00361009	-1.04097
LOC400304	-1.40776	8.03543	-3.88743	0.000735645	0.0036612	-1.05816
MALL	-1.09003	7.87109	-3.88739	0.000735721	0.0036612	-1.05826
LOC643882	-1.1448	8.52457	-3.8853	0.000739547	0.00367589	-1.06332
MYADM	-1.42312	8.91165	-3.87911	0.000751007	0.00371625	-1.07834
RPIB9	-1.08148	7.06027	-3.87871	0.00075176	0.00371871	-1.07932
PRODH	-1.17197	7.71639	-3.87698	0.000754993	0.00372832	-1.08351
CLEC12A	-1.07179	7.46872	-3.87366	0.000761239	0.00375149	-1.09156
FGR	-1.73462	8.61089	-3.87328	0.000761961	0.00375377	-1.09248
TMEM137	-1.1728	8.8013	-3.87243	0.000763566	0.00375528	-1.09454
TFPI	-1.60481	9.06927	-3.87156	0.000765221	0.00375959	-1.09665
HHIP	-1.33123	7.52888	-3.86801	0.000771986	0.00378431	-1.10524
DPT	-1.50534	8.31954	-3.86635	0.000775183	0.00379821	-1.10928
SLC11A1	-1.48784	8.08398	-3.86392	0.000779868	0.003816	-1.11516
CDKN1C	1.10457	8.90944	3.86265	0.000782338	0.00382555	-1.11825
PTPLA	-1.01878	7.90023	-3.86236	0.000782894	0.00382692	-1.11894
SUSD2	-1.07463	7.71747	-3.86077	0.000786	0.00383822	-1.12281
CTSL2	1.45507	8.36336	3.85792	0.000791563	0.00385808	-1.12969
ROBO4	-1.11529	7.51685	-3.85749	0.000792416	0.00385913	-1.13074
GIMAP5	-1.42066	8.7509	-3.84786	0.000811585	0.00393	-1.15407
QDPR	-1.25482	10.0401	-3.84533	0.000816691	0.00394943	-1.16019
CLIP3	1.5672	10.1987	3.84519	0.000816963	0.00394943	-1.16052
CDK5R1	1.50153	8.23035	3.84277	0.000821886	0.00397044	-1.16638
RIMBP2	2.07324	8.47675	3.84265	0.000822132	0.00397044	-1.16667
FAM46B	-1.13776	7.68122	-3.84235	0.000822753	0.00397211	-1.16741
SUB1	1.06777	10.1079	3.84029	0.000826958	0.00398701	-1.17238
KCTD12	-1.02994	10.0213	-3.83763	0.000832438	0.00400119	-1.17882
C1ORF54	-1.11631	9.45051	-3.83236	0.000843389	0.0040434	-1.19157
GPR116	-1.56418	10.9635	-3.83083	0.000846591	0.00405607	-1.19527
H2AFY2	1.39463	9.70452	3.82973	0.000848904	0.00406446	-1.19793
BTBD11	1.08634	7.40562	3.82937	0.000849664	0.00406675	-1.19881
IL8RB	-1.12525	7.25172	-3.82569	0.000857446	0.00409587	-1.2077
SFTPG	-2.43112	9.23217	-3.8228	0.000863612	0.00412124	-1.21469
LOC649970	1.6081	8.34372	3.82259	0.000864059	0.00412201	-1.21519
PADI4	-1.28222	7.49055	-3.82231	0.000864654	0.00412349	-1.21586
ADAMTS8	-2.07751	9.0979	-3.81967	0.000870343	0.00414674	-1.22226
SHD	1.8737	7.5505	3.81843	0.000873009	0.00415607	-1.22524
FKBP4	1.00502	9.24741	3.8148	0.000880902	0.00418718	-1.23402
PON3	-1.54035	8.53915	-3.81004	0.000891354	0.00422576	-1.24552
CENTD3	-1.29033	9.53088	-3.80733	0.000897355	0.00424707	-1.25206
PTPLAD2	-1.00921	10.7454	-3.80695	0.000898199	0.00424707	-1.25298
CLIC3	-2.22917	9.48381	-3.80336	0.000906238	0.00427113	-1.26166
XAF1	-1.68914	9.15337	-3.79986	0.000914135	0.00429715	-1.27012
ACTL6B	1.37621	7.65559	3.79822	0.000917838	0.00431157	-1.27406
SPARCL1	-1.24543	10.9062	-3.79355	0.000928532	0.00434928	-1.28535
HBG2	-1.86479	7.40041	-3.7925	0.000930942	0.00435916	-1.28788
VSIG4	-1.58271	8.35953	-3.79039	0.000935818	0.0043735	-1.29297
HOXB5	1.80144	10.2425	3.78954	0.000937782	0.00437985	-1.29501
IFI44L	-1.4929	8.54862	-3.78492	0.000948584	0.00441462	-1.30617
C10ORF116	-1.9767	11.2915	-3.78447	0.000949634	0.00441809	-1.30725
ANXA3	-2.23531	9.03703	-3.78287	0.000953409	0.0044328	-1.31112
SOX9	1.094	7.69287	3.78111	0.00095757	0.00444786	-1.31536
CHPT1	-1.14816	8.53246	-3.7759	0.000969986	0.00449975	-1.32791
IFIT2	-1.37303	9.11448	-3.77352	0.000975717	0.00451909	-1.33365
AQP4	-1.58607	8.28503	-3.76933	0.000985893	0.00455929	-1.34375
HS.197143	-1.12848	7.61944	-3.7693	0.000985972	0.00455929	-1.34383
LST1	-1.30507	7.94468	-3.76365	0.000999833	0.00460866	-1.35743
S100A9	-1.69562	8.47859	-3.76077	0.00100699	0.00463519	-1.36437
MYB	1.37547	8.91576	3.76069	0.00100719	0.00463519	-1.36457
LPHN2	-1.09459	9.71471	-3.75393	0.00102417	0.0046984	-1.38085
S100P	-1.51717	7.82713	-3.75282	0.00102698	0.00470835	-1.38352
PACSIN1	1.29962	7.70209	3.74992	0.00103437	0.00473582	-1.3905
LOC149620	-1.33591	7.72595	-3.74854	0.00103791	0.00474788	-1.39382
LTBP4	-1.1284	9.04023	-3.74687	0.00104219	0.00476597	-1.39783
NHLH1	1.73505	7.90867	3.74526	0.00104635	0.00478194	-1.40171
CDH2	3.01561	9.86172	3.74418	0.00104915	0.00478868	-1.4043
LOC644642	-1.06005	8.36379	-3.73952	0.00106131	0.00483201	-1.41553
MVP	-1.19744	9.4744	-3.73726	0.00106726	0.00485605	-1.42097
HS.570332	1.18492	7.0629	3.73664	0.0010689	0.00486042	-1.42246
IL7R	-1.9626	9.07827	-3.71741	0.00112089	0.00504139	-1.46867
PCDH19	1.13472	7.22836	3.71707	0.00112182	0.00504399	-1.46947
SELM	-1.1044	9.25095	-3.71636	0.0011238	0.00504673	-1.47119
CAV1	-1.81032	8.86878	-3.71298	0.00113321	0.00507204	-1.4793
FLJ22184	1.11602	7.42794	3.71282	0.00113366	0.00507204	-1.47969
CKMT1A	1.26165	7.67624	3.71014	0.0011412	0.00509473	-1.48613
UNQ473	-1.10108	8.13216	-3.70851	0.00114579	0.00511207	-1.49004
HOXB4	1.06352	7.83384	3.70565	0.00115392	0.00514439	-1.49691
HDC	-1.45039	8.11687	-3.70546	0.00115446	0.00514439	-1.49737
SCGB1A1	-4.01826	10.6583	-3.70484	0.00115622	0.00515067	-1.49885
TSPO	-1.05697	11.0644	-3.70373	0.00115939	0.0051616	-1.50151
SP8	1.15443	7.16443	3.70293	0.00116167	0.00516859	-1.50343
SYNGR4	2.05404	7.69013	3.69914	0.00117261	0.00520763	-1.51254
LOC642817	1.76863	11.1681	3.69794	0.00117607	0.0052198	-1.5154
KRT15	1.03777	7.46275	3.69515	0.0011842	0.00525426	-1.5221
F10	-1.06481	7.13526	-3.69071	0.00119722	0.0053023	-1.53273
RIMS2	1.10861	7.45594	3.68999	0.00119936	0.00530852	-1.53447
GMFG	-1.639	9.73409	-3.68803	0.00120519	0.00532779	-1.53918
HS.375535	1.23183	7.03434	3.6864	0.00121002	0.00534427	-1.54307
FCGR3B	-1.51966	7.74828	-3.68608	0.001211	0.00534676	-1.54385
DBN1	1.00676	8.88428	3.68387	0.00121761	0.00536753	-1.54915
KIAA1688	1.066	8.4099	3.68254	0.00122162	0.00537742	-1.55234
STX11	-1.50791	8.45434	-3.68059	0.00122749	0.00539508	-1.557
BIN2	-1.20497	7.55925	-3.67878	0.00123297	0.00541421	-1.56133
CCL23	-1.55759	7.69614	-3.6784	0.00123413	0.00541604	-1.56224
SDPR	-2.10533	9.79744	-3.67668	0.00123939	0.00543583	-1.56638
FOXF2	-1.04947	8.31011	-3.67476	0.00124526	0.00545495	-1.57097
CEBPD	-1.46505	11.5194	-3.66992	0.0012602	0.00549875	-1.58255
PCDH17	-1.40654	8.57168	-3.66781	0.00126679	0.00552082	-1.58762
MT1M	-1.34168	7.73925	-3.66753	0.00126763	0.00552286	-1.58827
HK3	-1.17885	7.73519	-3.66409	0.00127843	0.00555651	-1.59651
TNFRSF1A	-1.07557	9.24576	-3.66018	0.0012908	0.00560352	-1.60586
COBLL1	-1.15682	9.73361	-3.65904	0.00129443	0.00561425	-1.60859
HRASLS3	-1.19998	9.84701	-3.64528	0.00133904	0.00577202	-1.64149
VGF	2.3754	8.65447	3.64269	0.0013476	0.00579788	-1.64768
HS.538962	-1.11048	9.14583	-3.63293	0.00138037	0.00590903	-1.67099
VANGL2	1.08844	8.17421	3.62908	0.00139353	0.00595479	-1.6802
KRT7	2.03595	7.44219	3.62526	0.00140667	0.0060074	-1.68931
GRM8	2.49463	8.74425	3.62074	0.00142241	0.00606387	-1.70011
PIP	-1.09657	6.96901	-3.60598	0.00147495	0.00624919	-1.73529
ARHGEF6	-1.30252	9.62239	-3.60256	0.0014874	0.00628725	-1.74345
LRFN5	1.23868	7.36466	3.59944	0.00149884	0.00632685	-1.75087
LOC283683	1.15409	7.97057	3.59643	0.00150996	0.006364	-1.75804
RALYL	2.14689	8.20593	3.59622	0.00151075	0.00636548	-1.75855
UBE1L	-1.14065	9.55615	-3.59608	0.00151126	0.00636577	-1.75888
ANXA1	-1.81974	10.6567	-3.59345	0.00152106	0.00640147	-1.76514
NFKBIZ	-1.39364	8.89673	-3.58833	0.00154031	0.00646741	-1.77733
OSCAR	-1.21549	7.51549	-3.5778	0.00158062	0.00659267	-1.80237
KLF2	-1.18876	11.9514	-3.56852	0.00161701	0.00672228	-1.82442
LEPREL1	-1.62112	9.42519	-3.56846	0.00161728	0.00672228	-1.82459
RRAS	-1.58859	10.3492	-3.56817	0.00161843	0.00672228	-1.82527
TNNT1	2.09331	8.87895	3.56741	0.00162142	0.00672792	-1.82706
SALL3	1.59892	7.34862	3.56419	0.00163428	0.00676772	-1.83472
HS.10862	1.12237	8.01122	3.5639	0.00163544	0.00677059	-1.83541
LPL	-1.27395	9.69135	-3.56267	0.00164037	0.00678517	-1.83832
HDGFRP3	1.00754	8.90966	3.55575	0.00166846	0.00688402	-1.85476
DNER	1.7236	8.23641	3.55537	0.00166999	0.00688402	-1.85565
PLXDC2	-1.04543	8.43642	-3.55033	0.00169076	0.00695186	-1.86762
FIGF	-1.24761	7.54405	-3.54111	0.00172938	0.00708047	-1.88949
ICAM1	-1.04521	7.85145	-3.53617	0.00175045	0.00715057	-1.90121
MYL9	-1.01042	8.14145	-3.53372	0.00176098	0.00718343	-1.90701
AUTS2	1.14354	10.3447	3.53268	0.00176548	0.00719568	-1.90948
SNCAIP	1.49501	9.02944	3.53036	0.00177553	0.00722852	-1.91498
SRM	1.13909	8.77455	3.52109	0.00181626	0.00736739	-1.93692
H1FX	1.21039	9.4028	3.51662	0.00183624	0.00742595	-1.94751
GIMAP1	-1.18218	8.40101	-3.51629	0.00183771	0.00742734	-1.94828
KIAA1199	1.07586	8.27333	3.51549	0.00184132	0.00743985	-1.95018
GNAZ	1.06427	7.87563	3.50993	0.00186649	0.00753524	-1.96331
PCCA	1.05175	9.2451	3.5066	0.00188176	0.00758943	-1.97119
HS.556446	-1.14978	7.21265	-3.50559	0.00188643	0.00760299	-1.97358
ABCC8	1.74065	8.20267	3.50369	0.0018952	0.00763621	-1.97807
TPPP3	-1.05364	8.22311	-3.50111	0.00190719	0.00766959	-1.98417
KCNT1	1.40618	7.51385	3.49709	0.00192604	0.00772179	-1.99368
GSTM3	-1.01377	8.34629	-3.49575	0.00193234	0.00773632	-1.99684
KIR2DL3	-1.01333	7.41535	-3.492	0.00195015	0.00779898	-2.0057
MYT1	1.76888	8.35405	3.48893	0.0019648	0.00784238	-2.01293
CMAH	-1.07946	7.80551	-3.48639	0.00197705	0.00787826	-2.01894
LY86	-1.47661	8.69517	-3.48547	0.00198149	0.00789159	-2.02111
MARK1	1.02312	7.83339	3.48528	0.0019824	0.00789304	-2.02155
RAXL1	-1.0036	9.50005	-3.47754	0.00202021	0.00801713	-2.03981
PGC	-2.58031	9.86296	-3.4764	0.00202585	0.00803508	-2.0425
ADCYAP1	1.95418	8.12219	3.473	0.00204273	0.00808875	-2.05052
NEUROD1	1.11093	7.10945	3.4722	0.00204673	0.00809793	-2.05241
FCGRT	-1.18003	9.91512	-3.46773	0.00206915	0.00816432	-2.06293
NUP62CL	1.17488	7.96159	3.46741	0.00207075	0.0081684	-2.06368
BST2	-1.53491	9.86461	-3.4667	0.00207436	0.00817373	-2.06536
AMICA1	-1.75476	9.34677	-3.4594	0.0021116	0.00829746	-2.08255
DRAM	-1.69792	9.36955	-3.45869	0.00211527	0.00830607	-2.08422
IFNGR1	-1.0017	10.8119	-3.45633	0.00212748	0.00834213	-2.08978
MAP3K5	-1.20635	8.80332	-3.45173	0.00215146	0.00842246	-2.1006
TMEM140	-1.26448	8.77349	-3.45123	0.00215412	0.00842604	-2.10179
CAV2	-1.91709	9.45756	-3.45099	0.00215533	0.0084285	-2.10233
LOC644774	1.10744	9.66695	3.44538	0.00218501	0.00852383	-2.11554
LOC131873	-1.00069	7.23419	-3.44256	0.00220008	0.00856646	-2.12217
CAMK2N1	-1.33474	10.1391	-3.43632	0.00223377	0.00867429	-2.13683
ATP6V0E2	1.04934	10.9188	3.43413	0.00224572	0.00870435	-2.14198
LOC731895	1.89227	9.06607	3.4266	0.00228726	0.00881577	-2.15966
GFOD1	-1.06299	8.7057	-3.42217	0.00231205	0.00889234	-2.17006
HIST2H2AA3	1.09931	8.97949	3.41797	0.00233576	0.00895734	-2.1799
KCNIP3	1.07509	7.98996	3.41463	0.00235484	0.00902337	-2.18775
LOC647543	-1.1743	7.31751	-3.41207	0.00236955	0.00906653	-2.19375
PCSK2	1.63777	8.02688	3.41197	0.0023701	0.00906653	-2.19397
PLEKHK1	-1.15648	7.60875	-3.40923	0.00238595	0.00911842	-2.2004
HS.576106	1.12175	9.39439	3.40485	0.00241151	0.00919907	-2.21067
DOCK8	-1.08816	8.06794	-3.40336	0.00242024	0.00922656	-2.21415
CD55	-1.55517	10.7693	-3.3966	0.00246029	0.0093531	-2.22997
MARCO	-2.14327	9.10673	-3.39	0.00250005	0.00948932	-2.24542
HECW2	-1.19117	8.40116	-3.38977	0.00250143	0.00949205	-2.24595
CEL	1.42795	7.84769	3.38613	0.00252366	0.00955134	-2.25447
NPPA	1.84766	7.70199	3.3853	0.00252873	0.00956805	-2.25641
LOC89944	1.05487	7.93379	3.37038	0.00262198	0.00984622	-2.29128
LRRK2	-1.32907	7.9913	-3.36988	0.00262511	0.00985029	-2.29243
PLA2G10	-1.4567	8.75199	-3.36398	0.00266297	0.00996656	-2.30621
GIMAP6	-1.01434	7.92617	-3.35066	0.00275029	0.010243	-2.33726
DNAJC15	-1.02733	8.92914	-3.34943	0.00275849	0.0102656	-2.34013
PIGR	-1.65773	8.5385	-3.34928	0.0027595	0.0102667	-2.34048
EFEMP1	-1.23678	8.61865	-3.34459	0.00279098	0.0103625	-2.35139
CDH5	-1.41617	9.12442	-3.34275	0.00280347	0.0103902	-2.35568
PHF21B	1.16094	7.47738	3.33941	0.00282624	0.0104505	-2.36347
SDC4	-1.1226	10.9628	-3.33465	0.00285893	0.0105326	-2.37453
VASH2	1.29736	7.51769	3.33448	0.0028601	0.0105326	-2.37492
STOM	-1.02783	10.9919	-3.33199	0.00287743	0.0105884	-2.38073
STMN2	2.11084	7.81451	3.33088	0.00288516	0.0106141	-2.38331
TSPAN18	-1.07182	7.68897	-3.329	0.00289828	0.0106516	-2.38767
HBEGF	-1.02999	7.68198	-3.32846	0.00290205	0.0106627	-2.38892
BTK	-1.35325	8.78975	-3.32739	0.0029096	0.0106769	-2.39142
SLC47A1	-1.18319	7.7599	-3.32611	0.00291865	0.0107047	-2.3944
TBC1D10C	-1.16732	8.20883	-3.32269	0.00294285	0.0107798	-2.40234
SMAD6	-1.71879	8.96093	-3.31893	0.00296969	0.0108342	-2.41107
SLA	-1.32289	8.54178	-3.31781	0.00297773	0.0108581	-2.41366
IGFBP2	1.57049	9.52729	3.30204	0.00309332	0.0111865	-2.45025
CLDN7	-1.06751	9.3134	-3.2994	0.00311308	0.0112439	-2.45637
SLITRK4	1.53644	7.72436	3.29078	0.00317854	0.0114218	-2.47635
SNAP25	2.26191	9.59381	3.28703	0.00320739	0.0114983	-2.48503
CASP1	-1.10166	7.97159	-3.28539	0.00322007	0.0115325	-2.48881
FLRT3	-1.51487	8.85415	-3.28045	0.00325869	0.0116362	-2.50025
CYBRD1	-1.48043	9.75596	-3.27398	0.00330985	0.0117753	-2.5152
GLRX	-1.31449	9.81834	-3.2724	0.00332251	0.0118175	-2.51887
HS.291319	1.28096	9.20898	3.27101	0.00333359	0.011851	-2.52206
MTMR7	1.08347	7.4088	3.26729	0.0033636	0.0119401	-2.53066
FXYD5	-1.00433	9.22338	-3.26114	0.00341376	0.0120738	-2.54486
C6ORF105	-1.31621	8.00898	-3.26067	0.00341768	0.0120827	-2.54596
C10ORF10	-1.3531	9.4653	-3.25894	0.0034319	0.0121145	-2.54994
FZD9	1.78456	8.44531	3.24821	0.00352158	0.0123564	-2.57467
S100A10	-1.61338	12.1422	-3.24585	0.00354166	0.0124198	-2.58012
UNQ2541	1.76852	7.49684	3.24073	0.0035855	0.0125493	-2.59191
VAMP8	-1.23131	11.7418	-3.23848	0.00360496	0.0125991	-2.5971
LOC145837	1.51774	8.05436	3.23706	0.00361727	0.0126347	-2.60037
A2M	-1.06868	12.2938	-3.23591	0.00362721	0.0126554	-2.60299
ATHL1	-1.2806	7.92163	-3.23543	0.00363142	0.012662	-2.60411
CXXC4	1.29594	8.00881	3.23347	0.00364854	0.0127001	-2.60861
CTSZ	-1.11244	8.93718	-3.23116	0.00366889	0.0127547	-2.61394
SFRP2	1.44482	8.28466	3.22968	0.00368194	0.0127784	-2.61734
FGFR3	-1.11279	8.36016	-3.2295	0.00368355	0.0127784	-2.61776
SLC39A8	-1.7032	9.46885	-3.22861	0.00369135	0.0127929	-2.61979
CD93	-1.39754	10.5583	-3.21948	0.00377318	0.0130203	-2.64079
CD53	-1.10752	8.12374	-3.21378	0.00382506	0.0131648	-2.65386
AGR3	-1.70704	8.75067	-3.21315	0.0038309	0.0131818	-2.65532
CD300C	-1.02571	7.70011	-3.20962	0.00386346	0.0132717	-2.66342
HS.105618	1.11616	7.52381	3.1967	0.00398491	0.0136178	-2.69304
SLC38A1	1.01098	9.82034	3.19475	0.00400356	0.0136718	-2.69751
RELN	1.68493	8.2815	3.18858	0.00406305	0.0138652	-2.71162
PTHR2	1.01251	7.12904	3.18685	0.00407996	0.0139097	-2.71559
GSTO2	-1.04843	8.64712	-3.18589	0.00408928	0.0139284	-2.71777
IRX2	-1.15453	9.21648	-3.18076	0.00413981	0.0140674	-2.72951
MXRA5	1.11928	9.52794	3.1802	0.00414535	0.0140829	-2.73079
ALCAM	-1.07194	10.6346	-3.17936	0.00415369	0.0141013	-2.73271
ALOX5AP	-2.13007	10.5653	-3.17445	0.00420268	0.0142542	-2.74392
FHL1	-1.19374	9.44744	-3.166	0.00428847	0.0144773	-2.76323
AQP9	-1.50532	8.28586	-3.16428	0.00430607	0.0145334	-2.76715
GNLY	-1.3713	7.98218	-3.16214	0.00432818	0.0145944	-2.77204
C4ORF31	-1.66187	9.2157	-3.16071	0.00434292	0.0146304	-2.77529
CABP7	1.76052	8.06669	3.15233	0.00443071	0.0148673	-2.7944
SYT4	2.84255	9.78969	3.14841	0.00447224	0.0149831	-2.80331
ADH1A	-1.97933	9.56439	-3.14829	0.00447355	0.0149831	-2.80359
ZDHHC22	1.06354	7.24949	3.14764	0.00448052	0.0149962	-2.80508
IFI35	-1.05236	9.24941	-3.14099	0.00455211	0.0151837	-2.82021
CYYR1	-1.06991	8.8877	-3.14059	0.00455642	0.015187	-2.82112
AXL	-1.07375	9.24167	-3.13745	0.00459065	0.0152835	-2.82826
FCN1	-1.50451	9.14104	-3.13493	0.00461829	0.0153543	-2.83399
GNG8	1.19432	7.2126	3.13235	0.00464678	0.0154242	-2.83986
VPS37D	1.25319	8.22192	3.10975	0.00490353	0.0161248	-2.89115
MYOM1	-1.20733	7.57553	-3.10962	0.00490501	0.016126	-2.89144
IFI44	-1.17527	9.03343	-3.1095	0.0049064	0.0161269	-2.89171
OLR1	-2.10457	9.40079	-3.09483	0.00508043	0.0166309	-2.92493
SPI1	-1.26304	8.75021	-3.08004	0.00526183	0.0171086	-2.95834
PECAM1	-1.42192	9.58748	-3.07447	0.00533176	0.0172971	-2.97091
IGSF21	1.36321	7.7064	3.0723	0.00535923	0.0173707	-2.9758
GSTT1	-1.64677	8.87268	-3.06847	0.00540807	0.0174976	-2.98443
SLC17A6	2.23172	7.88642	3.06706	0.00542619	0.0175355	-2.98762
CXCL16	-1.33928	9.54614	-3.06157	0.00549714	0.0177263	-2.99998
GADD45B	-1.2469	9.0067	-3.06056	0.0055102	0.0177566	-3.00223
CD97	-1.35648	9.99203	-3.05091	0.00563748	0.0181001	-3.02395
AIF1	-1.41245	9.15642	-3.04899	0.00566317	0.0181605	-3.02828
HSPB8	-1.11426	8.81111	-3.04743	0.00568412	0.0182113	-3.03179
RGS11	-1.34167	8.67145	-3.04163	0.00576254	0.0183936	-3.04481
LOC402644	1.12242	9.14021	3.03963	0.00578972	0.0184722	-3.04929
EPHX2	-1.06308	8.19951	-3.03563	0.00584478	0.0186028	-3.05828
LILRB3	-1.4535	8.91132	-3.02868	0.00594142	0.0188813	-3.07386
ZNF331	-1.10745	8.51193	-3.02578	0.00598211	0.0189856	-3.08034
PTRF	-1.28699	11.6899	-3.02243	0.00602967	0.0191113	-3.08786
TFF3	1.81952	11.987	3.01975	0.00606779	0.0192279	-3.09385
TIP39	1.46779	7.26569	3.01817	0.00609054	0.0192832	-3.0974
ELOVL4	1.29143	7.84814	3.01029	0.00620461	0.0195727	-3.11502
ALDH1A1	-1.77262	9.78156	-3.00268	0.00631672	0.0198418	-3.13201
SLC29A4	1.90856	9.08283	3.00261	0.00631774	0.0198418	-3.13217
C6ORF117	1.71943	8.61197	3.00193	0.00632798	0.0198611	-3.1337
BIK	1.04225	7.43805	3.0012	0.00633885	0.0198822	-3.13533
CTSG	-1.37095	7.93791	-2.99506	0.00643106	0.0201278	-3.14903
EFNA1	-1.17934	9.72985	-2.99414	0.006445	0.020154	-3.15108
GZMH	-1.41654	8.35886	-2.99375	0.00645089	0.0201681	-3.15195
BSN	1.2424	8.02922	2.99104	0.00649207	0.0202793	-3.15798
FCN3	-2.49962	11.035	-2.98842	0.00653225	0.0203872	-3.16384
NPTX1	1.32275	7.57201	2.98629	0.00656497	0.0204584	-3.16857
LOC652694	2.21825	10.3425	2.97857	0.0066851	0.0207568	-3.18576
PPBP	-1.06279	8.15489	-2.97663	0.00671555	0.020829	-3.19007
SYT13	2.2611	9.41938	2.97373	0.00676144	0.0209444	-3.19652
SLCO2B1	-1.12032	8.56541	-2.96853	0.00684441	0.0211471	-3.20808
IGSF6	-1.8243	9.77208	-2.9665	0.00687707	0.0212389	-3.21258
NOL4	1.57843	8.08775	2.96117	0.0069636	0.0214604	-3.22443
SLIT2	-1.07773	9.0341	-2.95602	0.00704813	0.0216701	-3.23585
ZNF503	-1.06046	9.00405	-2.95528	0.00706039	0.0217032	-3.2375
SLC6A14	-1.65136	8.87892	-2.94141	0.00729329	0.0222395	-3.26821
EVA1	-1.1371	8.94013	-2.93981	0.00732055	0.0223086	-3.27174
EBF3	1.3362	7.36442	2.92702	0.0075427	0.0228412	-3.30001
CX3CL1	-1.56448	9.59947	-2.92645	0.0075527	0.0228557	-3.30126
FPR1	-1.39456	8.78702	-2.92169	0.00763723	0.0230455	-3.31178
AGPAT5	1.10429	10.1164	2.91674	0.0077258	0.0232545	-3.32268
GSTA2	-1.24799	7.16557	-2.91465	0.00776366	0.0233398	-3.3273
DDC	2.35848	10.3397	2.91404	0.00777469	0.0233628	-3.32864
LOC652493	2.25513	11.0791	2.90615	0.00791901	0.0237063	-3.34601
MSLN	-1.89636	9.6032	-2.89946	0.00804343	0.0239429	-3.36073
LOC653888	-1.08327	9.31705	-2.89931	0.00804608	0.0239446	-3.36105
FOSB	-1.92561	9.03897	-2.89754	0.00807932	0.0240139	-3.36494
S100A8	-2.0666	10.1684	-2.89138	0.00819598	0.024261	-3.37847
GSTA1	-1.17879	7.21588	-2.88813	0.00825831	0.0244055	-3.38562
PCOLCE2	-1.25146	8.72986	-2.88675	0.00828483	0.0244739	-3.38864
HS.107801	1.00975	7.63721	2.88449	0.00832846	0.0245747	-3.3936
LYN	-1.25136	9.64712	-2.88445	0.00832913	0.0245747	-3.39367
IL4R	-1.15176	9.38743	-2.88329	0.00835159	0.0246259	-3.39621
HMGCS2	-1.18398	7.30972	-2.87964	0.00842281	0.0247854	-3.40422
CLDN11	1.29927	7.91076	2.87517	0.00851067	0.0249728	-3.41401
HLA-DOA	-1.12967	8.46627	-2.86894	0.00863464	0.0252802	-3.42764
D4S234E	1.54651	8.4345	2.86583	0.00869723	0.0254069	-3.43445
LGALS3	-1.47491	8.83531	-2.8601	0.00881355	0.0257	-3.44697
CA4	-1.63232	9.24534	-2.85697	0.00887766	0.0258452	-3.4538
PLAC8	-1.08526	8.27574	-2.85063	0.00900917	0.0261125	-3.46765
SFTPD	-2.13773	11.9966	-2.84731	0.00907854	0.0262557	-3.47487
SPP1	2.07065	9.0795	2.84291	0.00917155	0.0264718	-3.48446
CFD	-1.76567	10.9375	-2.83795	0.00927726	0.0267023	-3.49525
CFB	-1.06361	8.5562	-2.83637	0.00931124	0.0267841	-3.49869
HLA-DPB1	-1.17598	8.41389	-2.83204	0.00940495	0.0270054	-3.50811
FLJ22662	-1.38878	9.21012	-2.83119	0.00942332	0.0270474	-3.50995
ANXA2	-1.0826	8.72412	-2.82933	0.00946399	0.027148	-3.514
MS4A7	-1.41837	9.89573	-2.8287	0.00947787	0.0271738	-3.51538
MNDA	-1.42406	9.13313	-2.82474	0.00956477	0.0273557	-3.52396
IGFBP4	-1.00471	8.76388	-2.82337	0.00959526	0.0274158	-3.52696
SERPINA1	-1.59112	9.80938	-2.81539	0.00977341	0.0277822	-3.54425
SAMD9L	-1.08351	8.67632	-2.80972	0.00990199	0.028065	-3.55653
IFI27	-1.533	9.65358	-2.79566	0.0102279	0.0288476	-3.58695
RNF126P1	1.11052	7.17994	2.79191	0.0103165	0.0290408	-3.59505
LPXN	-1.08247	9.91406	-2.7859	0.01046	0.0293591	-3.60802
PYCARD	-1.1835	9.32198	-2.77986	0.0106061	0.0296597	-3.62102
LOC647450	2.10015	10.7151	2.76612	0.0109459	0.030381	-3.65059
CLDN18	-2.28457	10.2014	-2.76551	0.0109611	0.0303999	-3.6519
CLDN23	-1.01569	8.49599	-2.75975	0.0111069	0.0307572	-3.66428
HCST	-1.36141	10.3946	-2.75932	0.0111177	0.0307752	-3.66519
FSTL5	1.36159	7.07653	2.74907	0.0113819	0.0313744	-3.68719
EFNB3	1.28587	8.3284	2.73972	0.0116276	0.0318877	-3.70718
ENO2	1.21259	9.62714	2.73175	0.0118413	0.0323208	-3.72423
LOC390466	1.00774	9.14789	2.7301	0.0118861	0.0324245	-3.72775
PODXL2	1.50981	8.32577	2.72979	0.0118943	0.0324409	-3.7284
LOC728358	-1.3891	7.12406	-2.72331	0.0120714	0.0328435	-3.74223
ALOX5	-1.11872	9.68497	-2.72133	0.0121262	0.0329369	-3.74646
LOC440585	-1.12896	9.54493	-2.70752	0.0125135	0.0337041	-3.77584
TRIP13	1.46722	8.49342	2.70076	0.0127075	0.0341048	-3.79021
OLFM1	1.05162	8.59621	2.6991	0.0127555	0.0342029	-3.79373
NWD1	1.29452	8.38601	2.69259	0.0129457	0.0346296	-3.80755
CCL15	-1.02442	7.54618	-2.69122	0.0129858	0.0347049	-3.81043
AZGP1	-1.29305	7.34353	-2.68906	0.01305	0.034844	-3.81503
C1ORF162	-1.56228	10.3458	-2.68894	0.0130535	0.0348471	-3.81528
NEB	1.11313	7.49873	2.68808	0.013079	0.0348959	-3.81711
MMP9	1.33534	9.14105	2.6879	0.0130843	0.0348971	-3.81748
KCNK17	1.3104	8.13469	2.68698	0.0131115	0.034944	-3.81942
SERPING1	-1.05982	9.18944	-2.67852	0.0133657	0.0355102	-3.83733
NTF3	1.02965	7.55369	2.67755	0.0133949	0.0355681	-3.83936
CRTAC1	-1.08651	9.15485	-2.6752	0.0134665	0.0357188	-3.84433
RPRM	1.7471	8.98601	2.67213	0.0135607	0.035911	-3.85083
HS.569168	1.06676	7.19231	2.67052	0.0136099	0.0360004	-3.85421
IFITM3	-1.04543	11.599	-2.66668	0.0137288	0.0362485	-3.86231
NBEA	1.02964	8.51763	2.66389	0.0138157	0.0364448	-3.86819
SLC7A7	-1.45102	9.5166	-2.6609	0.0139095	0.0366655	-3.8745
CALB2	1.41913	8.16606	2.65542	0.0140831	0.0370412	-3.88605
PEG3	-1.33789	7.40947	-2.64563	0.0143978	0.0376984	-3.90662
GIMAP4	-1.22177	10.3172	-2.64213	0.0145121	0.0379292	-3.91398
C9ORF19	-1.15304	10.6541	-2.62861	0.0149611	0.0387874	-3.94231
DBC1	1.14262	8.12689	2.62403	0.0151161	0.0390982	-3.95189
SFTPB	-1.61433	9.2362	-2.61711	0.0153531	0.0396262	-3.96634
HLA-E	-1.4541	11.4147	-2.60953	0.0156168	0.0402197	-3.98216
CEACAM6	-2.03531	10.352	-2.60558	0.0157558	0.0405137	-3.99038
HLA-F	-1.2755	9.18078	-2.60264	0.0158601	0.0407023	-3.9965
LOC643357	1.19406	11.1077	2.59927	0.0159806	0.0409407	-4.00353
KYNU	-1.01269	8.19346	-2.59374	0.0161798	0.0413979	-4.01502
SLC15A3	-1.16911	9.12291	-2.59062	0.0162932	0.0416513	-4.0215
LOC341457	1.01398	12.761	2.58879	0.0163603	0.041796	-4.02531
HS.223856	1.11117	6.95671	2.57698	0.0167981	0.0427081	-4.04978
CD9	-1.11124	11.7743	-2.57448	0.0168924	0.0428952	-4.05497
HSD17B6	-1.20228	8.77614	-2.56825	0.0171292	0.0433518	-4.06785
NINJ2	-1.41119	9.39242	-2.5644	0.0172768	0.0436566	-4.0758
RNASE1	-1.34382	12.096	-2.53853	0.0183014	0.0458296	-4.12907
ERP27	-1.11059	8.5614	-2.53597	0.0184058	0.0460114	-4.13433
KLF6	-1.08582	10.6392	-2.52416	0.0188945	0.0470137	-4.15853
ESM1	1.12419	8.85044	2.49785	0.0200274	0.0492648	-4.21222
OPRK1	1.36369	7.45763	2.49724	0.0200541	0.0493119	-4.21344
GPC3	-1.00705	8.78832	-2.49408	0.0201948	0.049601	-4.21989
LY6E	-1.01969	10.2102	-2.49337	0.0202262	0.0496576	-4.22131

## Sheet: GSE149507
id	logFC	AveExpr	t	P.Value	adj.P.Val	B
UBE2T	3.69329	8.19211	13.1532	1.84474e-15	3.10581e-11	25.0886
NUF2	4.22865	6.56711	12.6434	6.09498e-15	3.46873e-11	23.9324
ZWINT	3.21256	8.92257	12.4154	1.05071e-14	3.46873e-11	23.4045
LOC253012	5.99547	6.25363	12.4126	1.0578e-14	3.46873e-11	23.398
EXO1	3.15618	5.66217	12.352	1.22383e-14	3.46873e-11	23.2565
ORC6L	3.17477	7.71329	12.3479	1.23618e-14	3.46873e-11	23.2468
TPX2	3.90182	7.5479	12.1282	2.1053e-14	4.27403e-11	22.7298
TOP2A	4.30572	8.42852	12.0233	2.72018e-14	4.27403e-11	22.4807
RACGAP1	2.43493	9.95093	12.0167	2.76503e-14	4.27403e-11	22.4648
TTK	4.03212	6.7101	11.9568	3.2031e-14	4.27403e-11	22.3218
MELK	3.74946	7.75011	11.9264	3.45186e-14	4.27403e-11	22.2491
AURKA	2.86349	7.20378	11.9225	3.48478e-14	4.27403e-11	22.2399
KIF14	3.46946	5.71825	11.8964	3.71607e-14	4.27403e-11	22.1774
CENPF	3.7179	6.30958	11.8876	3.79742e-14	4.27403e-11	22.1563
MAD2L1	3.34813	7.73836	11.8865	3.80794e-14	4.27403e-11	22.1536
EZH2	3.38277	7.70342	11.8234	4.45044e-14	4.68298e-11	22.0019
DLG7	4.09594	6.61354	11.6775	6.39561e-14	5.81966e-11	21.6489
ASPM	3.06069	5.84715	11.6675	6.55724e-14	5.81966e-11	21.6246
CDCA2	2.33466	5.71777	11.6668	6.56768e-14	5.81966e-11	21.6231
NUSAP1	3.55689	8.31607	11.6276	7.24357e-14	5.86986e-11	21.5276
SPAG5	3.02923	7.67351	11.6233	7.32164e-14	5.86986e-11	21.5172
POLE2	2.36607	7.0057	11.5543	8.70355e-14	6.66059e-11	21.3488
GINS2	3.16222	7.29498	11.4016	1.27859e-13	9.35926e-11	20.9738
UBE2C	4.00988	8.88087	11.3301	1.53213e-13	1.04605e-10	20.7974
CCNB2	3.66387	8.08722	11.3247	1.55329e-13	1.04605e-10	20.784
PCNA	1.83251	10.873	11.2833	1.7257e-13	1.11746e-10	20.6813
FAM64A	3.28827	7.39296	11.1267	2.57391e-13	1.5596e-10	20.2911
SPC25	3.79703	5.3718	11.1237	2.59378e-13	1.5596e-10	20.2836
CDC20	3.7946	7.4007	11.0452	3.17349e-13	1.71651e-10	20.0866
PRC1	3.50335	8.30535	11.0405	3.21193e-13	1.71651e-10	20.0748
FANCI	2.74761	6.84588	11.0394	3.22132e-13	1.71651e-10	20.072
HMGB2	1.90126	11.3271	11.0345	3.26255e-13	1.71651e-10	20.0596
CDC2	3.02413	7.87784	11.0196	3.39004e-13	1.72954e-10	20.0221
MCM6	1.73319	6.77833	10.994	3.62134e-13	1.74048e-10	19.9576
PTTG1	2.9784	9.46163	10.9914	3.64585e-13	1.74048e-10	19.9511
CDKN3	3.30341	7.27785	10.9834	3.72164e-13	1.74048e-10	19.931
E2F8	3.27229	5.84115	10.9336	4.23259e-13	1.89667e-10	19.8052
BUB1B	3.64293	7.32451	10.883	4.82583e-13	1.89667e-10	19.677
NCAPG2	2.45423	7.49409	10.8817	4.84268e-13	1.89667e-10	19.6736
KIF4A	3.59597	6.64381	10.8802	4.86105e-13	1.89667e-10	19.6699
KIF15	3.09138	5.77215	10.8615	5.1035e-13	1.89667e-10	19.6224
STIL	2.89401	6.52172	10.8581	5.14914e-13	1.89667e-10	19.6137
CDC45L	2.70869	6.48012	10.8568	5.16596e-13	1.89667e-10	19.6105
PBK	4.05331	7.56428	10.8489	5.27375e-13	1.89667e-10	19.5903
HES6	4.18783	8.65794	10.8451	5.32587e-13	1.89667e-10	19.5807
NCAPG	3.36118	6.77572	10.8406	5.38833e-13	1.89667e-10	19.5693
C9ORF140	2.76979	5.96155	10.8384	5.4196e-13	1.89667e-10	19.5636
PLA2G1B	-4.0358	6.84455	-10.8366	5.44414e-13	1.89667e-10	19.5592
RMI1	2.01341	8.06718	10.8305	5.53223e-13	1.89667e-10	19.5435
CCNA2	2.76222	6.66783	10.8235	5.63279e-13	1.89667e-10	19.5259
KIFC1	2.2217	6.82912	10.8158	5.74761e-13	1.89739e-10	19.5062
ECT2	2.83829	7.77754	10.8003	5.98416e-13	1.92263e-10	19.4667
DEPDC1B	3.64274	5.66711	10.7959	6.05248e-13	1.92263e-10	19.4556
PARP1	1.41387	9.75301	10.7633	6.5901e-13	2.05465e-10	19.3724
MCM2	3.05028	8.55613	10.746	6.89554e-13	2.09868e-10	19.3281
DNMT1	1.49492	9.58824	10.7413	6.98064e-13	2.09868e-10	19.3161
ATAD2	2.24118	7.32503	10.7248	7.28802e-13	2.15265e-10	19.274
MTHFD1	1.14785	9.86781	10.7086	7.60241e-13	2.20523e-10	19.2326
KIF2A	1.01086	7.37325	10.7024	7.72799e-13	2.20523e-10	19.2166
GMNN	2.09431	9.18212	10.6918	7.94486e-13	2.22933e-10	19.1895
NDC80	3.15916	6.91705	10.6778	8.24249e-13	2.27493e-10	19.1536
R3HDM1	1.12731	8.33998	10.6622	8.58692e-13	2.33177e-10	19.1135
RRM2	3.3666	8.57524	10.6395	9.11273e-13	2.43527e-10	19.0554
RAD51AP1	2.78947	7.55588	10.6299	9.3452e-13	2.45837e-10	19.0307
RNASEH2A	2.72632	8.49837	10.6103	9.84059e-13	2.54887e-10	18.9802
KIF1A	2.60713	6.50407	10.5994	1.01255e-12	2.58293e-10	18.9522
BIRC5	3.16104	6.4849	10.5807	1.06379e-12	2.67312e-10	18.9039
CENPA	3.20253	6.7359	10.5637	1.11248e-12	2.75436e-10	18.8601
CDCA5	2.81597	6.94143	10.555	1.13826e-12	2.77735e-10	18.8377
LRRC36	-1.83216	7.08462	-10.5126	1.27303e-12	3.06182e-10	18.7282
DKFZP762E1312	3.01104	6.20494	10.4665	1.43835e-12	3.41071e-10	18.6086
NMU	4.73696	7.04646	10.4526	1.49239e-12	3.4897e-10	18.5725
FBXO5	2.53971	7.44533	10.4409	1.53921e-12	3.54988e-10	18.5423
RFC4	2.47145	8.54005	10.4129	1.65796e-12	3.77209e-10	18.4695
KIF2C	2.71702	7.04238	10.3797	1.81109e-12	4.06553e-10	18.383
CCNB1	3.07132	7.16938	10.3647	1.88476e-12	4.13412e-10	18.3439
RFC5	1.65389	7.72074	10.3635	1.89075e-12	4.13412e-10	18.3408
LEPREL1	-1.54978	6.87389	-10.2922	2.2871e-12	4.93661e-10	18.1544
KIF11	3.39794	6.66836	10.2602	2.49124e-12	5.30918e-10	18.0706
CDCA8	2.68874	7.02179	10.2396	2.63229e-12	5.52399e-10	18.0166
LTBP4	-1.45798	6.78316	-10.236	2.65766e-12	5.52399e-10	18.0072
CDCA3	2.45195	6.66304	10.1903	3.00466e-12	6.16908e-10	17.8869
BRCA1	1.36112	6.69473	10.1756	3.12558e-12	6.34004e-10	17.8483
GGH	1.97193	8.65274	10.1605	3.25511e-12	6.52417e-10	17.8085
C9ORF61	-2.56336	7.25164	-10.1225	3.60551e-12	7.14146e-10	17.7082
ESPL1	3.36281	7.11419	10.0753	4.09504e-12	8.01676e-10	17.5834
PAFAH1B3	2.13615	7.52702	10.0051	4.95024e-12	9.55557e-10	17.3974
RBMS2	-1.2508	6.28673	-10.0019	4.99459e-12	9.55557e-10	17.3886
PCP4	4.6515	6.68748	9.99638	5.06924e-12	9.57424e-10	17.3741
HYAL1	-2.74362	7.0207	-9.99279	5.11889e-12	9.57424e-10	17.3645
NEK2	2.87183	5.214	9.98877	5.17496e-12	9.57424e-10	17.3538
CHEK1	2.68378	5.9947	9.98072	5.28915e-12	9.67914e-10	17.3324
CENPK	2.57465	6.47842	9.97362	5.39204e-12	9.73121e-10	17.3135
CDC6	2.67606	5.20127	9.97081	5.4332e-12	9.73121e-10	17.3061
HMMR	2.72939	6.57604	9.94954	5.75626e-12	1.01309e-09	17.2494
MCM4	2.14035	6.80098	9.94823	5.77673e-12	1.01309e-09	17.2459
CLGN	3.73595	6.10966	9.93778	5.94322e-12	1.03155e-09	17.2181
GTSE1	2.7718	5.99561	9.93171	6.04201e-12	1.03799e-09	17.2019
ARRB1	-1.69497	7.27634	-9.90317	6.52989e-12	1.11048e-09	17.1257
CENPM	2.29573	7.41411	9.8977	6.62788e-12	1.11587e-09	17.1111
C1ORF112	1.80707	5.49616	9.89249	6.72263e-12	1.12062e-09	17.0972
TMEM139	-2.08742	6.25334	-9.886	6.84238e-12	1.1294e-09	17.0798
GGTLA4	-1.79736	7.27296	-9.87359	7.07795e-12	1.15694e-09	17.0466
KNTC1	2.11384	6.73324	9.86833	7.18006e-12	1.16234e-09	17.0326
ST18	5.25829	6.62627	9.86423	7.2609e-12	1.16354e-09	17.0216
FEN1	2.45317	7.39598	9.86097	7.32569e-12	1.16354e-09	17.0129
TYMS	2.9438	9.52604	9.85045	7.53909e-12	1.18624e-09	16.9847
RASSF6	3.72408	6.52502	9.84472	7.65779e-12	1.19376e-09	16.9694
TMPO	1.87357	7.77276	9.79761	8.71011e-12	1.33312e-09	16.843
C16ORF75	2.52378	7.30219	9.77583	9.24523e-12	1.40228e-09	16.7845
MKI67	2.71036	6.4124	9.76326	9.56915e-12	1.43845e-09	16.7507
CDKN2A	2.57129	6.50824	9.75219	9.86413e-12	1.46967e-09	16.7208
PCSK9	-1.35357	5.63135	-9.74059	1.01828e-11	1.50384e-09	16.6896
BLM	2.02906	6.56969	9.73697	1.02846e-11	1.50567e-09	16.6799
DEPDC1	2.97764	5.65969	9.73147	1.04409e-11	1.51537e-09	16.6651
CCNE1	2.25313	6.72374	9.71689	1.08674e-11	1.56379e-09	16.6258
C5ORF34	2.34153	6.32201	9.70584	1.12025e-11	1.59835e-09	16.5959
LIMCH1	-2.01747	9.51097	-9.70107	1.13501e-11	1.60383e-09	16.5831
MMP28	-1.62125	6.66789	-9.69848	1.14314e-11	1.60383e-09	16.5761
CTPS	1.67335	7.65359	9.68315	1.19237e-11	1.6457e-09	16.5347
SMC2	2.24147	7.41546	9.68254	1.19437e-11	1.6457e-09	16.533
DONSON	2.18612	8.06864	9.68013	1.20231e-11	1.6457e-09	16.5265
PMAIP1	2.45678	8.29399	9.6596	1.27221e-11	1.72733e-09	16.471
RAD54L	2.29829	6.05993	9.65258	1.29703e-11	1.74695e-09	16.4521
RPS6KA2	-1.30675	8.27522	-9.64662	1.31854e-11	1.76182e-09	16.4359
KPNA2	1.9037	10.9387	9.64282	1.33242e-11	1.76361e-09	16.4256
APOO	1.32274	8.97336	9.64053	1.34083e-11	1.76361e-09	16.4195
CDC7	2.2886	7.27195	9.62316	1.40663e-11	1.81878e-09	16.3724
C6ORF173	2.10052	8.60976	9.62167	1.41244e-11	1.81878e-09	16.3684
CKS2	2.03675	10.3929	9.61963	1.42039e-11	1.81878e-09	16.3628
KIF23	3.06765	6.04331	9.6179	1.42718e-11	1.81878e-09	16.3582
MYBL2	1.96966	6.45311	9.61547	1.43679e-11	1.81878e-09	16.3516
PAICS	1.70696	9.07468	9.59021	1.54059e-11	1.93563e-09	16.2831
FZD4	-1.10124	6.68428	-9.57163	1.62181e-11	2.02257e-09	16.2326
MCM10	2.47372	5.36782	9.54976	1.72298e-11	2.11738e-09	16.1732
CDCA7	2.48765	6.74666	9.54203	1.76022e-11	2.14747e-09	16.1522
SLC16A5	-1.65322	6.19693	-9.52232	1.85901e-11	2.23546e-09	16.0985
TIMELESS	1.91917	5.89027	9.52052	1.86832e-11	2.23546e-09	16.0936
DBF4	1.79946	8.2172	9.51978	1.87218e-11	2.23546e-09	16.0916
CKAP2L	2.36407	6.59438	9.49957	1.9801e-11	2.34767e-09	16.0365
IDH2	1.627	9.11508	9.48261	2.07553e-11	2.44361e-09	15.9903
CCNE2	3.3298	6.09552	9.44853	2.28177e-11	2.66777e-09	15.8972
TRIP13	2.58671	7.59478	9.44161	2.32609e-11	2.68257e-09	15.8783
MSH2	1.80953	8.00695	9.44158	2.3263e-11	2.68257e-09	15.8782
BRIP1	2.59349	4.80549	9.42723	2.42106e-11	2.77285e-09	15.839
MTHFD2	1.98248	10.3651	9.41075	2.53478e-11	2.88349e-09	15.7939
PRIM1	1.59959	7.50747	9.40041	2.6089e-11	2.94788e-09	15.7655
CENPL	1.81328	5.83889	9.39671	2.63597e-11	2.95862e-09	15.7554
MCM7	1.83397	8.745	9.38545	2.72e-11	3.03271e-09	15.7246
ADCY9	-1.00269	6.6126	-9.37312	2.81527e-11	3.11829e-09	15.6907
C1ORF75	1.35562	8.11148	9.36347	2.89208e-11	3.18242e-09	15.6643
POLA1	1.48956	7.63916	9.33981	3.08971e-11	3.37782e-09	15.5993
IGSF9	3.06809	6.44235	9.33258	3.15286e-11	3.41031e-09	15.5794
CELSR3	2.75046	6.09638	9.33119	3.1651e-11	3.41031e-09	15.5756
PROX1	2.89643	6.10485	9.32875	3.18677e-11	3.41031e-09	15.5689
CYP2B7P1	-3.4401	6.90224	-9.32577	3.21346e-11	3.41031e-09	15.5607
PGM5	-1.28647	6.31095	-9.32496	3.22072e-11	3.41031e-09	15.5585
FAM111B	1.82832	4.98541	9.29928	3.46075e-11	3.64157e-09	15.4878
MSH6	1.46046	8.35205	9.29176	3.53443e-11	3.696e-09	15.4671
SCN7A	-2.80805	5.90777	-9.27061	3.75029e-11	3.89294e-09	15.4089
ABCC6	-1.11165	5.18839	-9.26883	3.76901e-11	3.89294e-09	15.404
MND1	2.48077	4.74076	9.24205	4.06315e-11	4.17117e-09	15.3301
FAM83D	2.63571	7.64158	9.23561	4.13738e-11	4.22163e-09	15.3123
NCAPH	2.44131	6.0342	9.22982	4.20516e-11	4.24616e-09	15.2963
STARD13	-1.68712	7.49875	-9.22926	4.21186e-11	4.24616e-09	15.2947
WFS1	-1.74858	7.86965	-9.22648	4.24478e-11	4.25388e-09	15.2871
SGOL2	2.0192	6.6741	9.22085	4.31257e-11	4.29624e-09	15.2715
CHAF1B	1.49507	5.93434	9.2134	4.4038e-11	4.34595e-09	15.2509
FZD3	2.17019	6.52344	9.21257	4.4141e-11	4.34595e-09	15.2486
CDT1	2.42522	5.50499	9.14342	5.36298e-11	5.24949e-09	15.0572
TOPBP1	1.52239	8.83201	9.13972	5.41921e-11	5.27386e-09	15.0469
KIAA0101	2.54395	7.99532	9.11069	5.88208e-11	5.69142e-09	14.9663
CENPE	2.47002	5.73059	9.09934	6.07376e-11	5.8433e-09	14.9348
ASNS	2.16912	9.08735	9.09534	6.14271e-11	5.87606e-09	14.9237
KIF20A	2.96566	7.06236	9.08905	6.25288e-11	5.94766e-09	14.9062
C1QTNF7	-2.35704	5.54776	-9.06618	6.6709e-11	6.30962e-09	14.8425
ANKRD29	-3.21612	6.56738	-9.05871	6.81336e-11	6.40376e-09	14.8218
ANG	-1.93444	6.92991	-9.057	6.8465e-11	6.40376e-09	14.817
TDP1	1.19344	6.50309	9.05213	6.94147e-11	6.45671e-09	14.8034
RBPMS	-1.27738	7.15649	-9.04895	7.00445e-11	6.4795e-09	14.7945
ZFP106	-1.03097	8.86235	-9.04367	7.10981e-11	6.50661e-09	14.7799
PFN2	2.05893	10.2124	9.04361	7.11105e-11	6.50661e-09	14.7797
PSAT1	2.48594	6.5897	9.0256	7.48361e-11	6.78504e-09	14.7295
CCBE1	-1.91679	5.59212	-9.02501	7.49595e-11	6.78504e-09	14.7278
TUBB2B	5.58081	7.12876	9.02216	7.5568e-11	6.80355e-09	14.7199
SPC24	1.9428	6.47692	9.01974	7.609e-11	6.8141e-09	14.7131
CST6	-2.75217	7.37228	-9.01608	7.6882e-11	6.8204e-09	14.7029
SBK1	2.69014	6.7819	9.01441	7.72486e-11	6.8204e-09	14.6982
PTTG3	1.99729	5.56388	9.01383	7.73757e-11	6.8204e-09	14.6966
SRD5A1	2.30861	7.49561	9.0043	7.94956e-11	6.95464e-09	14.67
NPR1	-1.29635	6.88777	-8.9992	8.06561e-11	6.95464e-09	14.6558
AGER	-3.22703	8.45911	-8.99834	8.08528e-11	6.95464e-09	14.6534
SHROOM4	-1.42281	6.4069	-8.99824	8.08763e-11	6.95464e-09	14.6531
PPIF	1.22895	7.65599	8.98999	8.27923e-11	7.07559e-09	14.6301
COCH	3.40286	5.94091	8.98717	8.34565e-11	7.09633e-09	14.6222
C19ORF48	1.71063	7.38727	8.97971	8.52461e-11	7.21208e-09	14.6013
DCC1	1.89893	7.09214	8.97219	8.70853e-11	7.33084e-09	14.5803
SEMA3B	-1.42806	6.99447	-8.96205	8.96333e-11	7.50779e-09	14.552
NEIL3	2.09359	4.90691	8.95823	9.06109e-11	7.54365e-09	14.5413
TNS1	-1.51314	7.5267	-8.95689	9.09575e-11	7.54365e-09	14.5375
HN1	1.61743	9.00718	8.92376	9.99522e-11	8.22742e-09	14.4448
MLF1IP	2.63326	6.42095	8.92296	1.00179e-10	8.22742e-09	14.4425
CDKL2	-1.2521	5.54824	-8.9194	1.01202e-10	8.27102e-09	14.4325
RAD54B	1.92029	6.20381	8.91676	1.01965e-10	8.29318e-09	14.4251
PRDM16	-1.1033	4.66205	-8.8987	1.0735e-10	8.68914e-09	14.3745
CDC25C	1.95449	4.68451	8.89061	1.09854e-10	8.84929e-09	14.3518
STMN1	1.56773	7.23046	8.88512	1.1159e-10	8.93168e-09	14.3364
CA4	-2.75884	7.13223	-8.88403	1.11938e-10	8.93168e-09	14.3333
BDH2	-1.54778	6.25675	-8.8818	1.12651e-10	8.94619e-09	14.3271
LGI3	-1.35207	6.53166	-8.87752	1.14037e-10	9.01374e-09	14.315
SUSD2	-2.51996	8.28027	-8.87287	1.15558e-10	9.0913e-09	14.302
C19ORF59	-3.9434	8.94991	-8.86968	1.16617e-10	9.12622e-09	14.293
TMEM125	-2.0598	8.95807	-8.86827	1.17086e-10	9.12622e-09	14.2891
AHNAK	-1.39906	6.929	-8.86317	1.18804e-10	9.2174e-09	14.2747
H2AFZ	1.02836	12.3027	8.85833	1.20458e-10	9.30289e-09	14.2611
KIF13A	-1.2576	5.58403	-8.83908	1.27267e-10	9.78389e-09	14.207
LOC81691	1.70229	6.1246	8.81701	1.3556e-10	1.03741e-08	14.1449
TMSL8	3.89699	8.83764	8.8084	1.38944e-10	1.05849e-08	14.1206
OIP5	2.77113	6.31812	8.80389	1.40748e-10	1.0674e-08	14.1079
FOXM1	2.89436	6.90404	8.8022	1.41429e-10	1.06776e-08	14.1032
INTS7	1.16624	7.08264	8.79809	1.43104e-10	1.07558e-08	14.0916
PPIL5	1.32664	7.57151	8.7934	1.45042e-10	1.0853e-08	14.0784
MLLT11	3.26811	8.87137	8.7868	1.47811e-10	1.09742e-08	14.0598
FGD5	-1.88135	6.56886	-8.78555	1.48338e-10	1.09742e-08	14.0563
SPTBN1	-1.01804	7.15145	-8.7849	1.48617e-10	1.09742e-08	14.0544
SHE	-1.67725	7.04511	-8.77761	1.51754e-10	1.11481e-08	14.0338
CASC5	1.94649	5.33276	8.77636	1.52296e-10	1.11481e-08	14.0303
FANCD2	1.01012	5.89096	8.76426	1.57676e-10	1.14919e-08	13.9962
FANCL	1.60814	8.8366	8.7581	1.60484e-10	1.16236e-08	13.9788
AURKB	2.27721	5.55262	8.75728	1.60864e-10	1.16236e-08	13.9765
ESAM	-1.86318	7.76453	-8.73967	1.69203e-10	1.21221e-08	13.9267
MPHOSPH9	1.5456	6.14706	8.73659	1.70704e-10	1.21778e-08	13.918
CTDSPL	-1.3168	8.09317	-8.72268	1.77662e-10	1.26208e-08	13.8787
DUOX1	-2.84128	7.06076	-8.70784	1.85401e-10	1.30603e-08	13.8367
SULT1A2	-1.65275	7.3458	-8.70202	1.88529e-10	1.32253e-08	13.8203
C13ORF27	1.51702	7.40724	8.69827	1.90577e-10	1.33135e-08	13.8096
SPTBN2	1.19303	5.53728	8.68904	1.95704e-10	1.35593e-08	13.7835
CBX5	1.34093	7.21194	8.68903	1.95707e-10	1.35593e-08	13.7835
ABLIM3	-1.59478	7.20076	-8.68014	2.0078e-10	1.38538e-08	13.7583
CHIA	-1.74055	5.35022	-8.67662	2.02826e-10	1.38916e-08	13.7483
TNNC1	-3.6819	7.24685	-8.67636	2.02978e-10	1.38916e-08	13.7476
PPAT	1.63608	7.09266	8.66678	2.08652e-10	1.42221e-08	13.7204
GPA33	-1.7503	6.26846	-8.66417	2.10226e-10	1.42716e-08	13.713
WDHD1	1.84473	4.76613	8.65057	2.18627e-10	1.47823e-08	13.6745
ACADL	-2.91984	6.1045	-8.63394	2.29364e-10	1.54463e-08	13.6273
CLIC3	-3.27506	7.96988	-8.63063	2.31562e-10	1.55322e-08	13.6179
NR3C2	-2.37803	7.14199	-8.62256	2.3702e-10	1.58352e-08	13.5949
ACYP1	2.59918	8.819	8.61081	2.45193e-10	1.62522e-08	13.5616
VSIG2	-2.12771	7.21096	-8.59561	2.56194e-10	1.69149e-08	13.5183
FAM107A	-2.67998	7.8713	-8.58096	2.67273e-10	1.7509e-08	13.4767
DLC1	-1.58729	8.30519	-8.57944	2.68445e-10	1.75176e-08	13.4724
CEP76	1.48045	7.22573	8.57578	2.71304e-10	1.76358e-08	13.4619
FAM54A	1.83574	5.94406	8.56304	2.81484e-10	1.82272e-08	13.4257
TENC1	-1.53475	7.71391	-8.55522	2.87922e-10	1.85726e-08	13.4034
TCF21	-3.15756	7.6946	-8.52941	3.10262e-10	1.99373e-08	13.3298
EHD2	-1.46509	8.23315	-8.52128	3.17657e-10	2.03349e-08	13.3066
GRK5	-1.51319	7.42624	-8.50601	3.32032e-10	2.10947e-08	13.263
PPBP	-4.01957	6.29288	-8.49771	3.4012e-10	2.15273e-08	13.2393
ZDHHC3	-1.0778	7.06992	-8.49637	3.4144e-10	2.15299e-08	13.2355
INA	4.15886	6.99902	8.49241	3.45388e-10	2.1615e-08	13.2242
RNASE4	-2.39802	8.36614	-8.49222	3.45583e-10	2.1615e-08	13.2237
TRIM37	1.09939	7.42786	8.48997	3.4784e-10	2.1615e-08	13.2172
HCG_1990170	-2.89023	6.76435	-8.48989	3.47924e-10	2.1615e-08	13.217
HELLS	2.60476	5.67691	8.48315	3.5479e-10	2.19604e-08	13.1978
APOH	-1.90483	5.11787	-8.48038	3.57661e-10	2.19952e-08	13.1898
FIGNL1	1.72642	7.2572	8.48009	3.57964e-10	2.19952e-08	13.189
LIPH	-1.44587	5.91391	-8.47759	3.60563e-10	2.20743e-08	13.1819
HLF	-2.43844	6.37284	-8.47155	3.66948e-10	2.23714e-08	13.1646
NOSTRIN	-2.91481	7.07982	-8.47049	3.68073e-10	2.23714e-08	13.1616
ILF2	1.19414	10.0658	8.46761	3.71167e-10	2.24783e-08	13.1533
PRR6	2.46802	7.83783	8.46138	3.77944e-10	2.28067e-08	13.1355
TROAP	1.82973	6.2392	8.45479	3.85252e-10	2.31646e-08	13.1166
HIGD1B	-1.85832	8.06128	-8.45127	3.89208e-10	2.33192e-08	13.1066
VEPH1	-2.44741	6.29401	-8.44147	4.0045e-10	2.39077e-08	13.0785
TUBB	1.43547	11.1059	8.43934	4.02943e-10	2.39715e-08	13.0724
MCM3	1.56323	9.08915	8.43621	4.06629e-10	2.40511e-08	13.0635
FBP1	-2.36601	9.53245	-8.43578	4.07138e-10	2.40511e-08	13.0622
TACC3	1.60936	6.89883	8.431	4.12834e-10	2.4243e-08	13.0485
AOF2	1.24799	8.14045	8.42811	4.16316e-10	2.4243e-08	13.0403
CCDC99	1.07739	5.817	8.42739	4.17188e-10	2.4243e-08	13.0382
ZWILCH	1.51749	7.55444	8.42706	4.17586e-10	2.4243e-08	13.0373
LTBP2	-1.72813	9.78697	-8.42521	4.19844e-10	2.42903e-08	13.032
CPB2	-4.27561	7.44817	-8.42102	4.24988e-10	2.45038e-08	13.02
SPG20	-1.46841	6.686	-8.41925	4.27187e-10	2.45438e-08	13.0149
RBMS3	-2.11119	7.12108	-8.41812	4.28598e-10	2.45438e-08	13.0116
NDRG2	-1.71921	7.23196	-8.41094	4.37645e-10	2.49769e-08	12.9911
NRCAM	2.29251	6.47844	8.40498	4.45302e-10	2.53281e-08	12.974
SSX2IP	1.78188	6.44605	8.40091	4.50616e-10	2.54583e-08	12.9623
BUB1	2.4431	5.70115	8.38501	4.71968e-10	2.6524e-08	12.9167
MEX3A	1.59871	6.35521	8.38411	4.73208e-10	2.6524e-08	12.9141
DNA2L	2.12942	6.07847	8.38339	4.74205e-10	2.6524e-08	12.9121
DDX39	1.72387	9.58166	8.37693	4.83213e-10	2.69383e-08	12.8935
TMPRSS2	-2.07163	6.88238	-8.37075	4.91993e-10	2.72481e-08	12.8758
SH2D4A	-1.20467	6.21502	-8.37074	4.92007e-10	2.72481e-08	12.8758
CLIC5	-2.11114	6.41537	-8.36397	5.01816e-10	2.76097e-08	12.8563
VRK1	1.30129	7.57467	8.36061	5.06766e-10	2.77529e-08	12.8466
UCHL1	3.61442	8.48292	8.35763	5.11188e-10	2.77529e-08	12.8381
TMEM118	1.83838	5.69091	8.35684	5.1236e-10	2.77529e-08	12.8358
ITGA8	-2.28821	6.75638	-8.35677	5.12469e-10	2.77529e-08	12.8356
HPRT1	1.33215	9.76557	8.35664	5.12661e-10	2.77529e-08	12.8353
DUOXA1	-1.51365	5.95187	-8.3515	5.20414e-10	2.80823e-08	12.8205
CEP78	1.42879	7.12495	8.33604	5.44428e-10	2.91911e-08	12.776
PCYOX1	-1.49623	9.00882	-8.33174	5.51315e-10	2.94665e-08	12.7637
GKN2	-3.98251	7.81759	-8.32746	5.58235e-10	2.97419e-08	12.7514
E2F7	1.93846	5.13224	8.32624	5.6024e-10	2.97546e-08	12.7478
GPD1L	-1.58342	9.20293	-8.32431	5.63407e-10	2.97755e-08	12.7423
GNG4	3.90674	6.17519	8.32384	5.64172e-10	2.97755e-08	12.741
CRTAP	-1.26583	7.88701	-8.3216	5.6787e-10	2.98771e-08	12.7345
USP1	1.35595	9.70815	8.31694	5.75662e-10	3.0099e-08	12.7211
S100A4	-2.17507	11.0432	-8.31694	5.75664e-10	3.0099e-08	12.7211
SHMT2	1.54506	7.89144	8.30639	5.93691e-10	3.08575e-08	12.6907
WDR67	1.09402	6.67274	8.3063	5.93836e-10	3.08575e-08	12.6905
FANCG	1.79601	7.39631	8.30517	5.95801e-10	3.08643e-08	12.6872
H2AFX	1.58911	7.53357	8.30164	6.01979e-10	3.10887e-08	12.6771
PEG3	-1.79232	5.1499	-8.29767	6.09019e-10	3.13561e-08	12.6656
SLC46A2	-2.51696	6.04894	-8.29524	6.13362e-10	3.14834e-08	12.6586
ACOX2	-1.60723	6.29308	-8.28936	6.23997e-10	3.19319e-08	12.6417
FAM82A	-1.13146	4.92148	-8.28779	6.26861e-10	3.19813e-08	12.6372
RCC2	1.54387	9.02378	8.2825	6.36641e-10	3.23821e-08	12.6219
E2F1	1.19219	6.02067	8.27868	6.43806e-10	3.26479e-08	12.6109
LIG1	1.50683	7.71998	8.27656	6.47804e-10	3.2752e-08	12.6048
ERCC6L	1.64757	5.07191	8.26966	6.61029e-10	3.33206e-08	12.5849
UNG	1.71576	8.2295	8.26691	6.66368e-10	3.34895e-08	12.577
ALDH3B1	-1.73954	7.00001	-8.26134	6.77318e-10	3.39385e-08	12.5609
ALS2CL	-1.0208	5.97519	-8.25608	6.87829e-10	3.43629e-08	12.5457
CDGAP	-1.64556	7.12956	-8.24871	7.02853e-10	3.50096e-08	12.5245
ROBO4	-1.63785	6.84606	-8.23685	7.27689e-10	3.61398e-08	12.4902
FBXO17	-1.38483	6.28909	-8.22964	7.43236e-10	3.65881e-08	12.4694
ITGA3	-1.28465	7.13812	-8.22099	7.6233e-10	3.74186e-08	12.4444
UGT8	3.10248	5.91794	8.21212	7.82437e-10	3.82408e-08	12.4188
ATP13A4	-1.90241	6.6622	-8.2116	7.83623e-10	3.82408e-08	12.4173
KCNH8	2.31616	4.09365	8.20719	7.9382e-10	3.86265e-08	12.4046
SH2D3C	-1.38703	7.23686	-8.20381	8.01738e-10	3.88993e-08	12.3948
ANP32E	1.15735	8.46666	8.19732	8.17158e-10	3.95232e-08	12.376
RECQL4	1.1761	6.37009	8.19643	8.19292e-10	3.95232e-08	12.3734
ASF1B	2.69059	7.14608	8.18497	8.47327e-10	4.0707e-08	12.3403
CDH2	2.91932	6.39018	8.18383	8.50177e-10	4.0707e-08	12.337
DPYSL5	2.2788	5.24427	8.18347	8.51086e-10	4.0707e-08	12.3359
OCIAD2	1.18193	9.659	8.16112	9.08841e-10	4.33463e-08	12.2713
MAD2L2	1.78744	9.01309	8.15986	9.12221e-10	4.33846e-08	12.2676
C5ORF4	-1.16842	8.03482	-8.15236	9.32569e-10	4.42274e-08	12.2459
MLPH	-2.26466	9.42698	-8.14812	9.44265e-10	4.45286e-08	12.2336
ADRB2	-2.74413	7.53043	-8.14797	9.44679e-10	4.45286e-08	12.2332
POLQ	1.63369	6.14735	8.14719	9.46854e-10	4.45286e-08	12.2309
ILF3	1.03937	8.44578	8.142	9.61417e-10	4.50875e-08	12.2159
COX7A1	-1.91969	9.15314	-8.1365	9.77089e-10	4.56952e-08	12.1999
KCNB2	1.55005	4.39251	8.13265	9.88221e-10	4.60878e-08	12.1888
CPAMD8	-1.27419	6.48032	-8.12416	1.01324e-09	4.71243e-08	12.1641
CHP	-1.10913	7.90003	-8.11955	1.02708e-09	4.7636e-08	12.1508
C10ORF47	-1.83508	6.05	-8.11785	1.03225e-09	4.77445e-08	12.1458
POLE	1.26901	6.80846	8.11303	1.04699e-09	4.82934e-08	12.1319
ASL	-1.2181	7.71703	-8.11088	1.05363e-09	4.84671e-08	12.1256
CEP55	2.96921	6.36723	8.10803	1.06252e-09	4.87427e-08	12.1173
C9ORF40	1.56455	6.40767	8.10367	1.07627e-09	4.92394e-08	12.1047
TIPIN	1.50202	6.96446	8.10181	1.08216e-09	4.93747e-08	12.0993
FCER1A	-2.8109	6.27637	-8.10084	1.08527e-09	4.93828e-08	12.0965
FXYD1	-2.55887	7.1429	-8.0951	1.10377e-09	4.99545e-08	12.0798
ALDH2	-1.60592	10.2061	-8.08981	1.12112e-09	5.06035e-08	12.0645
C18ORF24	2.83087	4.31806	8.0792	1.15676e-09	5.18882e-08	12.0336
GPR116	-2.2944	10.0915	-8.07893	1.15767e-09	5.18882e-08	12.0328
DSP	2.45612	10.2052	8.07495	1.17133e-09	5.2309e-08	12.0213
CD59	-1.1913	10.318	-8.0726	1.1795e-09	5.25345e-08	12.0144
LDLR	-1.90707	7.9914	-8.06774	1.19651e-09	5.31515e-08	12.0003
DKC1	1.301	8.90099	8.05851	1.22957e-09	5.41911e-08	11.9735
ATP2C2	-1.40311	6.31314	-8.05734	1.2338e-09	5.42357e-08	11.9701
PRKCZ	-1.48008	8.32397	-8.05284	1.25029e-09	5.48175e-08	11.957
VGLL3	-2.24115	7.08748	-8.04904	1.26443e-09	5.50473e-08	11.9459
RPA3	1.15083	9.47435	8.0484	1.2668e-09	5.50473e-08	11.9441
SLC7A5	2.13615	7.08799	8.04792	1.26861e-09	5.50473e-08	11.9427
ADAMTSL3	-1.50876	6.9445	-8.04297	1.28728e-09	5.57136e-08	11.9283
TACC1	-1.53286	9.39583	-8.04105	1.29458e-09	5.58862e-08	11.9227
C13ORF34	1.51169	6.94555	8.03899	1.30248e-09	5.60834e-08	11.9167
FGFR2	-2.02461	6.07177	-8.03368	1.32308e-09	5.68251e-08	11.9013
DENND3	-1.24712	6.82373	-8.03111	1.33319e-09	5.69384e-08	11.8938
CHAF1A	1.53339	6.5893	8.02983	1.33824e-09	5.69384e-08	11.89
C12ORF48	1.66633	4.18163	8.02973	1.33862e-09	5.69384e-08	11.8898
PAXIP1	1.12437	8.02727	8.02957	1.33925e-09	5.69384e-08	11.8893
MGC14376	-2.23024	8.73539	-8.02661	1.35101e-09	5.72936e-08	11.8807
RIMS2	3.3065	5.75583	8.02403	1.36136e-09	5.75877e-08	11.8732
PNPLA6	-1.08104	7.97869	-8.02145	1.37179e-09	5.78832e-08	11.8656
DRAM	-2.20679	9.25948	-8.00568	1.43724e-09	6.03426e-08	11.8197
DAAM2	-1.4857	7.06344	-8.00422	1.44344e-09	6.04522e-08	11.8155
TPD52	1.71568	8.90304	7.97811	1.5594e-09	6.46651e-08	11.7393
PRKDC	1.3852	8.49743	7.97389	1.57897e-09	6.53157e-08	11.727
SELENBP1	-2.60997	9.11881	-7.96801	1.60674e-09	6.61022e-08	11.7099
QSOX2	1.0932	6.95587	7.96741	1.60959e-09	6.61022e-08	11.7081
GPT2	1.92978	5.43829	7.96674	1.61276e-09	6.61022e-08	11.7062
MSRB3	-1.58308	6.9778	-7.96655	1.61368e-09	6.61022e-08	11.7056
KIAA1909	2.62622	5.923	7.96258	1.63276e-09	6.67214e-08	11.694
MCM5	1.20325	8.02964	7.95602	1.66482e-09	6.78667e-08	11.6749
F11	-1.38343	5.21408	-7.95386	1.67551e-09	6.81375e-08	11.6686
PAQR4	1.46352	6.95152	7.95092	1.69017e-09	6.8568e-08	11.66
PZP	-1.29978	5.64188	-7.94807	1.70451e-09	6.89835e-08	11.6517
ABCA9	-1.57391	4.97356	-7.94645	1.71268e-09	6.90012e-08	11.6469
MMP12	4.77907	8.09253	7.94633	1.71329e-09	6.90012e-08	11.6466
PSMC3IP	1.47911	7.08352	7.94488	1.72068e-09	6.90012e-08	11.6424
RP11-11C5.2	1.40486	8.91207	7.94475	1.72134e-09	6.90012e-08	11.642
SCEL	-3.55899	6.22352	-7.94313	1.72962e-09	6.91683e-08	11.6373
MAMDC2	-3.56448	7.75207	-7.94065	1.74239e-09	6.95138e-08	11.63
AQP3	-2.11143	8.12316	-7.93524	1.77053e-09	7.03036e-08	11.6142
HCG_1806964	-1.59857	5.6772	-7.92026	1.85097e-09	7.33246e-08	11.5704
SCG3	4.90191	5.3083	7.91495	1.8804e-09	7.39972e-08	11.5549
CHGB	4.39017	6.34974	7.9145	1.88289e-09	7.39972e-08	11.5536
LAMB2	-1.56879	8.29751	-7.91403	1.88553e-09	7.39972e-08	11.5522
C19ORF33	-2.50765	7.58358	-7.91035	1.9062e-09	7.46343e-08	11.5415
RGN	-2.06468	6.47584	-7.90166	1.95601e-09	7.6054e-08	11.516
LOC201725	1.42506	6.09682	7.89988	1.96636e-09	7.62803e-08	11.5108
LDB2	-2.26407	8.72468	-7.89843	1.97485e-09	7.64336e-08	11.5066
RRAS	-1.7833	8.61952	-7.89722	1.98199e-09	7.6534e-08	11.503
SYNC1	-2.04341	6.49531	-7.8857	2.05096e-09	7.90159e-08	11.4693
MFAP4	-2.88579	8.83155	-7.88033	2.08394e-09	8.01033e-08	11.4536
ADAMTS8	-2.28905	6.14544	-7.87891	2.09274e-09	8.02583e-08	11.4495
C1ORF135	1.30831	4.58558	7.8722	2.13486e-09	8.15412e-08	11.4298
ARHGAP24	-1.27605	6.03044	-7.86938	2.15288e-09	8.20042e-08	11.4215
NME1	1.68241	10.3266	7.86522	2.17962e-09	8.28353e-08	11.4094
SNX30	-1.26996	8.28896	-7.86387	2.18837e-09	8.29806e-08	11.4054
ITIH5	-2.03302	6.8897	-7.8623	2.19865e-09	8.31286e-08	11.4008
NUP205	1.0484	8.30967	7.86176	2.20215e-09	8.31286e-08	11.3993
STMN3	1.42935	8.66067	7.85785	2.22792e-09	8.39135e-08	11.3878
SYNE1	-1.69854	7.25699	-7.85483	2.248e-09	8.44805e-08	11.3789
KLF8	-1.18174	4.98963	-7.85337	2.25776e-09	8.46584e-08	11.3747
BRUNOL4	2.44385	4.99439	7.85223	2.26544e-09	8.47576e-08	11.3713
PTPRB	-2.1349	6.98951	-7.84552	2.31113e-09	8.62753e-08	11.3517
PPM1M	-1.00347	6.97654	-7.84348	2.32517e-09	8.66076e-08	11.3457
PGDS	-2.53058	6.86491	-7.83708	2.36992e-09	8.79918e-08	11.3269
BUB3	1.38602	9.83088	7.83667	2.37279e-09	8.79918e-08	11.3257
EPHA2	-1.65705	6.3871	-7.83545	2.38139e-09	8.81167e-08	11.3221
WASF1	2.29804	7.33078	7.82859	2.43055e-09	8.95422e-08	11.302
KCNH2	1.94972	6.70878	7.82478	2.45826e-09	9.03652e-08	11.2908
CHRNA5	2.03961	4.22783	7.8237	2.46614e-09	9.04573e-08	11.2877
CRIM1	-1.82466	8.63036	-7.81696	2.51611e-09	9.20145e-08	11.2679
C9ORF100	1.35181	4.31771	7.81651	2.51952e-09	9.20145e-08	11.2666
CCDC21	1.14528	6.55595	7.81437	2.53562e-09	9.22025e-08	11.2603
ACTL6A	1.6464	9.01814	7.81264	2.5487e-09	9.24783e-08	11.2552
HSPA12B	-1.03351	6.19622	-7.81168	2.556e-09	9.25438e-08	11.2524
ITGB3BP	1.5427	8.82739	7.8088	2.57803e-09	9.3141e-08	11.244
HSD17B6	-2.6785	8.84781	-7.80634	2.59701e-09	9.36258e-08	11.2367
TMBIM1	-1.32661	9.73945	-7.80459	2.61053e-09	9.391e-08	11.2316
PRELP	-1.68403	8.36742	-7.7956	2.68145e-09	9.60531e-08	11.2052
JUB	-1.75324	5.27617	-7.79237	2.70737e-09	9.66084e-08	11.1957
FILIP1	-2.28077	5.89231	-7.79224	2.70843e-09	9.66084e-08	11.1953
HRASLS3	-1.57574	8.71293	-7.78698	2.75119e-09	9.79261e-08	11.1799
STK39	1.45982	8.24245	7.78597	2.75953e-09	9.80156e-08	11.1769
APOB48R	-1.0832	6.4509	-7.7832	2.78235e-09	9.84112e-08	11.1688
ALDH1A2	-1.02729	5.47184	-7.7823	2.78983e-09	9.84687e-08	11.1661
FAM136A	1.06281	9.56874	7.77423	2.85777e-09	1.00656e-07	11.1424
C13ORF15	-2.421	11.3914	-7.77035	2.89107e-09	1.01616e-07	11.131
PTPN14	-1.10844	6.20008	-7.76845	2.90748e-09	1.0198e-07	11.1254
WHSC1	1.20149	6.3476	7.76599	2.92887e-09	1.02516e-07	11.1182
SASH1	-1.57244	8.76989	-7.76291	2.95591e-09	1.0278e-07	11.1092
CCDC5	1.28788	8.83594	7.76271	2.95773e-09	1.0278e-07	11.1086
KSR2	1.41496	4.44695	7.76245	2.96001e-09	1.0278e-07	11.1078
ONECUT2	2.47502	4.98535	7.76236	2.96082e-09	1.0278e-07	11.1075
ADAMDEC1	3.36391	7.28156	7.75923	2.98859e-09	1.03531e-07	11.0983
WIF1	-4.74	8.69165	-7.75713	3.00734e-09	1.03966e-07	11.0922
PSIP1	1.50525	9.75109	7.74892	3.08191e-09	1.06108e-07	11.068
SOX4	2.05339	10.0097	7.73433	3.21918e-09	1.10608e-07	11.0251
CD109	-1.13741	5.75445	-7.72989	3.26215e-09	1.11629e-07	11.012
OXCT1	1.42872	8.71676	7.7239	3.32103e-09	1.13414e-07	10.9944
KIF18A	2.2241	5.36763	7.72277	3.33229e-09	1.13568e-07	10.9911
CD55	-2.03042	9.77467	-7.72147	3.34522e-09	1.13778e-07	10.9872
CAV2	-2.88373	10.0499	-7.7151	3.40948e-09	1.15577e-07	10.9685
CDCA4	1.49878	7.74066	7.71076	3.45398e-09	1.16536e-07	10.9557
KL	-2.34655	5.5337	-7.70514	3.51249e-09	1.18171e-07	10.9392
MGC45438	-3.16592	8.56422	-7.70472	3.51691e-09	1.18171e-07	10.9379
RNF183	3.34803	6.60245	7.70409	3.52352e-09	1.18171e-07	10.9361
DDX11	2.0443	6.82211	7.69783	3.59017e-09	1.20167e-07	10.9176
PRSS8	-1.87068	7.18479	-7.69626	3.607e-09	1.20491e-07	10.913
PKNOX2	-1.56584	6.35595	-7.69458	3.62516e-09	1.20858e-07	10.908
C7ORF23	-1.58186	9.68658	-7.69377	3.63401e-09	1.20913e-07	10.9056
EMP2	-1.62936	10.7963	-7.69177	3.65583e-09	1.21381e-07	10.8997
LMNB1	2.68548	7.85871	7.69116	3.66247e-09	1.21381e-07	10.8979
SLCO4C1	-2.02287	6.23925	-7.68971	3.67833e-09	1.21667e-07	10.8937
FBLN5	-2.41353	8.66379	-7.68525	3.7278e-09	1.22943e-07	10.8805
YAP1	-2.03795	7.96709	-7.68491	3.73151e-09	1.22943e-07	10.8795
ERG	-1.63047	6.41516	-7.68198	3.76437e-09	1.23783e-07	10.8709
C21ORF45	1.43752	6.91551	7.67575	3.83524e-09	1.25623e-07	10.8525
SGMS1	-1.41357	8.37409	-7.6714	3.88549e-09	1.27022e-07	10.8397
CCDC68	-2.57811	6.82868	-7.66907	3.91271e-09	1.27416e-07	10.8328
MAML2	-1.34395	6.90971	-7.66118	4.00622e-09	1.29959e-07	10.8095
CBFA2T2	1.79592	6.14058	7.65824	4.04164e-09	1.30856e-07	10.8009
CLDN5	-2.10802	9.51933	-7.65416	4.09126e-09	1.32208e-07	10.7888
RBBP8	1.42635	9.28268	7.64983	4.14467e-09	1.33422e-07	10.7761
C15ORF42	1.03379	5.07991	7.64576	4.19549e-09	1.3447e-07	10.764
KIAA1524	1.37117	4.28856	7.64531	4.2012e-09	1.3447e-07	10.7627
HEG1	-1.43445	9.27737	-7.64416	4.2157e-09	1.34678e-07	10.7593
DSN1	1.19421	6.83537	7.64342	4.22507e-09	1.34722e-07	10.7571
FIBIN	-2.12086	7.87968	-7.64256	4.23589e-09	1.34812e-07	10.7546
INMT	-3.08795	9.48828	-7.62895	4.41228e-09	1.40061e-07	10.7144
FGFR4	-1.08088	6.26456	-7.62856	4.41746e-09	1.40061e-07	10.7132
PROS1	-2.05984	7.44868	-7.62639	4.44615e-09	1.40642e-07	10.7069
RAB11FIP1	-1.58297	9.39945	-7.62592	4.45249e-09	1.40642e-07	10.7055
PEAR1	-1.79759	6.15802	-7.62371	4.48211e-09	1.41312e-07	10.6989
RASL12	-1.84421	7.09001	-7.61647	4.58036e-09	1.43871e-07	10.6776
PPFIBP1	-1.18419	5.99132	-7.6157	4.59099e-09	1.43936e-07	10.6753
NARF	1.10656	7.40222	7.61196	4.64273e-09	1.45075e-07	10.6642
FAM62C	-1.44042	5.03244	-7.61122	4.65315e-09	1.45075e-07	10.662
ANXA11	-1.08277	8.04495	-7.60907	4.68315e-09	1.4574e-07	10.6557
CKAP5	1.20319	8.20775	7.60089	4.79947e-09	1.49085e-07	10.6315
STAT6	-1.08673	8.53493	-7.59958	4.81845e-09	1.49399e-07	10.6276
PPARG	-2.37573	7.35045	-7.59794	4.84219e-09	1.49859e-07	10.6228
ODAM	-1.85761	4.73372	-7.595	4.88503e-09	1.50907e-07	10.6141
SS18L1	1.42823	8.52314	7.59373	4.90376e-09	1.51208e-07	10.6103
ORC1L	1.60523	4.45254	7.59293	4.91546e-09	1.5126e-07	10.608
CDK4	1.08752	9.82414	7.58508	5.03269e-09	1.54055e-07	10.5847
PEBP4	-3.27606	7.80726	-7.57691	5.15759e-09	1.57592e-07	10.5606
SOCS2	-2.29536	7.07937	-7.57448	5.19545e-09	1.58461e-07	10.5534
HYLS1	1.93937	7.51482	7.57106	5.24899e-09	1.59805e-07	10.5433
NCAPD3	1.6078	8.03231	7.56519	5.34241e-09	1.62065e-07	10.5259
SUZ12	1.00744	9.82752	7.56514	5.34315e-09	1.62065e-07	10.5257
CREB3L4	1.18154	7.00826	7.56458	5.35212e-09	1.62065e-07	10.5241
CCDC48	-1.34044	5.61394	-7.56331	5.37257e-09	1.62393e-07	10.5203
LOC730101	1.76297	6.31891	7.55902	5.44232e-09	1.64206e-07	10.5076
MSI2	1.70375	6.17106	7.55606	5.49087e-09	1.65374e-07	10.4989
ZNF643	1.57665	4.37954	7.55318	5.53866e-09	1.66516e-07	10.4903
C7ORF24	1.17096	10.2733	7.54829	5.6206e-09	1.68378e-07	10.4759
ANLN	2.90546	6.56066	7.54641	5.65242e-09	1.69031e-07	10.4703
SOX2	2.61901	6.55037	7.54181	5.73111e-09	1.7103e-07	10.4567
CTSH	-1.81104	12.079	-7.54132	5.73962e-09	1.7103e-07	10.4552
APLP1	1.42802	6.24359	7.5356	5.83913e-09	1.73382e-07	10.4383
PFKP	1.37871	9.151	7.53399	5.86742e-09	1.73915e-07	10.4335
RCCD1	1.32802	7.88952	7.53211	5.9008e-09	1.74597e-07	10.4279
SLC22A3	-2.51107	5.52332	-7.51874	6.14284e-09	1.80206e-07	10.3883
JDP2	-1.01781	5.5937	-7.51868	6.14388e-09	1.80206e-07	10.3881
H2AFY2	1.54731	7.63988	7.51289	6.25188e-09	1.82737e-07	10.371
COL4A3	-2.01446	5.83221	-7.51126	6.28272e-09	1.8305e-07	10.3661
HNF1B	-1.02436	7.09476	-7.51117	6.28431e-09	1.8305e-07	10.3659
NUP210	1.16088	6.6464	7.50487	6.4047e-09	1.86234e-07	10.3472
ANPEP	-2.22338	6.85992	-7.50421	6.41728e-09	1.86278e-07	10.3452
KCNJ15	-2.15679	6.88645	-7.4985	6.52862e-09	1.89184e-07	10.3283
E2F2	1.08829	5.50978	7.49603	6.57737e-09	1.90269e-07	10.3209
LATS2	-1.61784	8.27803	-7.4942	6.6136e-09	1.90989e-07	10.3155
CSTF3	1.23379	7.66828	7.48749	6.74858e-09	1.94409e-07	10.2956
PPAP2B	-1.59976	9.34295	-7.48641	6.77053e-09	1.94409e-07	10.2924
MOSC2	-1.21408	7.614	-7.48632	6.77238e-09	1.94409e-07	10.2922
ICAM2	-1.59265	8.33164	-7.48604	6.77821e-09	1.94409e-07	10.2913
TBC1D2	-1.33866	6.97741	-7.47647	6.97637e-09	1.99413e-07	10.2629
SLMO1	1.2355	5.43097	7.4724	7.06246e-09	2.0119e-07	10.2508
NUP85	1.1511	8.99708	7.47062	7.10028e-09	2.01926e-07	10.2456
PHGDH	1.86398	7.16117	7.4688	7.13929e-09	2.02693e-07	10.2402
CYBRD1	-1.90934	8.32268	-7.46761	7.16508e-09	2.03083e-07	10.2366
C1QTNF2	-1.51661	5.99694	-7.45987	7.33406e-09	2.06407e-07	10.2136
HIST1H1E	1.02602	4.19433	7.44796	7.60227e-09	2.1332e-07	10.1782
C12ORF24	1.27297	7.115	7.44582	7.65147e-09	2.14343e-07	10.1719
PDZD2	-1.58151	4.94831	-7.44198	7.74047e-09	2.16117e-07	10.1605
FHOD1	-1.24627	7.58997	-7.43782	7.83819e-09	2.18483e-07	10.1481
SUMF1	-1.11653	9.01887	-7.43628	7.87473e-09	2.19139e-07	10.1435
SPOCK2	-1.37839	7.36621	-7.43454	7.91611e-09	2.19927e-07	10.1384
DTL	2.16102	7.63414	7.42775	8.07989e-09	2.2386e-07	10.1182
WWC2	-1.98829	6.90884	-7.42757	8.08428e-09	2.2386e-07	10.1177
AOX1	-2.20899	6.43844	-7.42483	8.15132e-09	2.24505e-07	10.1095
KIAA1553	1.13673	6.20073	7.4247	8.15462e-09	2.24505e-07	10.1091
PPM1E	2.88051	4.92659	7.41776	8.32727e-09	2.28378e-07	10.0885
RIMBP2	2.41683	4.84731	7.41747	8.33441e-09	2.28378e-07	10.0876
TMEM106C	1.54654	9.60465	7.41715	8.34241e-09	2.28378e-07	10.0867
MEX3B	2.14228	5.65736	7.41643	8.36077e-09	2.2851e-07	10.0845
PRKG1	-1.15738	5.98674	-7.41365	8.43112e-09	2.29687e-07	10.0763
IL4R	-1.20024	8.20341	-7.41291	8.44988e-09	2.29826e-07	10.0741
LOC646576	-1.49566	6.39252	-7.4105	8.51163e-09	2.31132e-07	10.0669
PTPRE	-1.34302	6.76477	-7.40935	8.5412e-09	2.31561e-07	10.0635
HOOK1	1.65707	7.41589	7.40121	8.75364e-09	2.36559e-07	10.0393
DKK3	-1.36902	9.19719	-7.40061	8.76958e-09	2.3661e-07	10.0375
CISH	-1.11328	7.09493	-7.39875	8.81896e-09	2.37562e-07	10.0319
AR	-1.11273	6.08892	-7.39752	8.85174e-09	2.38064e-07	10.0283
ESCO2	1.20785	4.01136	7.39523	8.91321e-09	2.38954e-07	10.0215
ICAM4	-2.15814	5.20841	-7.39415	8.94241e-09	2.39355e-07	10.0182
CLDN18	-3.72054	8.08666	-7.3928	8.97875e-09	2.39946e-07	10.0142
SC4MOL	-1.10002	9.84835	-7.38679	9.14344e-09	2.43574e-07	9.99633
RAE1	1.11914	8.51066	7.38563	9.1755e-09	2.44042e-07	9.99288
LHX2	3.71282	5.82753	7.38267	9.2579e-09	2.45845e-07	9.98407
HLTF	1.25191	9.00713	7.37789	9.39244e-09	2.49025e-07	9.96985
LOH3CR2A	-1.54297	6.21059	-7.37663	9.42838e-09	2.49585e-07	9.96609
OLFML1	-1.87024	7.50012	-7.37584	9.45084e-09	2.49787e-07	9.96374
SLC20A1	1.02758	9.40273	7.37455	9.48766e-09	2.50367e-07	9.95991
UBL3	-1.19677	9.3547	-7.37385	9.50775e-09	2.50505e-07	9.95783
HIG2	1.3509	8.13598	7.37329	9.52406e-09	2.50542e-07	9.95614
CRMP1	2.62022	7.99327	7.37051	9.60439e-09	2.52261e-07	9.94786
LSM4	1.11502	9.13829	7.36224	9.84737e-09	2.57844e-07	9.92324
RAP1A	-1.10236	7.8279	-7.36223	9.84758e-09	2.57844e-07	9.92322
OSCAR	-1.69889	6.15062	-7.35764	9.98519e-09	2.61041e-07	9.90954
BTNL9	-1.57846	6.07461	-7.35633	1.0025e-08	2.61676e-07	9.90562
PODXL2	1.82101	5.63652	7.3554	1.00532e-08	2.62007e-07	9.90285
BIK	2.48436	7.46111	7.35195	1.01586e-08	2.63862e-07	9.89258
PTPN21	-1.38292	5.54712	-7.35176	1.01644e-08	2.63862e-07	9.89201
PDCD2L	1.20765	7.13782	7.35153	1.01714e-08	2.63862e-07	9.89133
KIAA1853	1.52169	4.50877	7.34759	1.02934e-08	2.66615e-07	9.87958
AOC3	-2.39423	9.4978	-7.34502	1.03735e-08	2.68075e-07	9.87194
PRDM6	-1.72157	6.43424	-7.34203	1.04678e-08	2.69887e-07	9.86303
MYCT1	-1.46977	6.62073	-7.33519	1.06869e-08	2.75113e-07	9.84262
C12ORF56	2.16033	4.50401	7.33158	1.08042e-08	2.77286e-07	9.83186
CDK5R1	1.87862	4.96404	7.33053	1.08384e-08	2.77741e-07	9.82874
ARHGEF19	1.44047	6.34666	7.32431	1.10444e-08	2.81893e-07	9.81019
C15ORF52	-1.57314	6.11702	-7.32392	1.10575e-08	2.81893e-07	9.80902
NUP155	1.49546	7.35643	7.32192	1.11246e-08	2.82922e-07	9.80306
FLJ21986	-1.65552	6.39547	-7.32062	1.11683e-08	2.83604e-07	9.7992
KIAA0040	-1.20239	7.26679	-7.31816	1.12519e-08	2.85297e-07	9.79185
TMEM48	1.18412	7.29309	7.31555	1.13413e-08	2.86671e-07	9.78405
P2RY1	-1.75601	4.33941	-7.31533	1.13489e-08	2.86671e-07	9.78339
ABCA3	-1.89106	8.78445	-7.31469	1.13708e-08	2.86671e-07	9.78149
PECAM1	-1.79462	9.54176	-7.31459	1.13742e-08	2.86671e-07	9.78119
FOXF2	-2.33103	7.56023	-7.31295	1.14307e-08	2.87664e-07	9.77631
NEDD9	-2.0189	8.05271	-7.3118	1.14705e-08	2.88236e-07	9.77288
KIAA0286	1.43565	6.03735	7.31005	1.15318e-08	2.89343e-07	9.76764
RXFP1	-2.04836	5.03732	-7.30774	1.16124e-08	2.90933e-07	9.76077
GNAZ	1.50269	6.59664	7.29804	1.19587e-08	2.98425e-07	9.73182
SNRPB	1.09395	10.5752	7.29717	1.19902e-08	2.98425e-07	9.72922
ZBED2	-2.70264	6.37551	-7.29662	1.20102e-08	2.98425e-07	9.72758
CAV1	-2.66849	11.3114	-7.29641	1.20178e-08	2.98425e-07	9.72695
SMC4	1.39807	8.85903	7.29402	1.21053e-08	3.00154e-07	9.71981
CDC25A	1.35973	4.33471	7.29287	1.21476e-08	3.0076e-07	9.71637
C13ORF3	1.61816	6.32228	7.29189	1.21836e-08	3.01208e-07	9.71345
UNC13A	1.14873	5.11011	7.29097	1.22176e-08	3.01606e-07	9.71071
AFAP1L1	-1.3604	6.5808	-7.28841	1.23128e-08	3.03512e-07	9.70306
PTRF	-1.80789	8.69677	-7.28764	1.23414e-08	3.03772e-07	9.70077
CABYR	1.4964	4.28667	7.28602	1.24022e-08	3.04822e-07	9.69593
AGPAT5	1.45614	7.5969	7.28482	1.24472e-08	3.05483e-07	9.69236
RFC2	1.01025	7.87545	7.28287	1.2521e-08	3.06847e-07	9.68653
MYADM	-1.76235	10.2147	-7.28007	1.2628e-08	3.09018e-07	9.67815
PTHR1	-1.06699	5.62821	-7.27693	1.27484e-08	3.11511e-07	9.6688
SLC16A4	-2.02448	7.39635	-7.27614	1.27791e-08	3.11748e-07	9.66643
RNF128	-2.74712	7.53596	-7.27573	1.27951e-08	3.11748e-07	9.6652
INSM1	6.13584	7.27055	7.27184	1.29466e-08	3.14983e-07	9.6536
POU3F2	2.72301	4.94173	7.26748	1.3119e-08	3.17802e-07	9.64056
PLAC9	-2.66922	7.8112	-7.26578	1.31866e-08	3.1898e-07	9.6355
ACVRL1	-1.69056	7.16385	-7.26508	1.32147e-08	3.19201e-07	9.6334
DIRAS2	3.60178	4.54535	7.26365	1.3272e-08	3.20125e-07	9.62914
COQ3	1.09324	7.74447	7.26139	1.33633e-08	3.21054e-07	9.62238
PIF1	1.52524	5.51973	7.26131	1.33665e-08	3.21054e-07	9.62214
BARD1	1.41391	6.95082	7.26106	1.33769e-08	3.21054e-07	9.62138
PGCP	-1.23675	7.84089	-7.26081	1.33868e-08	3.21054e-07	9.62065
TBPL1	1.09338	9.03916	7.2576	1.35178e-08	3.23735e-07	9.61105
WWTR1	-1.55584	7.95101	-7.25654	1.35612e-08	3.24104e-07	9.60789
PHLDA3	-1.08869	6.82978	-7.24942	1.38572e-08	3.29901e-07	9.58662
PXMP2	1.28378	7.87151	7.24166	1.41873e-08	3.36418e-07	9.56342
GPX3	-2.58288	10.9004	-7.24027	1.42473e-08	3.37365e-07	9.55927
RIBC2	1.8804	6.64785	7.23913	1.4297e-08	3.38067e-07	9.55583
STXBP5L	1.75852	3.80695	7.23592	1.44366e-08	3.4089e-07	9.54625
EDN1	-2.2639	8.1079	-7.23281	1.45737e-08	3.43166e-07	9.53694
IL6R	-1.49579	6.65033	-7.23164	1.46253e-08	3.43899e-07	9.53346
MOBKL2B	-1.38311	7.43993	-7.23058	1.46724e-08	3.44524e-07	9.53029
DEK	1.09825	11.4097	7.23008	1.46948e-08	3.44571e-07	9.52879
PLK4	1.36918	4.51658	7.22907	1.474e-08	3.4515e-07	9.52576
C8ORF42	-1.27144	5.98687	-7.22255	1.50347e-08	3.51124e-07	9.50626
LOC338328	-2.1739	7.0117	-7.2225	1.50369e-08	3.51124e-07	9.50611
PHF19	1.35072	7.11373	7.21816	1.5236e-08	3.55282e-07	9.49315
ENO2	2.32679	8.16079	7.21662	1.53074e-08	3.56453e-07	9.48854
LOC221091	-1.45548	5.84849	-7.21211	1.55188e-08	3.60876e-07	9.47503
EPDR1	-1.84119	8.99474	-7.20713	1.57551e-08	3.65866e-07	9.46014
CHTF18	1.15194	6.1265	7.20029	1.60857e-08	3.7173e-07	9.43967
GYPC	-1.65441	8.73001	-7.20008	1.60959e-08	3.7173e-07	9.43905
C13ORF1	-1.21863	5.3895	-7.19699	1.62481e-08	3.74217e-07	9.42978
SCAMP5	1.21438	6.23444	7.19199	1.64965e-08	3.7942e-07	9.41483
SCN4B	-2.68997	7.39869	-7.18755	1.67205e-08	3.84047e-07	9.40154
DAPK2	-1.41536	6.14965	-7.18631	1.67839e-08	3.84795e-07	9.39781
SASS6	1.15728	5.35006	7.18601	1.67988e-08	3.84795e-07	9.39694
SLC38A1	1.50798	9.05944	7.18078	1.7068e-08	3.899e-07	9.38127
PDE8B	-1.63437	6.18548	-7.17924	1.71479e-08	3.91196e-07	9.37667
FOXF1	-2.47379	8.25458	-7.17364	1.74426e-08	3.96842e-07	9.35988
FAM38A	-1.40344	8.3286	-7.17135	1.75645e-08	3.99077e-07	9.35302
CLEC1A	-1.81065	6.57608	-7.16772	1.77591e-08	4.02955e-07	9.34216
C7ORF46	1.36898	8.3142	7.1654	1.78851e-08	4.04686e-07	9.33519
VWF	-1.65969	9.18167	-7.1646	1.79284e-08	4.04686e-07	9.33281
CD93	-1.97205	10.2904	-7.16454	1.79316e-08	4.04686e-07	9.33264
SLC1A1	-2.0549	6.64956	-7.16331	1.79989e-08	4.05662e-07	9.32894
ABCA6	-1.92304	5.75223	-7.15913	1.82294e-08	4.09445e-07	9.31641
INPP5A	-1.18301	6.10126	-7.15837	1.82714e-08	4.09445e-07	9.31414
C10ORF56	-1.38102	8.6797	-7.15725	1.8334e-08	4.09445e-07	9.31077
NCAPD2	1.42997	7.44937	7.15632	1.83859e-08	4.09994e-07	9.30798
RASSF8	-1.00327	4.23088	-7.15537	1.84386e-08	4.10624e-07	9.30516
MYO5C	-1.22018	8.90612	-7.14424	1.90737e-08	4.23188e-07	9.27179
EGFL7	-1.34647	7.37377	-7.14416	1.90782e-08	4.23188e-07	9.27157
ROR1	-1.45555	6.02761	-7.14045	1.92948e-08	4.25867e-07	9.26044
HSPC159	-1.4842	8.36294	-7.14036	1.93001e-08	4.25867e-07	9.26017
FOXD1	2.86207	5.85899	7.13835	1.94186e-08	4.27362e-07	9.25414
LOC646903	2.5231	4.75238	7.1373	1.94809e-08	4.28174e-07	9.25098
AXUD1	-2.14443	8.37167	-7.13459	1.96418e-08	4.30703e-07	9.24288
OGDHL	1.90515	5.27435	7.1345	1.96472e-08	4.30703e-07	9.24261
HSPB3	-1.19552	4.93048	-7.13338	1.97146e-08	4.31095e-07	9.23923
C14ORF122	1.46769	7.53745	7.13335	1.97163e-08	4.31095e-07	9.23915
S100A10	-1.59328	12.0753	-7.13102	1.98568e-08	4.33605e-07	9.23215
MYO19	1.17949	6.86907	7.13045	1.9891e-08	4.33788e-07	9.23046
ELOVL4	2.18149	5.02935	7.12969	1.99371e-08	4.34232e-07	9.22817
DUSP6	-1.65338	10.2044	-7.12584	2.01724e-08	4.38575e-07	9.21662
HMGB3	1.25091	7.32704	7.12557	2.01886e-08	4.38575e-07	9.21582
CPM	-2.20745	8.03724	-7.12067	2.04918e-08	4.44015e-07	9.20114
PRICKLE2	-1.32744	7.30931	-7.11663	2.07457e-08	4.48524e-07	9.189
QKI	-1.11229	7.3272	-7.11651	2.07532e-08	4.48524e-07	9.18865
GHR	-2.62281	6.23824	-7.115	2.0849e-08	4.50018e-07	9.18411
SLC39A8	-1.70589	7.28847	-7.1115	2.10724e-08	4.53676e-07	9.17361
FLJ13305	1.59325	5.99673	7.11078	2.11185e-08	4.54089e-07	9.17145
OSR1	-1.92998	5.38268	-7.1082	2.12848e-08	4.5708e-07	9.16373
CD97	-1.89125	8.85194	-7.10756	2.13269e-08	4.574e-07	9.16178
C12ORF32	1.00907	7.33775	7.10658	2.13901e-08	4.57591e-07	9.15886
FSTL3	-1.20753	6.80849	-7.10104	2.17545e-08	4.64282e-07	9.14222
SGMS2	-2.23028	6.31963	-7.09623	2.20755e-08	4.7046e-07	9.12779
FOLR1	-3.18373	9.36893	-7.09049	2.24645e-08	4.7754e-07	9.11058
SPATS2	1.18282	7.05001	7.08963	2.25237e-08	4.78195e-07	9.10799
SV2A	2.14862	6.69079	7.08516	2.28324e-08	4.84139e-07	9.09458
STEAP4	-2.68844	7.54548	-7.08367	2.29364e-08	4.85016e-07	9.0901
ZEB2	-1.05899	6.4783	-7.07914	2.3255e-08	4.89843e-07	9.07651
HIST1H3B	1.53393	3.90118	7.07885	2.3276e-08	4.89843e-07	9.07562
STRBP	1.12751	6.87501	7.07802	2.33346e-08	4.90463e-07	9.07314
CXORF36	-1.10533	5.82708	-7.07588	2.34877e-08	4.93067e-07	9.0667
RFC3	1.70327	7.11096	7.07543	2.35198e-08	4.93125e-07	9.06535
PHLDB2	-1.63139	6.22527	-7.07321	2.36791e-08	4.95847e-07	9.0587
FLJ39378	-1.06738	7.19262	-7.07162	2.37944e-08	4.97129e-07	9.05392
RRM1	1.50106	9.45193	7.07155	2.37994e-08	4.97129e-07	9.05371
NPC2	-1.23588	11.9644	-7.0652	2.42643e-08	5.06214e-07	9.03465
AP3B2	2.21913	4.77983	7.06354	2.43877e-08	5.07584e-07	9.02965
ADD2	1.37591	5.30631	7.0635	2.43903e-08	5.07584e-07	9.02955
RCC1	1.02289	6.96452	7.06207	2.44973e-08	5.08156e-07	9.02523
SULT1A1	-1.74614	9.49642	-7.06164	2.45291e-08	5.08156e-07	9.02396
LOC389906	1.39161	7.08181	7.06152	2.45385e-08	5.08156e-07	9.02358
SNX25	-1.32011	7.3246	-7.0577	2.48259e-08	5.12651e-07	9.0121
TSPAN18	-1.42811	6.72366	-7.05746	2.48436e-08	5.12651e-07	9.0114
LTA4H	-1.2823	11.2589	-7.05742	2.4847e-08	5.12651e-07	9.01127
SNAP25	2.5757	6.90063	7.05491	2.50383e-08	5.15336e-07	9.00371
LASS6	1.35392	7.00796	7.0446	2.58376e-08	5.28555e-07	8.97276
POLR2H	1.15318	9.20264	7.04232	2.60182e-08	5.31604e-07	8.96589
MYH10	-1.3036	9.87299	-7.03747	2.64061e-08	5.38223e-07	8.95131
TIE1	-1.91619	7.80111	-7.03327	2.67465e-08	5.44264e-07	8.93869
C16ORF59	1.14053	5.84978	7.03227	2.6828e-08	5.44844e-07	8.9357
NRSN1	2.19147	4.84565	7.03095	2.69367e-08	5.46394e-07	8.93171
LPHN2	-1.86375	8.43917	-7.01829	2.79975e-08	5.67228e-07	8.89366
RIN2	-1.17941	10.1652	-7.0177	2.80479e-08	5.67565e-07	8.89189
ICAM1	-1.82339	8.18394	-7.01666	2.81371e-08	5.68688e-07	8.88876
ETV5	-1.27587	7.54927	-7.01413	2.83556e-08	5.71047e-07	8.88114
TUBB3	2.31541	8.15559	7.01129	2.8602e-08	5.7532e-07	8.87262
MGC33212	1.50698	7.92599	7.00971	2.87403e-08	5.77412e-07	8.86786
GPRC5A	-3.21194	9.65629	-7.00891	2.88107e-08	5.78136e-07	8.86545
DOCK4	-1.31484	9.44921	-7.00556	2.91068e-08	5.83383e-07	8.85538
CCDC69	-1.74988	7.01691	-7.00353	2.9288e-08	5.85622e-07	8.84926
TJP1	-1.08436	9.15458	-6.99645	2.99277e-08	5.96288e-07	8.82798
FBLN1	-1.4966	8.49632	-6.99598	2.99714e-08	5.96453e-07	8.82654
DNMT3B	2.02776	6.1959	6.99546	3.00186e-08	5.96471e-07	8.82499
CKAP2	1.63912	4.90403	6.99519	3.00432e-08	5.96471e-07	8.82419
PKD2	-1.03788	8.78705	-6.99476	3.00826e-08	5.9655e-07	8.82289
CGN	-1.43999	7.26322	-6.99144	3.039e-08	6.01797e-07	8.81288
GPR126	-2.4493	6.96229	-6.99113	3.04187e-08	6.01797e-07	8.81195
C9ORF19	-1.6496	7.81267	-6.99054	3.04729e-08	6.02161e-07	8.8102
AYTL1	-1.14465	6.33475	-6.98837	3.06755e-08	6.04612e-07	8.80367
TBX2	-1.43943	7.47297	-6.98806	3.07046e-08	6.04612e-07	8.80273
LRP8	1.67855	6.09163	6.9829	3.11929e-08	6.12793e-07	8.78719
COX4I2	-1.2048	7.28765	-6.98165	3.13118e-08	6.14412e-07	8.78344
MMRN2	-1.5364	6.1055	-6.97994	3.14766e-08	6.16926e-07	8.77827
TFPI	-2.01608	7.37567	-6.97702	3.1758e-08	6.21717e-07	8.7695
SEMA5A	-1.85286	7.63388	-6.9728	3.21703e-08	6.28868e-07	8.75679
LOC728568	1.11112	6.93824	6.97252	3.21979e-08	6.28868e-07	8.75595
GATA2	-1.0261	6.83839	-6.96567	3.2879e-08	6.40429e-07	8.73533
TRPC6	-2.0864	6.04164	-6.96518	3.29285e-08	6.40429e-07	8.73385
SCNN1B	-1.79695	6.30231	-6.96445	3.30016e-08	6.40429e-07	8.73166
HOPX	-2.59635	10.8426	-6.96206	3.32443e-08	6.44074e-07	8.72445
NEXN	-2.10691	7.77031	-6.96082	3.33707e-08	6.45179e-07	8.72071
ANGPTL1	-1.9563	5.20788	-6.96074	3.33779e-08	6.45179e-07	8.72049
SEZ6	1.68057	5.44437	6.95825	3.36337e-08	6.48633e-07	8.71297
TIMP3	-1.54551	9.53165	-6.95651	3.38126e-08	6.50593e-07	8.70775
MAST2	1.02003	6.63553	6.95176	3.43078e-08	6.57945e-07	8.69343
TTF2	1.01271	6.3156	6.95172	3.43119e-08	6.57945e-07	8.69331
CD1C	-1.38986	6.92774	-6.94781	3.47239e-08	6.65087e-07	8.68155
SLC1A4	1.31977	7.42311	6.94642	3.48721e-08	6.67166e-07	8.67736
CLEC3B	-3.1006	9.87965	-6.94573	3.49457e-08	6.67816e-07	8.67528
SLC38A5	-1.26072	5.94896	-6.94477	3.50491e-08	6.69033e-07	8.67237
CLEC14A	-1.90231	8.21421	-6.9385	3.57272e-08	6.81205e-07	8.65349
GALNTL4	-1.53519	7.93733	-6.93023	3.66423e-08	6.97072e-07	8.62858
C11ORF80	1.03275	6.66463	6.92625	3.70919e-08	7.02452e-07	8.61657
ADRB1	-2.12535	5.55518	-6.92531	3.71979e-08	7.03172e-07	8.61376
MYH11	-1.65552	6.86572	-6.92518	3.72135e-08	7.03172e-07	8.61334
CFD	-2.63829	9.91437	-6.92419	3.73253e-08	7.04495e-07	8.61039
ANKRD25	-1.27241	9.41577	-6.9194	3.78765e-08	7.13298e-07	8.59595
LAMP3	-2.28982	10.7885	-6.91686	3.81725e-08	7.17268e-07	8.58828
KIF3C	1.07563	6.60167	6.91602	3.82712e-08	7.18321e-07	8.58574
CCHCR1	1.07597	6.05777	6.91399	3.85088e-08	7.21246e-07	8.57964
PARP2	1.23508	8.35634	6.91206	3.87378e-08	7.23048e-07	8.5738
CAT	-1.54662	10.0319	-6.90511	3.95699e-08	7.37762e-07	8.55287
MTX2	1.00099	9.06796	6.90225	3.9918e-08	7.43429e-07	8.54424
PTGFR	-1.14606	4.36074	-6.9013	4.00347e-08	7.44777e-07	8.54136
PRODH	-1.269	6.42679	-6.89949	4.02569e-08	7.48085e-07	8.53591
SKP2	1.5851	5.63814	6.89832	4.0401e-08	7.49935e-07	8.53239
CDKL1	-1.08116	5.3335	-6.89584	4.07096e-08	7.54832e-07	8.5249
RAD51C	1.0691	7.56725	6.89241	4.11385e-08	7.61107e-07	8.51457
ZDHHC13	1.65251	7.62741	6.89015	4.14245e-08	7.64613e-07	8.50775
SCN3A	4.27959	7.32835	6.88993	4.14532e-08	7.64613e-07	8.50707
EDNRB	-2.53725	8.4764	-6.88769	4.17385e-08	7.68829e-07	8.50031
LAMC2	-1.11572	5.86316	-6.88698	4.18294e-08	7.69222e-07	8.49817
TNFRSF10D	-1.24174	5.87309	-6.88681	4.18512e-08	7.69222e-07	8.49765
HPGD	-3.62451	8.10386	-6.88588	4.19701e-08	7.70552e-07	8.49486
SDPR	-3.16784	8.23038	-6.88449	4.21492e-08	7.7133e-07	8.49067
LOC644353	1.28484	6.06728	6.88413	4.21957e-08	7.71343e-07	8.48958
TM4SF18	-1.90235	6.94734	-6.88325	4.23097e-08	7.72588e-07	8.48692
EPAS1	-1.84477	10.6138	-6.88275	4.2374e-08	7.72625e-07	8.48543
ARHGAP18	-1.82165	8.58857	-6.88252	4.24035e-08	7.72625e-07	8.48474
SPOCK1	3.11808	7.59615	6.88186	4.24903e-08	7.73369e-07	8.48273
C4ORF32	-1.89702	8.1988	-6.88072	4.2638e-08	7.75219e-07	8.47931
NUDT1	1.244	7.29046	6.87551	4.33244e-08	7.85541e-07	8.46358
C1ORF116	-2.28251	7.5579	-6.87535	4.33457e-08	7.85541e-07	8.4631
LOC388272	1.07232	6.36093	6.87309	4.36461e-08	7.88714e-07	8.45629
ABCA8	-3.46005	8.24909	-6.8727	4.36989e-08	7.88714e-07	8.4551
AQP1	-2.29937	9.91107	-6.86998	4.40639e-08	7.92585e-07	8.44691
DSCR6	3.54147	5.81042	6.86896	4.42026e-08	7.94231e-07	8.44381
SYT13	2.67701	5.50488	6.86404	4.48737e-08	8.0543e-07	8.42897
GNG11	-1.89992	10.1493	-6.86328	4.49784e-08	8.06451e-07	8.42668
C1ORF198	-1.00088	10.2627	-6.86289	4.50321e-08	8.06554e-07	8.4255
SCARA5	-2.71618	6.87758	-6.86207	4.5146e-08	8.07735e-07	8.42301
PLSCR4	-1.86206	8.58065	-6.86157	4.52143e-08	8.08098e-07	8.42153
CYP27A1	-1.16028	8.85863	-6.85687	4.58711e-08	8.18968e-07	8.40732
SLIT2	-1.97345	8.4052	-6.85513	4.61164e-08	8.20735e-07	8.40207
MAOA	-2.52324	8.52914	-6.85116	4.66802e-08	8.29892e-07	8.3901
PLA2G10	-2.5737	6.03318	-6.84766	4.71839e-08	8.37079e-07	8.37953
GALNT5	-1.58953	6.18877	-6.84696	4.72856e-08	8.38001e-07	8.37741
HCN3	1.29401	5.62376	6.84397	4.772e-08	8.43923e-07	8.3684
CCDC34	1.87119	6.25786	6.84228	4.79678e-08	8.47414e-07	8.3633
GDF10	-2.54945	5.90187	-6.84106	4.81485e-08	8.49715e-07	8.3596
RHEBL1	1.31035	5.30118	6.83841	4.85416e-08	8.55755e-07	8.35159
FLRT3	-2.81115	8.54459	-6.83676	4.87865e-08	8.59174e-07	8.34663
CD36	-2.53605	8.41394	-6.82558	5.04892e-08	8.85454e-07	8.31285
BMP5	-2.34888	5.99208	-6.82122	5.11689e-08	8.9644e-07	8.29968
SH3D19	-1.44294	5.84528	-6.81473	5.21977e-08	9.10675e-07	8.28007
NY-SAR-48	1.23132	6.21122	6.81361	5.2376e-08	9.12839e-07	8.27671
ECM2	-1.76721	8.29051	-6.81027	5.29169e-08	9.1825e-07	8.26659
LRRFIP1	-1.0667	9.03259	-6.81001	5.29592e-08	9.1825e-07	8.26581
ASB9	-1.32012	5.43897	-6.80781	5.33178e-08	9.23517e-07	8.25916
DYNC1I1	2.28493	6.62662	6.80731	5.33993e-08	9.23977e-07	8.25766
SPRED1	-1.30882	6.37719	-6.80563	5.3674e-08	9.27778e-07	8.2526
MGLL	-1.76502	9.52159	-6.80492	5.37922e-08	9.28866e-07	8.25044
C4ORF31	-3.11037	8.90748	-6.80338	5.40473e-08	9.32316e-07	8.24578
AVPI1	-1.45762	7.51315	-6.80242	5.42062e-08	9.33145e-07	8.24289
RAB27A	-1.01671	8.61986	-6.80037	5.45477e-08	9.38064e-07	8.2367
C17ORF75	1.17139	7.38783	6.79915	5.47519e-08	9.40616e-07	8.23302
MMRN1	-2.64929	5.90709	-6.79872	5.48257e-08	9.40924e-07	8.23169
HHIP	-2.43712	5.66881	-6.79425	5.55819e-08	9.51292e-07	8.2182
NFKBIA	-1.35538	11.2985	-6.79415	5.55994e-08	9.51292e-07	8.21789
KLHL5	-1.48642	7.04829	-6.79356	5.57003e-08	9.5205e-07	8.21611
DTYMK	1.32081	7.89716	6.79003	5.6306e-08	9.57584e-07	8.20546
KIAA1462	-1.93273	6.69783	-6.79002	5.63084e-08	9.57584e-07	8.20541
C11ORF82	1.1705	6.30358	6.78905	5.64764e-08	9.59471e-07	8.20248
SLC4A4	-1.11179	5.16865	-6.7866	5.69018e-08	9.65725e-07	8.19509
NLN	1.03832	6.23753	6.78574	5.70524e-08	9.67306e-07	8.19249
MYEF2	1.48911	6.05562	6.78441	5.72867e-08	9.69326e-07	8.18845
EMCN	-2.53513	7.96124	-6.78302	5.7532e-08	9.72498e-07	8.18424
ZYX	-1.29343	8.16127	-6.7825	5.76228e-08	9.73056e-07	8.18269
NRM	1.10446	8.17159	6.77753	5.85089e-08	9.8616e-07	8.16766
CYP4B1	-3.75154	8.8865	-6.77345	5.92465e-08	9.96477e-07	8.15533
COLEC12	-2.10895	9.28574	-6.77197	5.95158e-08	9.99012e-07	8.15086
PPP2R5A	-1.03951	7.53586	-6.77001	5.98767e-08	1.00407e-06	8.14491
NUP62CL	2.21658	5.2591	6.7681	6.02289e-08	1.00729e-06	8.13913
UCK2	1.14318	7.1022	6.76799	6.02481e-08	1.00729e-06	8.13882
TRAIP	1.04587	5.06659	6.76718	6.0399e-08	1.0079e-06	8.13635
NASP	1.13386	7.87511	6.7658	6.06542e-08	1.01006e-06	8.1322
F12	1.40476	5.50571	6.76486	6.08309e-08	1.01176e-06	8.12934
PTPLA	-2.10917	7.75814	-6.76462	6.08761e-08	1.01176e-06	8.1286
C10ORF128	-1.64789	7.86982	-6.76428	6.09382e-08	1.01179e-06	8.1276
CACNA1B	1.5906	4.50998	6.76303	6.11737e-08	1.014e-06	8.1238
ARNTL2	1.74191	5.755	6.76293	6.11916e-08	1.014e-06	8.12351
ROBO2	-1.80028	5.36235	-6.7615	6.14613e-08	1.01747e-06	8.11918
WISP2	-1.98001	7.43183	-6.76037	6.16747e-08	1.02e-06	8.11577
HDAC2	1.22087	6.81997	6.75882	6.19683e-08	1.02385e-06	8.11109
ROS1	-1.40172	5.19858	-6.75808	6.21094e-08	1.02517e-06	8.10885
RERG	-1.97592	6.6703	-6.75756	6.22092e-08	1.02581e-06	8.10727
SLC15A2	-1.68683	6.7268	-6.75698	6.23209e-08	1.0263e-06	8.10551
PRAM1	-1.12708	5.23142	-6.75677	6.23607e-08	1.0263e-06	8.10488
FMO2	-2.73337	9.41747	-6.75478	6.27437e-08	1.03159e-06	8.09885
EDG1	-2.10415	8.96299	-6.75078	6.35188e-08	1.0423e-06	8.08676
SPRY4	-1.29816	7.90628	-6.74804	6.40561e-08	1.0501e-06	8.07846
PSRC1	1.78209	7.36722	6.74673	6.43132e-08	1.05329e-06	8.07452
COL13A1	-1.09433	6.43826	-6.74609	6.444e-08	1.05374e-06	8.07258
LOC57228	-1.22897	7.65071	-6.74596	6.44661e-08	1.05374e-06	8.07218
SULT4A1	1.0917	5.84378	6.74416	6.4823e-08	1.05752e-06	8.06674
LPL	-2.16076	9.65504	-6.73709	6.6247e-08	1.07762e-06	8.04535
AGTR1	-2.5638	6.57841	-6.73394	6.6891e-08	1.08489e-06	8.03582
MCC	-1.44108	6.19402	-6.73387	6.69062e-08	1.08489e-06	8.0356
MNX1	1.32214	5.70626	6.73301	6.70821e-08	1.08596e-06	8.03301
PGC	-3.63356	8.41962	-6.72068	6.96729e-08	1.12143e-06	7.9957
DLX5	3.21094	5.48877	6.71925	6.99805e-08	1.12408e-06	7.99136
UPP1	-1.42183	7.64261	-6.71898	7.00382e-08	1.12408e-06	7.99055
ARHGEF15	-1.29122	6.44305	-6.71731	7.03992e-08	1.12804e-06	7.98549
CNTNAP2	2.15489	4.98146	6.71595	7.06944e-08	1.13138e-06	7.98137
MCM8	1.1725	5.2322	6.7148	7.09448e-08	1.13431e-06	7.97788
LIMS2	-1.29304	7.17043	-6.71345	7.12396e-08	1.13794e-06	7.9738
KLRF1	-1.81446	5.88033	-6.71092	7.17954e-08	1.14356e-06	7.96615
PMP22	-1.56346	10.8259	-6.70973	7.20587e-08	1.14667e-06	7.96254
MB	1.68962	5.9291	6.70792	7.2462e-08	1.152e-06	7.95705
RUNDC3A	1.50851	5.85898	6.70579	7.29365e-08	1.15736e-06	7.95062
HIST1H4E	1.07644	4.69787	6.7031	7.35437e-08	1.1648e-06	7.94246
CHD7	1.4346	7.19123	6.69913	7.44457e-08	1.17687e-06	7.93046
MITF	-1.07663	7.40019	-6.69575	7.52251e-08	1.18585e-06	7.9202
ENDOD1	-1.27859	6.85233	-6.69541	7.53028e-08	1.18597e-06	7.91918
ERC2	1.03806	4.0381	6.69318	7.58215e-08	1.19302e-06	7.91243
BDNF	-1.30849	5.12366	-6.69235	7.60144e-08	1.19362e-06	7.90992
HSF2	1.09895	7.16077	6.69184	7.61333e-08	1.19362e-06	7.90838
TRHDE	-1.93301	5.10602	-6.69062	7.64195e-08	1.19684e-06	7.90469
ELK3	-1.21122	7.50978	-6.68613	7.74843e-08	1.21126e-06	7.89107
WDR34	1.55046	8.50032	6.6826	7.83291e-08	1.22106e-06	7.88039
ALOX5AP	-2.40116	10.5176	-6.68229	7.84029e-08	1.22108e-06	7.87946
STX11	-1.99964	6.00576	-6.68056	7.88213e-08	1.22647e-06	7.87422
MVP	-1.22948	8.55376	-6.68024	7.89001e-08	1.22656e-06	7.87324
ZNF232	1.23977	7.7381	6.67914	7.91666e-08	1.22843e-06	7.86992
INHBE	2.39316	4.05273	6.67496	8.01934e-08	1.24208e-06	7.85723
FLJ90757	-1.01158	7.13473	-6.67233	8.08432e-08	1.24984e-06	7.84928
TAGLN3	3.54731	6.97588	6.67149	8.10523e-08	1.25192e-06	7.84674
GATA6	-2.35612	8.21942	-6.67094	8.11899e-08	1.2529e-06	7.84507
TIGD3	1.33568	5.70887	6.66968	8.15047e-08	1.25618e-06	7.84126
RNF144B	-1.11969	5.94806	-6.66888	8.17057e-08	1.25625e-06	7.83884
CFTR	-1.45367	5.4761	-6.66711	8.21527e-08	1.26197e-06	7.83346
LAMB3	-1.91225	7.42043	-6.66663	8.22733e-08	1.26267e-06	7.83202
SOX17	-1.8416	5.69566	-6.66495	8.27007e-08	1.26692e-06	7.82692
DPT	-2.00364	7.21088	-6.66403	8.2935e-08	1.26891e-06	7.82413
HECW2	-1.45753	6.79531	-6.66385	8.29812e-08	1.26891e-06	7.82358
ZNF713	1.38023	4.82541	6.66198	8.34597e-08	1.27391e-06	7.81792
GINS3	1.03513	6.16546	6.66046	8.38502e-08	1.27871e-06	7.81333
THBD	-2.34009	7.93287	-6.65962	8.40673e-08	1.28087e-06	7.81078
CRYAB	-1.43222	8.17711	-6.6556	8.51154e-08	1.29449e-06	7.79858
VAMP5	-1.2923	7.9923	-6.65223	8.60033e-08	1.30564e-06	7.78837
ANKRD47	-1.90615	6.6361	-6.64726	8.73287e-08	1.32337e-06	7.77331
EFEMP1	-2.02747	9.38392	-6.64353	8.83366e-08	1.33483e-06	7.76201
TYRP1	-2.54026	6.32153	-6.64329	8.8402e-08	1.33483e-06	7.76128
UACA	-1.29297	6.49228	-6.63937	8.94754e-08	1.34862e-06	7.7494
SUV39H2	1.22488	4.62394	6.63551	9.05447e-08	1.3623e-06	7.7377
GPM6A	-2.56941	7.10182	-6.63467	9.07799e-08	1.36462e-06	7.73515
GSTM5	-1.39804	6.03781	-6.63408	9.09445e-08	1.36485e-06	7.73337
SLPI	-2.8662	11.3919	-6.63404	9.09574e-08	1.36485e-06	7.73323
NOL4	4.77585	6.22925	6.63169	9.16166e-08	1.37229e-06	7.72612
ABCG2	-2.0381	6.90226	-6.62316	9.40546e-08	1.40381e-06	7.70026
CA3	-2.19953	5.09402	-6.62253	9.42393e-08	1.40533e-06	7.69833
PPP1R15A	-1.37005	8.27363	-6.6219	9.44211e-08	1.40679e-06	7.69644
FAM83F	1.6337	5.19553	6.6201	9.49453e-08	1.41335e-06	7.69099
DPP4	-2.02156	6.42066	-6.61886	9.53079e-08	1.41744e-06	7.68723
OBFC2B	1.06563	6.67775	6.61834	9.54616e-08	1.41744e-06	7.68565
CYP4V2	-1.02499	7.22546	-6.6183	9.54729e-08	1.41744e-06	7.68553
FAM89A	-1.80916	7.65204	-6.61661	9.59729e-08	1.42111e-06	7.68039
XRCC6BP1	1.07857	6.59692	6.61449	9.65995e-08	1.42913e-06	7.67398
MUC1	-2.11723	9.76904	-6.61193	9.73654e-08	1.4392e-06	7.66621
PDXP	1.71037	7.33079	6.61084	9.76934e-08	1.44151e-06	7.6629
TSPAN4	-1.12307	8.57538	-6.60675	9.89317e-08	1.45723e-06	7.6505
SEC11C	2.1365	10.7164	6.60597	9.9169e-08	1.45945e-06	7.64814
ASPHD1	1.32127	6.19721	6.6034	9.9958e-08	1.46978e-06	7.64034
C18ORF56	1.49117	5.3367	6.59862	1.01441e-07	1.48878e-06	7.62583
TMEM64	-1.35442	6.47419	-6.5955	1.02422e-07	1.50076e-06	7.61637
GPR137C	1.99743	4.52112	6.59127	1.03764e-07	1.51779e-06	7.60355
LYVE1	-2.52385	7.31868	-6.58479	1.0586e-07	1.54575e-06	7.58387
ZEB1	-1.07992	6.99685	-6.58024	1.07355e-07	1.56487e-06	7.57006
HTATSF1	1.02899	7.93748	6.57582	1.08824e-07	1.58218e-06	7.55668
SCGN	3.93567	6.71706	6.5751	1.09068e-07	1.58436e-06	7.55448
SERPINB1	-1.41694	8.90614	-6.57144	1.10304e-07	1.60094e-06	7.54338
A2BP1	2.57722	5.34046	6.56679	1.11898e-07	1.62267e-06	7.52926
LMNA	-1.04294	9.01001	-6.56581	1.12236e-07	1.62617e-06	7.52629
MUTYH	1.03158	7.66415	6.56169	1.13673e-07	1.64275e-06	7.51377
PLCE1	-1.61716	6.32017	-6.55939	1.1448e-07	1.65299e-06	7.50681
HMX2	2.94141	4.90392	6.55209	1.17086e-07	1.68628e-06	7.48465
C6ORF125	1.00376	6.30041	6.54868	1.18326e-07	1.6989e-06	7.47428
CARD6	-1.51644	7.87967	-6.54857	1.18366e-07	1.6989e-06	7.47395
MPZL2	-1.71534	7.00238	-6.54365	1.20175e-07	1.71671e-06	7.45903
PLLP	-2.22572	7.99883	-6.54333	1.20293e-07	1.71671e-06	7.45806
FAM123A	2.10445	4.90821	6.54135	1.21032e-07	1.72394e-06	7.45203
RGS17	3.44858	5.42153	6.53958	1.21694e-07	1.73188e-06	7.44666
SYT4	3.89102	6.95421	6.53931	1.21795e-07	1.73188e-06	7.44584
PLEKHH2	-1.7496	5.92509	-6.53846	1.22114e-07	1.73494e-06	7.44327
KAL1	-2.55338	9.16447	-6.53444	1.23639e-07	1.75513e-06	7.43106
GSG2	1.03184	4.01105	6.53403	1.23794e-07	1.75585e-06	7.42982
TK1	1.45441	6.71187	6.53334	1.2406e-07	1.75815e-06	7.42771
EDEM1	-1.14768	8.43616	-6.52972	1.25453e-07	1.77489e-06	7.41672
CD34	-1.40116	7.73843	-6.52904	1.25717e-07	1.77679e-06	7.41465
ADAMTSL4	-1.58779	5.95607	-6.52447	1.27502e-07	1.79934e-06	7.40078
CBX7	-1.25826	8.3565	-6.52374	1.27789e-07	1.80038e-06	7.39856
CDH5	-2.08685	8.72682	-6.52278	1.28169e-07	1.80422e-06	7.39564
DOCK6	-1.07737	7.24863	-6.5221	1.28436e-07	1.80533e-06	7.39359
CHGA	2.84648	6.71257	6.52204	1.28462e-07	1.80533e-06	7.39339
FLJ22184	1.83098	5.71595	6.52166	1.28609e-07	1.80588e-06	7.39227
SDC4	-1.34346	10.495	-6.51995	1.29293e-07	1.81398e-06	7.38705
LEPR	-1.91313	6.17638	-6.51851	1.29867e-07	1.82051e-06	7.38269
AOF1	1.10062	5.618	6.51813	1.3002e-07	1.82114e-06	7.38153
NKD2	-1.57054	7.98461	-6.51551	1.31074e-07	1.83286e-06	7.37358
RAMP2	-1.439	7.18225	-6.51499	1.31286e-07	1.8343e-06	7.37199
PRDX2	1.30621	11.1569	6.50769	1.34276e-07	1.87004e-06	7.34983
FGF7	-2.08849	5.88951	-6.50766	1.34288e-07	1.87004e-06	7.34974
SCTR	-1.16542	5.48657	-6.50684	1.34628e-07	1.87128e-06	7.34725
SH3BP5	-1.135	9.72191	-6.50681	1.34642e-07	1.87128e-06	7.34714
RNASEN	1.11107	8.97257	6.50474	1.35505e-07	1.87766e-06	7.34086
EVI1	-1.77624	8.62179	-6.50245	1.36465e-07	1.88786e-06	7.33391
C10ORF35	1.17429	6.5756	6.49989	1.37548e-07	1.89973e-06	7.32613
SAAL1	1.01208	7.42222	6.49931	1.37796e-07	1.90159e-06	7.32436
POLS	1.26706	9.11563	6.49462	1.39803e-07	1.92612e-06	7.31013
GALNT10	-1.00161	6.6767	-6.49185	1.41006e-07	1.93953e-06	7.30169
FGR	-1.79137	7.91983	-6.49109	1.41336e-07	1.94248e-06	7.29939
XPO5	1.09804	7.02882	6.48323	1.4481e-07	1.98052e-06	7.2755
POLR3G	1.18573	5.13699	6.4823	1.45226e-07	1.98459e-06	7.27268
SGCG	-2.11935	5.64158	-6.48066	1.45963e-07	1.99272e-06	7.26769
TFDP1	1.37701	8.90394	6.48038	1.46089e-07	1.99272e-06	7.26684
FLJ44379	-3.22544	5.66538	-6.48019	1.46175e-07	1.99272e-06	7.26626
EFEMP2	-1.04065	8.26571	-6.47919	1.46626e-07	1.99725e-06	7.26323
PPL	-1.2799	7.90182	-6.47618	1.47993e-07	2.01261e-06	7.2541
FAM20A	-1.53911	6.07276	-6.4746	1.48717e-07	2.02083e-06	7.2493
EPB41L5	-1.08779	6.83772	-6.47268	1.49604e-07	2.03123e-06	7.24345
COL4A4	-1.884	7.08979	-6.47126	1.50263e-07	2.03854e-06	7.23912
NT5E	-1.08147	5.87921	-6.46996	1.50863e-07	2.04339e-06	7.2352
C6ORF168	1.54063	5.02428	6.46811	1.51731e-07	2.05349e-06	7.22956
CFH	-1.97939	9.23077	-6.4667	1.52394e-07	2.0608e-06	7.22527
GPR146	-1.37847	6.48539	-6.46521	1.53095e-07	2.06697e-06	7.22075
STRA13	1.0138	9.87838	6.4647	1.53335e-07	2.06855e-06	7.21921
CECR6	1.39532	5.22036	6.45998	1.55589e-07	2.09727e-06	7.20485
LMOD1	-1.19419	6.82638	-6.45958	1.55778e-07	2.09728e-06	7.20365
KIAA1345	-1.00316	4.96379	-6.45946	1.55839e-07	2.09728e-06	7.20327
CGNL1	-1.42882	8.8971	-6.45451	1.58238e-07	2.1211e-06	7.18823
BLVRB	-1.41816	9.299	-6.4536	1.58685e-07	2.12539e-06	7.18546
SLCO5A1	1.8291	4.10411	6.44993	1.60494e-07	2.14621e-06	7.1743
DCN	-1.59883	11.3359	-6.44568	1.62613e-07	2.17282e-06	7.1614
OGN	-3.26993	7.08353	-6.44522	1.62848e-07	2.17424e-06	7.15998
C10ORF54	-1.36482	6.78808	-6.44435	1.63286e-07	2.17836e-06	7.15733
ZNF184	1.18269	7.54635	6.44348	1.63727e-07	2.18251e-06	7.15468
CYYR1	-1.93536	8.03802	-6.43603	1.67537e-07	2.22575e-06	7.13205
TCF7L1	-1.5065	6.9892	-6.43585	1.67632e-07	2.22575e-06	7.13149
MAGI3	-1.28166	6.36168	-6.43148	1.69909e-07	2.24889e-06	7.11821
NMNAT3	1.11602	6.01927	6.43093	1.70198e-07	2.25094e-06	7.11654
S100A16	-1.24469	9.63485	-6.42279	1.74532e-07	2.30138e-06	7.0918
FRMD4B	-1.80301	7.82497	-6.42275	1.74558e-07	2.30138e-06	7.09165
PTPLAD2	-1.45033	8.05458	-6.4188	1.76702e-07	2.32234e-06	7.07964
RNASE1	-2.05902	11.3248	-6.41855	1.76836e-07	2.32234e-06	7.07889
RIN3	-1.09503	6.91198	-6.4183	1.76976e-07	2.32234e-06	7.07812
EFNA1	-1.40087	9.42068	-6.41796	1.77162e-07	2.32297e-06	7.07708
NPR3	-1.62265	6.29393	-6.41485	1.78872e-07	2.34357e-06	7.06763
RHOJ	-1.57635	6.55353	-6.41411	1.7928e-07	2.34709e-06	7.06539
SELI	1.1503	6.85131	6.41107	1.80971e-07	2.36739e-06	7.05615
EMP1	-1.80025	9.94674	-6.40969	1.81748e-07	2.37386e-06	7.05194
UNQ473	-2.99325	8.95761	-6.40495	1.84428e-07	2.40513e-06	7.03754
TSGA14	1.2619	6.39408	6.40223	1.85987e-07	2.42195e-06	7.02925
FRY	-1.11842	6.52254	-6.40195	1.86149e-07	2.42195e-06	7.0284
TPPP3	-1.68793	8.41548	-6.4015	1.86404e-07	2.4234e-06	7.02705
DNAJC12	2.24704	5.69192	6.39832	1.8825e-07	2.44173e-06	7.01735
ITPR1	-1.52832	7.59232	-6.39807	1.88395e-07	2.44173e-06	7.0166
ATP1A2	-1.42666	5.33572	-6.39776	1.88576e-07	2.44221e-06	7.01565
PHACTR2	-1.54698	8.08355	-6.39573	1.89761e-07	2.45566e-06	7.00949
IGSF10	-2.25254	7.04797	-6.39355	1.91044e-07	2.47037e-06	7.00286
ZIK1	1.0434	5.23029	6.39187	1.92042e-07	2.47947e-06	6.99773
C12ORF34	1.84085	5.59666	6.39066	1.92763e-07	2.48496e-06	6.99405
MARCO	-2.65346	8.43899	-6.38912	1.93683e-07	2.49491e-06	6.98936
RHOBTB2	-1.10759	6.96113	-6.38731	1.94768e-07	2.50697e-06	6.98387
TGFBR2	-1.65442	8.61172	-6.38609	1.95502e-07	2.51449e-06	6.98017
OLR1	-3.12934	7.58688	-6.38528	1.95993e-07	2.51888e-06	6.9777
S100A14	-1.7916	7.65792	-6.38035	1.99005e-07	2.55345e-06	6.9627
MYL9	-1.7014	9.12134	-6.37949	1.99537e-07	2.55345e-06	6.96007
ASPA	-2.03681	5.90484	-6.37904	1.99815e-07	2.55345e-06	6.9587
CD52	-2.08324	10.2224	-6.37893	1.99883e-07	2.55345e-06	6.95836
FABP4	-3.54394	10.1488	-6.3789	1.99898e-07	2.55345e-06	6.95829
TSPO	-1.09149	10.307	-6.37872	2.00009e-07	2.55345e-06	6.95774
GAD1	2.2332	4.47462	6.37866	2.00047e-07	2.55345e-06	6.95755
ANXA3	-2.95713	8.80611	-6.3784	2.00209e-07	2.55358e-06	6.95676
MEST	2.05944	10.6782	6.37769	2.0065e-07	2.55726e-06	6.95459
SOX11	3.93361	5.65922	6.37663	2.01308e-07	2.56218e-06	6.95137
GPD1	-1.2053	6.03677	-6.37658	2.01341e-07	2.56218e-06	6.95121
CD33	-1.09962	6.51139	-6.37243	2.03944e-07	2.58944e-06	6.93858
HK3	-1.23138	6.66829	-6.37002	2.05468e-07	2.60291e-06	6.93125
ZFPM2	-1.9099	6.91573	-6.36481	2.08806e-07	2.6432e-06	6.9154
PALMD	-1.83372	6.40678	-6.36263	2.10219e-07	2.6571e-06	6.90876
SIP1	1.05927	7.13854	6.36053	2.11586e-07	2.67036e-06	6.90239
GDAP1	1.72932	6.54356	6.35749	2.1359e-07	2.69363e-06	6.89311
C6ORF129	1.09014	7.4066	6.35576	2.14733e-07	2.70602e-06	6.88787
C3ORF26	1.06683	8.4655	6.34713	2.20544e-07	2.771e-06	6.8616
PTPN13	-1.75812	7.08217	-6.34689	2.2071e-07	2.771e-06	6.86085
TRIP6	-1.00418	7.63111	-6.34688	2.20712e-07	2.771e-06	6.86085
BASP1	1.81364	10.2489	6.34607	2.21271e-07	2.77594e-06	6.85836
TRIM9	2.4749	4.34461	6.3414	2.2449e-07	2.81005e-06	6.84415
FBXO16	1.16513	5.27209	6.34108	2.24709e-07	2.8107e-06	6.84319
CLEC2B	-1.55691	6.73926	-6.33866	2.26398e-07	2.82762e-06	6.83583
HOXA10	2.86289	5.74129	6.33391	2.29752e-07	2.86526e-06	6.82136
WDR76	1.88497	4.83941	6.33328	2.30203e-07	2.86877e-06	6.81943
RBM35A	1.24317	8.44079	6.32956	2.32864e-07	2.89336e-06	6.80813
MSLN	-2.90133	6.30639	-6.32752	2.34341e-07	2.90956e-06	6.80191
LOC345630	1.70527	6.14882	6.32519	2.36041e-07	2.92419e-06	6.7948
ARHGAP29	-1.82052	9.41893	-6.32353	2.37255e-07	2.93585e-06	6.78975
IGF2BP3	2.63067	6.46807	6.32343	2.3733e-07	2.93585e-06	6.78944
SPARCL1	-1.76425	11.9771	-6.31921	2.40451e-07	2.96574e-06	6.77659
ZNF93	1.25106	6.60362	6.3174	2.418e-07	2.98019e-06	6.77109
TXNDC16	1.37623	7.74823	6.3136	2.44662e-07	3.01035e-06	6.75952
PROCR	-1.27557	7.38232	-6.31344	2.44783e-07	3.01035e-06	6.75903
MASTL	1.23745	6.318	6.31294	2.45158e-07	3.01276e-06	6.75752
TREM1	-2.69153	7.91976	-6.30756	2.49276e-07	3.0589e-06	6.74114
ZNF606	1.05684	6.95707	6.30586	2.50592e-07	3.07058e-06	6.73596
ZNF533	-2.64471	7.4359	-6.30531	2.51018e-07	3.07356e-06	6.73429
KCNC1	2.03271	4.10326	6.30487	2.5136e-07	3.0755e-06	6.73295
DHRS13	1.13427	7.49252	6.30452	2.51633e-07	3.0766e-06	6.73188
MDM1	1.16269	6.78097	6.30077	2.54574e-07	3.1058e-06	6.72046
MDC1	1.03559	6.78624	6.29696	2.57594e-07	3.14037e-06	6.70886
TMEM47	-1.62705	8.6002	-6.29541	2.58833e-07	3.15319e-06	6.70414
BXDC2	1.42873	8.07111	6.29402	2.59953e-07	3.15998e-06	6.69989
ZIC2	4.51587	5.36792	6.29348	2.60382e-07	3.16291e-06	6.69827
CIB2	1.27018	6.1746	6.29032	2.62942e-07	3.1894e-06	6.68865
PAPSS2	-1.78091	9.21741	-6.28932	2.63759e-07	3.19619e-06	6.68559
HPN	-1.03388	5.69322	-6.28601	2.66478e-07	3.22276e-06	6.67551
CA2	-2.3516	8.87518	-6.28418	2.6799e-07	3.23542e-06	6.66994
CSE1L	1.06835	9.43756	6.28404	2.68111e-07	3.23542e-06	6.6695
ADCY7	-1.09337	6.60828	-6.28384	2.68273e-07	3.23542e-06	6.6689
TCF7L2	-1.23431	7.87709	-6.2834	2.6864e-07	3.23752e-06	6.66756
BEX1	4.17403	8.76265	6.28269	2.69234e-07	3.24236e-06	6.66539
SYNPO2	-1.64006	6.54076	-6.28143	2.70285e-07	3.25269e-06	6.66156
RARRES2	-1.58266	10.0889	-6.28099	2.70652e-07	3.25478e-06	6.66022
FLJ25076	3.55286	6.03567	6.27974	2.71707e-07	3.26514e-06	6.6564
GMFG	-1.47831	9.30132	-6.27353	2.76981e-07	3.3214e-06	6.63749
GUCY1A2	-1.48865	6.44871	-6.27036	2.79711e-07	3.35176e-06	6.62784
MYO1C	-1.10753	8.71591	-6.26499	2.84405e-07	3.39111e-06	6.61148
DKFZP586H2123	-1.23437	7.46177	-6.2647	2.84656e-07	3.39169e-06	6.61061
LMO7	-1.32217	6.87651	-6.26003	2.88803e-07	3.43625e-06	6.59639
YEATS4	1.01464	6.73534	6.25918	2.89573e-07	3.44297e-06	6.59377
GUCY1A3	-1.43671	8.3801	-6.25647	2.92007e-07	3.46702e-06	6.58554
SLIT3	-1.55982	7.18043	-6.25514	2.93219e-07	3.47439e-06	6.58146
GOLM1	1.17117	8.32155	6.2551	2.93247e-07	3.47439e-06	6.58137
MAOB	-2.02887	8.30231	-6.25258	2.95549e-07	3.4992e-06	6.57368
PPP1R14A	-2.18621	7.37026	-6.25215	2.95945e-07	3.50143e-06	6.57236
SLC19A3	-1.74587	4.71276	-6.2518	2.9626e-07	3.5027e-06	6.57132
TBC1D8B	-1.01583	5.63961	-6.24711	3.006e-07	3.54902e-06	6.55702
QSOX1	-1.07116	8.14309	-6.24389	3.03616e-07	3.58212e-06	6.5472
LOC652968	-1.03509	5.72889	-6.24003	3.07266e-07	3.62264e-06	6.53545
SGEF	-1.68864	6.67889	-6.23913	3.08131e-07	3.62806e-06	6.53268
CDC42EP5	-1.59067	7.04061	-6.2391	3.08157e-07	3.62806e-06	6.5326
KIAA0828	-1.47849	6.27484	-6.23828	3.08938e-07	3.63472e-06	6.53011
TDRD10	-1.0544	5.49362	-6.2281	3.18841e-07	3.73817e-06	6.49909
CHGN	-1.59595	7.73963	-6.22728	3.19649e-07	3.74503e-06	6.4966
PAG1	-1.25937	7.77507	-6.22556	3.21355e-07	3.7624e-06	6.49136
MANEAL	2.58533	6.86281	6.22088	3.26054e-07	3.80683e-06	6.47709
DPEP2	-1.55854	6.94038	-6.22031	3.2663e-07	3.81091e-06	6.47535
C3ORF64	-1.43905	7.60079	-6.21938	3.27569e-07	3.81657e-06	6.47253
CAB39L	-1.10567	6.65299	-6.21757	3.29415e-07	3.83543e-06	6.46701
CSF3R	-1.39579	7.06339	-6.21711	3.29883e-07	3.83823e-06	6.46561
ACTL6B	2.00413	5.0535	6.21613	3.30894e-07	3.84733e-06	6.4626
STX1A	1.53062	6.68272	6.21455	3.3251e-07	3.86079e-06	6.45781
MYLK	-1.18038	10.3194	-6.21431	3.32765e-07	3.86108e-06	6.45706
KIAA0256	-1.27252	8.07848	-6.21276	3.34364e-07	3.87697e-06	6.45234
CAST	-1.05781	9.53909	-6.20935	3.37919e-07	3.91493e-06	6.44195
C1ORF51	1.57055	6.29821	6.20115	3.46617e-07	4.008e-06	6.41696
CACNA2D2	-2.04025	8.35353	-6.19833	3.49656e-07	4.04036e-06	6.40838
LAMA2	-1.54985	7.39153	-6.19516	3.53111e-07	4.07277e-06	6.39871
WFDC1	-2.14823	7.59745	-6.19509	3.53186e-07	4.07277e-06	6.3985
ZSCAN16	1.09332	6.74389	6.19427	3.54091e-07	4.08041e-06	6.39599
FAM46B	-1.31662	7.06754	-6.18793	3.61114e-07	4.15565e-06	6.37668
CXCL16	-1.70403	8.81346	-6.18092	3.69049e-07	4.23828e-06	6.35531
LMNB2	1.6634	6.97466	6.17801	3.72397e-07	4.27089e-06	6.34643
DLL3	1.58206	4.93699	6.17442	3.76566e-07	4.31577e-06	6.33548
LRRK2	-3.06982	8.84117	-6.17294	3.7829e-07	4.33257e-06	6.33099
P2RY14	-1.87798	7.42402	-6.17186	3.79564e-07	4.33713e-06	6.32769
DHPS	1.01595	8.28835	6.17062	3.81023e-07	4.34909e-06	6.32392
TUBG1	1.29426	8.18702	6.1703	3.81403e-07	4.34995e-06	6.32294
MTUS1	-1.24985	7.69908	-6.16419	3.88702e-07	4.4128e-06	6.3043
PAMCI	-1.55109	5.06193	-6.16394	3.89001e-07	4.41322e-06	6.30355
RPRM	3.14303	6.71844	6.15523	3.99651e-07	4.52795e-06	6.27699
EIF4EBP1	1.46735	8.52413	6.15394	4.01249e-07	4.54299e-06	6.27307
VGLL1	-1.21187	4.34662	-6.15216	4.03473e-07	4.55877e-06	6.26764
S100A13	-1.05376	9.36547	-6.14993	4.06281e-07	4.57871e-06	6.26082
AQP11	1.09327	4.91239	6.14745	4.09408e-07	4.61056e-06	6.25328
CDK5R2	1.65479	4.92342	6.14488	4.12686e-07	4.6376e-06	6.24545
JAM2	-1.86952	7.53461	-6.14464	4.13002e-07	4.6376e-06	6.24469
ACSL5	-1.68965	7.97476	-6.14463	4.13014e-07	4.6376e-06	6.24467
AZI1	1.12748	6.8705	6.1438	4.14067e-07	4.64439e-06	6.24216
CX3CR1	-2.58269	7.08344	-6.14323	4.14811e-07	4.64964e-06	6.2404
RPESP	-1.4673	5.70114	-6.14014	4.18796e-07	4.69118e-06	6.231
CD151	-1.09384	8.48393	-6.13668	4.23316e-07	4.73551e-06	6.22045
SFTPG	-4.22539	8.94939	-6.13624	4.23898e-07	4.73642e-06	6.2191
APLP2	-1.01593	10.2007	-6.13619	4.23959e-07	4.73642e-06	6.21895
F3	-1.80001	8.4462	-6.12811	4.34725e-07	4.83743e-06	6.19431
HMCN1	-2.11337	7.73818	-6.12749	4.35566e-07	4.84358e-06	6.19241
PLK1	1.35195	5.84281	6.12494	4.39025e-07	4.8756e-06	6.18463
PLEKHB1	1.48773	7.43087	6.12417	4.40067e-07	4.88396e-06	6.1823
PHF16	1.12858	7.42437	6.11805	4.48507e-07	4.9678e-06	6.16363
ITGAM	-1.71828	7.90791	-6.11743	4.49371e-07	4.9741e-06	6.16174
CELSR2	1.63151	6.55995	6.11627	4.50994e-07	4.98878e-06	6.1582
ECHDC3	-1.2804	7.52806	-6.11549	4.52084e-07	4.99756e-06	6.15582
TNFRSF10C	-1.48625	5.15256	-6.11445	4.5354e-07	5.0078e-06	6.15266
SLC36A4	2.00037	7.16177	6.11441	4.53605e-07	5.0078e-06	6.15252
UNQ338	-1.06972	6.70718	-6.1105	4.59142e-07	5.06561e-06	6.1406
C6ORF134	1.00096	5.56887	6.11024	4.59502e-07	5.06626e-06	6.13983
GPSM2	1.12299	6.96362	6.10739	4.63582e-07	5.09969e-06	6.13114
PDK1	1.60334	5.99535	6.10728	4.63746e-07	5.09969e-06	6.13079
FAM81B	-2.43073	5.19611	-6.1068	4.6444e-07	5.10399e-06	6.12932
MIF	1.11669	11.7774	6.10272	4.70351e-07	5.16221e-06	6.11689
RAB3B	2.61969	4.59258	6.10071	4.73297e-07	5.18778e-06	6.11076
ADH1B	-3.93096	10.0477	-6.09727	4.78376e-07	5.23323e-06	6.10027
COL6A6	-2.36813	6.58192	-6.09603	4.80213e-07	5.2465e-06	6.0965
SPIN4	1.6098	8.7246	6.09506	4.81672e-07	5.25903e-06	6.09352
RSRC1	1.07971	6.786	6.093	4.84749e-07	5.2892e-06	6.08726
CNKSR3	1.81379	7.91487	6.09048	4.88567e-07	5.32741e-06	6.07955
SNTB1	-1.21027	6.22995	-6.09003	4.89236e-07	5.33125e-06	6.0782
CTSO	-1.51681	8.67862	-6.0894	4.902e-07	5.33829e-06	6.07627
NAPSA	-3.32863	10.7329	-6.0889	4.90958e-07	5.3431e-06	6.07475
CXCL13	3.63095	6.87541	6.08518	4.96664e-07	5.39474e-06	6.0634
A2M	-1.50824	12.6723	-6.08484	4.97191e-07	5.39697e-06	6.06235
PIGR	-1.92032	8.20514	-6.08448	4.97743e-07	5.39948e-06	6.06126
WDR69	-1.7986	4.66039	-6.08418	4.98207e-07	5.40104e-06	6.06035
KCNJ8	-1.17513	7.35824	-6.08312	4.99843e-07	5.41528e-06	6.05713
SOX7	-2.21887	6.60818	-6.08275	5.00416e-07	5.41801e-06	6.056
MXRA7	-1.02227	6.73346	-6.07902	5.0624e-07	5.47403e-06	6.04463
ATP2A3	1.40734	6.80237	6.07847	5.07119e-07	5.48001e-06	6.04292
KLF6	-1.27816	10.359	-6.078	5.07852e-07	5.48441e-06	6.04151
C21ORF63	-1.34357	7.29508	-6.07735	5.08879e-07	5.49198e-06	6.03952
GIPC2	-1.46002	5.4542	-6.07698	5.09459e-07	5.49472e-06	6.0384
C6ORF155	-1.36525	4.19165	-6.07435	5.13641e-07	5.53628e-06	6.03037
SCARA3	-1.10206	5.28025	-6.07192	5.17521e-07	5.56384e-06	6.02297
SIX2	1.4652	5.10605	6.06578	5.27486e-07	5.66013e-06	6.00423
ARHGAP11A	1.68657	4.22632	6.06532	5.28244e-07	5.66466e-06	6.00282
TBX4	-1.23657	5.52289	-6.05959	5.37724e-07	5.75532e-06	5.98534
SLC5A9	-1.25982	5.07939	-6.05642	5.43033e-07	5.80476e-06	5.97569
C10ORF116	-2.70983	9.6227	-6.05058	5.52976e-07	5.9073e-06	5.95786
MME	-2.18474	6.98209	-6.04925	5.55252e-07	5.92409e-06	5.95382
NTN4	-2.48913	8.44683	-6.04889	5.55874e-07	5.92697e-06	5.95272
CLDN3	1.64277	7.22764	6.04735	5.58546e-07	5.94793e-06	5.94801
PRKCD	-1.12045	7.59645	-6.04623	5.60491e-07	5.96487e-06	5.9446
C16ORF33	1.01839	8.4675	6.04373	5.64859e-07	5.99998e-06	5.93697
SQRDL	-1.28326	10.3024	-6.04339	5.65452e-07	6.00143e-06	5.93594
OVOL2	1.48882	7.26123	6.04053	5.70496e-07	6.0484e-06	5.92721
MAPT	1.62281	5.9441	6.03908	5.73064e-07	6.06799e-06	5.9228
STARD8	-1.17721	6.56581	-6.03264	5.84641e-07	6.17117e-06	5.90315
TPK1	-1.47868	6.20161	-6.03028	5.88937e-07	6.21262e-06	5.89596
FAM122B	1.02531	8.36527	6.03004	5.89378e-07	6.21338e-06	5.89522
CACHD1	-1.03649	8.02424	-6.02421	6.00146e-07	6.31899e-06	5.87743
PSPH	1.4591	6.17223	6.02216	6.03963e-07	6.34727e-06	5.8712
DOK2	-1.21583	7.22241	-6.02158	6.05058e-07	6.35343e-06	5.86942
PCSK1	4.37569	5.95751	6.02055	6.07005e-07	6.36391e-06	5.86627
MS4A2	-1.76002	4.60225	-6.02052	6.07059e-07	6.36391e-06	5.86618
TUBB6	-1.08015	9.946	-6.01951	6.0896e-07	6.37987e-06	5.86311
PON2	-1.47836	10.0456	-6.01801	6.11804e-07	6.40567e-06	5.85853
TANC1	-1.0244	8.99275	-6.01778	6.12247e-07	6.40633e-06	5.85782
CH25H	-2.8647	7.06026	-6.01703	6.13664e-07	6.41717e-06	5.85555
PRRG1	-1.73118	6.55611	-6.01629	6.15077e-07	6.42137e-06	5.85329
MCM3APAS	1.57467	4.61585	6.01454	6.18436e-07	6.45105e-06	5.84794
PHYHIPL	2.20546	5.90146	6.01247	6.22419e-07	6.48456e-06	5.84163
ITIH3	-1.46746	5.53133	-6.01207	6.23198e-07	6.48866e-06	5.8404
ARG2	1.38665	5.97128	6.00883	6.29492e-07	6.55014e-06	5.83053
RASSF2	-1.18753	8.83903	-6.00679	6.33501e-07	6.58779e-06	5.82429
HSPB2	-1.28131	6.18981	-6.00642	6.34214e-07	6.59113e-06	5.82319
FHOD3	1.45526	5.10594	6.00294	6.41118e-07	6.65056e-06	5.81255
TTMA	1.62029	5.15048	6.00223	6.42521e-07	6.66101e-06	5.81041
SPON1	-1.48654	6.99397	-6.00093	6.45128e-07	6.67981e-06	5.80643
FMO3	-1.99234	7.53127	-5.99898	6.49044e-07	6.71623e-06	5.80048
CFI	-1.66856	8.11428	-5.99756	6.51918e-07	6.72551e-06	5.79614
EPHA7	1.77242	3.87991	5.99667	6.53721e-07	6.73978e-06	5.79343
AP3M2	1.02098	8.64241	5.99488	6.57352e-07	6.76892e-06	5.78799
OLFML3	-1.42717	9.09028	-5.99323	6.60744e-07	6.79139e-06	5.78293
TIGD1	1.14265	6.19955	5.99162	6.64039e-07	6.81277e-06	5.77805
EEF1E1	1.00495	8.77555	5.98817	6.71209e-07	6.88214e-06	5.7675
ZNF488	1.48189	4.97453	5.98215	6.83869e-07	6.99066e-06	5.74914
ADAMTS1	-2.35945	7.89162	-5.97717	6.94523e-07	7.09096e-06	5.73396
RFTN1	-1.2003	10.1267	-5.97361	7.02242e-07	7.15242e-06	5.7231
NPTXR	2.03783	5.66697	5.97261	7.04429e-07	7.17036e-06	5.72005
CAPSL	-2.76022	5.45352	-5.97127	7.07362e-07	7.19151e-06	5.71596
FILIP1L	-1.31327	8.3493	-5.97087	7.08239e-07	7.19327e-06	5.71475
MTMR7	1.20761	3.37788	5.97081	7.0839e-07	7.19327e-06	5.71454
NRP1	-1.08994	7.14032	-5.9682	7.14151e-07	7.24741e-06	5.70658
AMICA1	-1.75064	7.95742	-5.96458	7.22223e-07	7.31169e-06	5.69554
ADCY4	-1.23526	6.97542	-5.96374	7.24117e-07	7.32646e-06	5.69297
ASRGL1	1.34278	8.57709	5.96237	7.27205e-07	7.34888e-06	5.68879
ANGPT1	-2.41585	7.5016	-5.96142	7.29347e-07	7.3661e-06	5.6859
BSN	1.02824	4.10089	5.95891	7.35046e-07	7.41032e-06	5.67826
HIST1H2BH	1.28297	6.19835	5.95802	7.37082e-07	7.4264e-06	5.67554
C14ORF130	1.12084	8.92332	5.95705	7.3931e-07	7.43549e-06	5.67258
BOK	-1.36978	7.56004	-5.95619	7.41292e-07	7.45098e-06	5.66995
PTPRM	-1.54565	9.14844	-5.95462	7.44917e-07	7.47848e-06	5.66516
LTC4S	-1.25944	7.08631	-5.95325	7.48095e-07	7.50591e-06	5.66098
PLEKHC1	-1.16861	8.79976	-5.95198	7.51042e-07	7.52651e-06	5.65711
ABI3BP	-2.22622	9.8754	-5.94693	7.62927e-07	7.62746e-06	5.64169
C6ORF159	1.57766	4.40413	5.94582	7.65553e-07	7.64917e-06	5.63832
MAP1B	1.66688	8.88618	5.94058	7.78107e-07	7.76084e-06	5.62234
ICA1	1.16057	6.72053	5.93949	7.80749e-07	7.77792e-06	5.61902
SCGB3A1	-3.37232	9.40411	-5.9392	7.81457e-07	7.78037e-06	5.61813
RSPO3	-2.08508	6.61585	-5.93832	7.83588e-07	7.78803e-06	5.61545
NFIA	-1.31168	8.07961	-5.93641	7.88271e-07	7.82047e-06	5.6096
NINJ2	-1.37516	7.89608	-5.93032	8.03326e-07	7.95108e-06	5.59102
BMP2	-2.29574	7.84957	-5.92594	8.14307e-07	8.0503e-06	5.57769
RAPGEF5	-1.01686	9.45501	-5.92489	8.16985e-07	8.07204e-06	5.57446
FRMD5	1.65843	4.81552	5.92428	8.18522e-07	8.08248e-06	5.57262
PRKCDBP	-1.24431	7.6551	-5.92184	8.24749e-07	8.1392e-06	5.56518
TFAP2A	1.59905	4.9158	5.92083	8.27355e-07	8.15704e-06	5.56208
SRPK1	1.04494	7.24761	5.92013	8.29163e-07	8.16839e-06	5.55993
VSIG4	-2.0298	9.80186	-5.9137	8.45886e-07	8.30398e-06	5.54033
ABLIM1	-1.15993	9.11855	-5.913	8.47733e-07	8.31488e-06	5.53819
NRTN	2.15622	5.44222	5.90743	8.62517e-07	8.43283e-06	5.52121
RBM38	1.66124	7.38444	5.90675	8.64335e-07	8.4457e-06	5.51914
ANKRD43	2.16686	4.2925	5.90504	8.68937e-07	8.47591e-06	5.51393
S100A12	-2.54275	6.07885	-5.90237	8.76195e-07	8.53682e-06	5.50576
FLVCR2	-1.28761	6.44638	-5.90056	8.81136e-07	8.58e-06	5.50024
ELAVL4	2.07464	4.66736	5.89994	8.82831e-07	8.59153e-06	5.49835
SERTAD1	-1.32507	8.27911	-5.89783	8.88637e-07	8.64303e-06	5.49192
IMMP1L	1.27359	6.58563	5.89627	8.92937e-07	8.67327e-06	5.48718
ZDHHC22	1.28054	4.52855	5.89169	9.05729e-07	8.77379e-06	5.47321
MFSD2	-1.47323	7.72921	-5.88905	9.13201e-07	8.83601e-06	5.46514
SIGLECP3	-1.35267	5.65839	-5.88678	9.19677e-07	8.88845e-06	5.4582
ZDHHC23	1.06212	6.31617	5.88592	9.22125e-07	8.90072e-06	5.45559
RRAD	-2.25186	6.92561	-5.88498	9.24816e-07	8.91765e-06	5.45273
ENG	-1.01721	8.0265	-5.88268	9.31441e-07	8.97638e-06	5.44573
TGM2	-1.33818	7.97514	-5.87835	9.44076e-07	9.07736e-06	5.4325
CRYBA2	2.46625	5.07145	5.87777	9.45762e-07	9.08838e-06	5.43075
ESRRG	1.78363	5.78545	5.87744	9.46732e-07	9.09251e-06	5.42974
OSTBETA	-1.03643	4.9094	-5.87585	9.51446e-07	9.13258e-06	5.42486
CCL23	-1.7751	5.52331	-5.8754	9.52767e-07	9.14005e-06	5.4235
GLT8D2	-1.09925	8.03851	-5.87511	9.53629e-07	9.14311e-06	5.42261
PEX5L	2.71341	4.17332	5.87325	9.59142e-07	9.18508e-06	5.41695
FLJ14712	1.76594	3.76035	5.87322	9.59245e-07	9.18508e-06	5.41685
SMPD3	1.08519	5.5579	5.87308	9.59644e-07	9.18508e-06	5.41644
C20ORF85	-2.61685	6.71569	-5.87198	9.62929e-07	9.21129e-06	5.41309
RBMS1	-1.00414	9.96397	-5.86935	9.70839e-07	9.27115e-06	5.40505
COP1	-1.70485	9.17043	-5.86768	9.75884e-07	9.30878e-06	5.39996
SIDT2	-1.27576	9.29737	-5.86694	9.78142e-07	9.32502e-06	5.3977
LIMD1	-1.11621	6.5362	-5.86164	9.94369e-07	9.4423e-06	5.38154
TMEM146	-2.06571	4.69763	-5.86047	9.98014e-07	9.46623e-06	5.37795
FHL1	-2.31265	8.29226	-5.86027	9.98633e-07	9.46677e-06	5.37734
CNN1	-1.53738	7.10673	-5.85982	1.00002e-06	9.47459e-06	5.37598
THRB	-1.34541	5.89059	-5.85664	1.00995e-06	9.55272e-06	5.36629
SSPN	-1.27712	7.61857	-5.85663	1.00997e-06	9.55272e-06	5.36626
DAB2	-1.37326	9.1821	-5.85643	1.0106e-06	9.55336e-06	5.36565
AACS	1.46333	8.29702	5.85513	1.0147e-06	9.58673e-06	5.36167
CCND1	-1.46903	7.9883	-5.85011	1.03064e-06	9.72582e-06	5.34638
KIAA0907	1.15799	9.26119	5.84879	1.0349e-06	9.75563e-06	5.34233
PLEKHK1	-1.88922	5.97401	-5.84696	1.04077e-06	9.80551e-06	5.33677
BCL11A	1.53083	6.6193	5.84396	1.05053e-06	9.89191e-06	5.32761
LSM7	1.03403	10.0219	5.84207	1.05671e-06	9.93341e-06	5.32186
GPC3	-2.56438	8.373	-5.83775	1.071e-06	1.00454e-05	5.30867
PAK7	1.11736	3.96508	5.83607	1.0766e-06	1.00865e-05	5.30355
ESPN	1.14461	5.01589	5.83536	1.07898e-06	1.00976e-05	5.30139
TNFRSF1A	-1.08252	8.93976	-5.83348	1.08531e-06	1.01513e-05	5.29564
CDC25B	1.26569	9.34668	5.8333	1.08593e-06	1.01515e-05	5.29508
C6ORF189	-2.21726	8.20372	-5.83092	1.09398e-06	1.02174e-05	5.28783
LOC388335	-1.40321	6.38078	-5.83085	1.0942e-06	1.02174e-05	5.28763
CDKN2C	1.92234	7.97447	5.82708	1.10712e-06	1.03209e-05	5.27611
TMEM97	1.20323	8.63663	5.82233	1.12358e-06	1.04569e-05	5.26163
DES	-1.17873	6.82335	-5.82167	1.12589e-06	1.04726e-05	5.25961
PCDH12	-1.29067	7.51025	-5.82016	1.13116e-06	1.05159e-05	5.25502
PRICKLE1	-1.38392	6.84178	-5.81957	1.13325e-06	1.05179e-05	5.25321
TMEM173	-1.21978	8.12328	-5.81931	1.13416e-06	1.05205e-05	5.25243
DMN	-1.19749	8.32355	-5.81525	1.14856e-06	1.06199e-05	5.24005
TARS	1.14413	9.84113	5.81522	1.14867e-06	1.06199e-05	5.23996
PCDH20	-2.01265	5.63089	-5.81281	1.15731e-06	1.0694e-05	5.2326
S100A6	-1.21862	11.6681	-5.8126	1.15805e-06	1.0695e-05	5.23197
ELAVL3	2.33715	5.42516	5.81221	1.15948e-06	1.0699e-05	5.23076
FHL5	-2.47135	6.00315	-5.81025	1.16653e-06	1.07497e-05	5.22481
MEF2C	-1.14148	8.09398	-5.8086	1.17256e-06	1.07875e-05	5.21975
MYT1	1.07259	5.08368	5.8073	1.17729e-06	1.08251e-05	5.2158
FXYD3	-1.75422	7.53981	-5.80126	1.19958e-06	1.09881e-05	5.19739
SYT14	1.65244	3.51736	5.80002	1.20424e-06	1.10248e-05	5.19359
LOC91461	-1.06294	7.4519	-5.79909	1.20772e-06	1.10506e-05	5.19076
E2F3	1.2061	6.51277	5.79807	1.21153e-06	1.10795e-05	5.18766
FMO5	-2.02642	6.34288	-5.79608	1.21907e-06	1.11242e-05	5.18158
SCG5	2.82783	6.84366	5.79572	1.22042e-06	1.11306e-05	5.18049
PODN	-1.14265	7.36769	-5.79234	1.23332e-06	1.1236e-05	5.17017
PRTFDC1	1.35897	8.1991	5.7896	1.24384e-06	1.13078e-05	5.16183
DFNB31	1.15348	5.5557	5.78942	1.24456e-06	1.13078e-05	5.16127
DMRTA2	2.33428	5.65175	5.78771	1.2512e-06	1.1362e-05	5.15605
C2	-1.0354	6.40578	-5.78738	1.25247e-06	1.13674e-05	5.15505
NONO	1.00408	9.17045	5.78676	1.2549e-06	1.13833e-05	5.15315
SUCLG2	-1.15293	8.67903	-5.78425	1.26472e-06	1.14662e-05	5.1455
TGFBR3	-2.05999	8.82509	-5.78278	1.27052e-06	1.15064e-05	5.14101
RFWD3	1.05377	6.65076	5.78142	1.27588e-06	1.15474e-05	5.13688
KIAA1754	-1.21167	6.65325	-5.77956	1.28327e-06	1.16032e-05	5.13121
C19ORF30	2.79791	4.91688	5.77935	1.28411e-06	1.16045e-05	5.13057
HRH1	-1.08561	6.00093	-5.77806	1.28926e-06	1.16386e-05	5.12664
CDK2	1.11176	7.16523	5.77688	1.29401e-06	1.16627e-05	5.12304
MAP1LC3C	-1.06072	5.82656	-5.77571	1.29875e-06	1.16991e-05	5.11945
EPB41L2	-1.45736	8.21699	-5.77507	1.30132e-06	1.17098e-05	5.11751
LDLRAP1	-1.13298	7.3022	-5.77443	1.30391e-06	1.17268e-05	5.11555
IL6ST	-1.0696	7.83217	-5.77359	1.30732e-06	1.17512e-05	5.11299
CDO1	-2.09649	7.1688	-5.77191	1.31416e-06	1.1805e-05	5.10787
LYPD6	1.04515	4.51283	5.77007	1.32168e-06	1.1855e-05	5.10227
NR5A2	-1.36465	4.75243	-5.76904	1.32591e-06	1.18866e-05	5.09914
FAM3B	2.03375	8.10756	5.76848	1.32825e-06	1.18949e-05	5.09741
MMP11	1.22592	6.20348	5.76707	1.33406e-06	1.19406e-05	5.09312
SH3GL3	-1.52652	6.04216	-5.7656	1.34016e-06	1.19825e-05	5.08865
TMEM88	-1.08896	6.52159	-5.76152	1.3573e-06	1.21067e-05	5.07618
ALOX5	-1.33822	7.99564	-5.76143	1.35765e-06	1.21067e-05	5.07593
CST1	2.66454	4.84078	5.76029	1.36249e-06	1.21374e-05	5.07243
LRP2	-1.35972	5.35327	-5.76027	1.36254e-06	1.21374e-05	5.0724
BCHE	-2.45888	7.1456	-5.75301	1.39366e-06	1.23688e-05	5.05024
MYBL1	1.13844	6.97081	5.75239	1.39635e-06	1.23796e-05	5.04835
SLC11A1	-1.2377	5.80372	-5.75036	1.40516e-06	1.24446e-05	5.04218
CD300LF	-1.35156	8.24701	-5.74981	1.40757e-06	1.24594e-05	5.0405
CPNE8	-1.08513	5.77701	-5.74922	1.41014e-06	1.24756e-05	5.03871
RNF135	-1.20529	8.33357	-5.74743	1.41804e-06	1.25324e-05	5.03323
LOC387763	-1.82178	10.8798	-5.74584	1.42504e-06	1.25876e-05	5.0284
TACSTD2	-2.60975	9.92575	-5.74391	1.43361e-06	1.26501e-05	5.02251
TM4SF1	-1.72781	9.89318	-5.74226	1.44098e-06	1.27084e-05	5.01749
NPNT	-1.68505	8.46597	-5.73794	1.46046e-06	1.28734e-05	5.00431
GIMAP8	-1.26841	6.46052	-5.73409	1.47806e-06	1.30082e-05	4.99256
SPATA18	-1.49234	5.3683	-5.73333	1.48153e-06	1.30296e-05	4.99026
PLK2	-1.5179	8.49271	-5.73001	1.49692e-06	1.31261e-05	4.98012
CENPH	1.93836	6.08228	5.72971	1.49829e-06	1.31313e-05	4.97923
ELOVL2	1.83948	5.26768	5.72635	1.51405e-06	1.32625e-05	4.96896
SYNGR3	1.42702	5.33044	5.72591	1.5161e-06	1.32735e-05	4.96764
OMD	-1.86296	5.60672	-5.7256	1.51757e-06	1.32795e-05	4.96668
HYAL2	-1.14841	8.89816	-5.72289	1.53039e-06	1.33778e-05	4.95843
C20ORF75	-1.33573	5.42757	-5.71869	1.55052e-06	1.35402e-05	4.94561
CTSL2	1.228	6.97836	5.71619	1.5626e-06	1.36311e-05	4.938
SAMD1	1.05864	6.36014	5.71568	1.56509e-06	1.36425e-05	4.93644
KDR	-1.51266	8.48552	-5.70713	1.6072e-06	1.39622e-05	4.9104
IL4I1	1.06479	6.35559	5.70548	1.61546e-06	1.4017e-05	4.90537
PTGS2	-2.93549	7.38809	-5.70537	1.616e-06	1.4017e-05	4.90504
RAB33A	1.22501	5.50852	5.69831	1.65189e-06	1.42915e-05	4.8835
SGCA	-1.04016	5.09335	-5.69698	1.65874e-06	1.43286e-05	4.87944
AMOTL2	-1.49951	8.56931	-5.69608	1.66337e-06	1.43565e-05	4.8767
ARRDC4	-1.13261	8.64265	-5.69465	1.67075e-06	1.44067e-05	4.87236
CXXC4	2.05805	6.06322	5.69219	1.68357e-06	1.44984e-05	4.86486
IL7	-1.95832	5.43392	-5.69203	1.68442e-06	1.44984e-05	4.86437
RAB26	1.11761	5.20456	5.69098	1.68995e-06	1.45274e-05	4.86115
SERPINA1	-2.10238	10.2584	-5.6909	1.69037e-06	1.45274e-05	4.86091
OTUD1	-1.0391	9.4694	-5.6898	1.69616e-06	1.45622e-05	4.85756
RGL1	-1.16462	9.58607	-5.68732	1.70924e-06	1.46596e-05	4.85003
MTL5	1.54455	5.06395	5.68651	1.71355e-06	1.46891e-05	4.84755
STOM	-1.46662	10.7016	-5.68455	1.72405e-06	1.47716e-05	4.84156
PLXDC2	-1.24368	7.64922	-5.68122	1.74198e-06	1.491e-05	4.83141
MGC7036	-1.13816	8.57069	-5.68072	1.7447e-06	1.49257e-05	4.82989
PIK3R1	-1.0592	8.88665	-5.67943	1.75169e-06	1.49679e-05	4.82596
SLC22A4	-1.68383	6.35562	-5.67581	1.77152e-06	1.51167e-05	4.81493
FAM33A	1.08682	8.94753	5.67453	1.77855e-06	1.51613e-05	4.81104
[truncated: 904 more rows]
