# Supplementary material for: Exploring effective biomarkers and potential immune related gene in small cell lung cancer
Source: Sci Rep. 2024 Mar 31;14:7604. doi: 10.1038/s41598-024-58454-4 (PMC10982305; doi:10.1038/s41598-024-58454-4)
Supplement: Supplementary file 3 — Supplementary Information 3. [file 41598_2024_58454_MOESM3_ESM.xls]

id	logFC	AveExpr	t	P.Value	adj.P.Val	B
TOP2A	4.32031875575658	7.03264280714286	28.3067977976217	2.40306368576547e-60	1.28419723367307e-56	127.097512964689
RFC4	2.67525299753289	7.41140653571429	27.3621639267662	1.43244565199931e-58	3.82749478214216e-55	123.037771430741
EZH2	3.01388779851974	6.78345137142857	26.4409025322996	8.47713656052821e-57	1.51006059264876e-53	118.982745587736
SPAG5	2.57775485608553	6.41877603571429	25.5764643894801	4.25426506740009e-55	5.68369813004652e-52	115.089394383301
TTK	3.11243931167763	5.56789672857143	25.4873702297426	6.40046600731163e-55	6.84081806861467e-52	114.683164227982
ZWINT	2.32149934128289	6.92824182857143	25.1500163420605	3.03049405818119e-54	2.69916004115338e-51	113.136480128466
CENPF	3.46030911677632	6.08108588571429	24.9721333696548	6.91699073274329e-54	4.49446979993713e-51	112.315486540026
PRC1	3.39768000575658	7.21232809285714	24.9657100865633	7.12671156262443e-54	4.49446979993713e-51	112.285770140228
RFC5	1.89567239638158	6.67182754285714	24.9527570796246	7.56927922893604e-54	4.49446979993713e-51	112.225829903847
PBK	3.44761937582237	5.82885799285714	24.8482923765367	1.23137104396656e-53	6.58044685895732e-51	111.741683840995
TPX2	3.41370609950658	6.38682055714286	24.6614077971595	2.95023184171836e-53	1.43327626928572e-50	110.872292345156
CCNB2	3.40992105098684	6.67038515714286	24.4288913582739	8.80013672877167e-53	3.91899422321298e-50	109.784743089293
CDC20	3.51161528042763	7.04468992142857	24.3789957523113	1.11353813842846e-52	4.57749831673977e-50	109.550513784454
UBE2C	3.43102498848684	7.22222542142857	24.3393616974407	1.34273728445357e-52	5.12542003437133e-50	109.36424092127
NUSAP1	3.46432269654606	7.02873500714286	24.2162823202725	2.40400920248567e-52	8.5646834520556e-50	108.784573266405
CCNA2	2.47492098190789	6.36679543571429	24.0127672891182	6.32293954294394e-52	2.11186180734328e-49	107.822026836539
KIF11	2.94520794407895	5.61927539285714	23.9155641356435	1.0052543775305e-51	3.16004670207235e-49	107.360506820391
KIF4A	2.71007108634868	5.8345741	23.8242135752131	1.55582545971594e-51	4.61907292040111e-49	106.925718678654
PTTG1	2.81687820394737	7.78910267142857	23.8057097084274	1.69995184850409e-51	4.78133825179256e-49	106.837523644286
STMN1	2.73543840378289	7.67720611428571	23.7773756526866	1.94709668488382e-51	5.20264234200958e-49	106.702393366944
POLE2	2.11507255098685	5.50741916428571	23.7639142786456	2.07687139490977e-51	5.28514320685611e-49	106.63815901737
KIF2C	2.64912720805921	5.99298610714286	23.4229874218671	1.07224145355822e-50	2.6045719671887e-48	105.003889412212
NCAPG	2.83748534375	6.01968565714286	23.3511890165424	1.51777786309428e-50	3.52652386972863e-48	104.657883189234
TYMS	3.34484262664474	7.99172850714286	23.1787152862331	3.50635851206089e-50	7.80749162018892e-48	103.824092960767
PCNA	2.12358836348685	8.75223510714286	23.1026018493377	5.07971924608237e-50	1.08584078604257e-47	103.454960307904
GMNN	2.08682855838816	7.11789341428571	23.0730306650421	5.86769441869807e-50	1.20603688359702e-47	103.311352079959
MAD2L1	2.34382228042763	6.94519594285714	22.9669321143957	9.85268158677616e-50	1.92571745463617e-47	102.795201310662
BUB1B	2.89337791365132	5.91753733571429	22.9620698349434	1.00898369629141e-49	1.92571745463617e-47	102.771513478116
MSH2	2.19397632565789	6.81453934285714	22.9436149473748	1.10433864344484e-49	2.03502955536869e-47	102.68157889529
RAD51AP1	2.70431691776316	5.92968155714286	22.9148296227368	1.27148078656987e-49	2.2649311078098e-47	102.541216874125
EXO1	2.65046846792763	5.56529555714286	22.8608148446888	1.65685177789163e-49	2.85619867775898e-47	102.277552035996
NDC80	2.859731859375	5.64934424285714	22.804598292232	2.18328415277017e-49	3.64608453512619e-47	102.002751566914
MCM6	2.09264954111842	6.74210984285714	22.7265811896832	3.20395358978494e-49	5.18846302539719e-47	101.6207281771
FEN1	1.97016195888158	6.56291141428571	22.6866783143965	3.8995105962528e-49	6.1291131254044e-47	101.425042066003
TIMELESS	2.20173963075658	6.38909499285714	22.6334169033123	5.07027899951029e-49	7.74159170668085e-47	101.163533281172
MCM2	2.40360345148026	7.38153555714286	22.6241671091545	5.30700294919668e-49	7.87795104458529e-47	101.118081285217
CDC7	2.24649171628289	6.10691137857143	22.4039676543603	1.57755086171469e-48	2.27849508243332e-46	100.032877522485
GINS2	2.58043875246711	6.19982440714286	22.3547895580496	2.01376150618156e-48	2.83198460237744e-46	99.7896795461194
RACGAP1	2.14327366858553	7.50725856428571	22.3030408888981	2.60444925792587e-48	3.56876329086047e-46	99.53343984617
BUB1	2.5209599350329	5.76239031428571	22.282690498937	2.88194177999101e-48	3.85027421806799e-46	99.4325798204447
RRM2	2.799672234375	7.01004641428571	22.1729065475136	4.98049646596089e-48	6.49165197904757e-46	98.8875688811299
CHEK1	2.49839461019737	5.66173867142857	22.1675754426639	5.11477464012056e-48	6.50794182781054e-46	98.8610643643596
UNG	1.760076296875	7.07474055714286	22.1602288823173	5.30580033296311e-48	6.59399929752438e-46	98.8245337670612
BRCA1	1.46487390542764	5.73898747142857	22.0911356361635	7.49308451250061e-48	9.10069173518255e-46	98.4806349914602
NEK2	2.10670327796053	5.78952692142857	22.0410467920424	9.62717886922396e-48	1.1432809750474e-45	98.2309490932716
KIF20A	2.43558945394737	5.99319224285714	22.0346584495594	9.9400853527692e-48	1.15477861141736e-45	98.199081240538
AURKA	2.55180640131579	6.28854804285714	21.8861266965982	2.09405952255119e-47	2.33659333787059e-45	97.4566808352791
MCM3	1.73981165049342	7.74687252142857	21.8856827975099	2.09873653102149e-47	2.33659333787059e-45	97.454457916752
RNASEH2A	2.13120917351974	7.50226489285714	21.8697623881521	2.27360250011089e-47	2.47961872665155e-45	97.3747165638249
PRIM1	1.84545591529605	6.81735887142857	21.7003159242198	5.33945294134584e-47	5.70680730371044e-45	96.5240064909593
CDKN3	2.58166547532895	5.91341355	21.52334014079	1.30745456139062e-46	1.37000728942577e-44	95.6315966006062
CKS2	2.50946117516447	7.76035493571429	21.4730995425532	1.68713299625331e-46	1.7338536023034e-44	95.3775289110581
FBXO5	2.42280881661185	6.72276585	21.4664675943215	1.74491968721379e-46	1.75940581291896e-44	95.3439669907202
KIF23	2.39045112664474	5.54947975	21.4095366975585	2.33039738624105e-46	2.30623030223559e-44	95.0556294684177
KPNA2	2.17814449342106	9.12566332857143	21.3175755254699	3.72199505621708e-46	3.61642574189529e-44	94.5890015126683
NR3C2	-1.65856865131579	6.02290046428571	-21.2038344484334	6.65153666619916e-46	6.34746641860148e-44	94.0103659914076
BIRC5	2.08723665625	6.30271957857143	21.0540531123212	1.43233639243128e-45	1.34287818967592e-43	93.2458634889518
RAD54L	1.73739823848684	5.69727855	21.0460078774544	1.49270137497084e-45	1.37534416342141e-43	93.204718537142
TOPBP1	1.79822673355264	7.64157433571429	21.013653647447	1.76240840459188e-45	1.58979191926966e-43	93.0391690054899
PPAT	1.76395913898026	6.08285272857143	21.0111794701746	1.78494601714408e-45	1.58979191926966e-43	93.0265036766192
CDK4	1.16624166776316	8.70161619285714	20.9881208928511	2.00942710248519e-45	1.76038990748867e-43	92.9084290689037
TCF21	-3.05738543092105	7.30029595714286	-20.8981577721186	3.19207032892371e-45	2.75135868351102e-43	92.4471110190743
PARP1	1.56844130674342	8.55552454285714	20.6906927578457	9.31739625325749e-45	7.90351834562032e-43	91.379317070627
MTHFD1	1.23455851233552	7.89293517142857	20.6286771477097	1.28474778193091e-44	1.07276439791231e-42	91.0590631825936
USP1	1.83139378865131	7.82682312857143	20.5454520675832	1.97874729580283e-44	1.62683469981082e-42	90.6285092477008
CHAF1B	1.71870607401316	5.91755135	20.5100149108945	2.37888781509236e-44	1.92617825512933e-42	90.4449110705811
STIL	2.45849233223684	5.85447206428571	20.3764558599797	4.76918201939267e-44	3.80395652412454e-42	89.7515058753771
CCNE2	3.01878567680921	5.64642533571429	20.2862018784691	7.64056646226501e-44	6.00458634916827e-42	89.281639281035
GGH	2.27592122039474	6.86576822142857	20.2770326523142	8.01576414134006e-44	6.20815124222047e-42	89.233845620703
KIF15	2.31256004934211	5.15270032142857	20.2001524975166	1.1986387429919e-43	9.15075063221241e-42	88.8326931977808
PAFAH1B3	1.67824809375	7.02107412857143	20.1607840366998	1.47331550872247e-43	1.10892930684688e-41	88.6269806125618
NEDD9	-2.18615363980263	7.73732315	-20.1422864328105	1.62340900438337e-43	1.20493023880899e-41	88.53025649877
PAICS	1.63067855756579	7.53543127857143	20.0644132863437	2.44346628768647e-43	1.7887512111502e-41	88.1225783500932
GPX3	-2.8605214399671	9.21558554285714	-19.9505867563589	4.44805043303104e-43	3.21221371812404e-41	87.5252869078732
MSH6	1.77870537171052	7.57547452142857	19.9078860022186	5.57122022239452e-43	3.96968011579684e-41	87.3007936411465
FOLR1	-2.94532381661184	8.0149469	-19.8948918481097	5.96658076587084e-43	4.19544837010707e-41	87.2324325770406
MTHFD2	2.19726256825657	8.57563258571429	19.8717909262417	6.74035115702159e-43	4.67797877702901e-41	87.1108476134054
ACTL6A	1.89322228371711	7.66100505714286	19.8569392622966	7.29027996824963e-43	4.99477642952898e-41	87.0326443145544
UCHL1	3.60636838569079	8.14777152142857	19.7362683677135	1.38021211725588e-42	9.33652348685496e-41	86.3961956032585
CBFA2T2	1.75759174342106	6.64725689285714	19.7203022547987	1.50204325987342e-42	1.00336489759545e-40	86.311847505473
LMNB1	2.41027842516448	7.194881	19.6791686792529	1.86806248715864e-42	1.23245999152788e-40	86.0943917528982
ADRB2	-2.25849668667763	7.29006104285714	-19.6423093273834	2.27163056379684e-42	1.48043826011345e-40	85.8993492950613
HYAL1	-1.92593675986842	7.10561596428571	-19.4779602404336	5.44504420595348e-42	3.50582123332716e-40	85.0275911746839
RBBP7	1.17475636430921	8.95946550714286	19.4661365346364	5.79925621368965e-42	3.6894315721378e-40	84.9647424731043
HMMR	1.96395609375	5.18936575	19.4364112323523	6.79543986157627e-42	4.27233301414865e-40	84.8066598843181
TROAP	1.58039800740132	6.36807495	19.4157052051838	7.5893091457703e-42	4.71596140406936e-40	84.696476691049
CDC25C	1.57031783223684	4.92191193571429	19.3929298640398	8.57056391329434e-42	5.26449351179827e-40	84.5752193257645
CENPE	1.85350131990132	4.86499917857143	19.3674625788158	9.81955061955067e-42	5.96314528532713e-40	84.4395521063348
MKI67	2.39192011842105	6.02991957857143	19.3086508964866	1.34482384878421e-41	8.07498724483465e-40	84.125941792467
AURKB	1.69356166694079	6.22814534285714	19.1339026909291	3.43225907976541e-41	2.03799916914071e-39	83.1915276718673
ALDH2	-2.11715815789474	9.19088017857143	-19.0326333639622	5.91769567354313e-41	3.4751830416939e-39	82.6482580644836
FYCO1	-1.02724940871711	6.87004425714286	-18.9478731758042	9.34514232701219e-41	5.42830876038621e-39	82.1925619520231
VBP1	1.55056425	7.82318962142857	18.937209795947	9.89868831192192e-41	5.68802046654954e-39	82.1351685460845
FANCG	1.46277929194079	6.54443332857143	18.9239743919329	1.06317799091007e-40	6.04427998236536e-39	82.063911916104
FZD3	1.89884861759868	5.86277204285714	18.9018307937288	1.19822768080998e-40	6.74034602763004e-39	81.9446463142146
ASNS	1.87432311513158	8.13354712142857	18.8014786638353	2.06170793401805e-40	1.14768408327005e-38	81.4033788798003
PFN2	2.18685792434211	8.29151299285714	18.7433780572672	2.82443100888736e-40	1.55605766097877e-38	81.089426892047
AQP3	-2.21358380509868	7.85182126428571	-18.6904622593006	3.76351568590529e-40	2.05226814545693e-38	80.8031247466448
HPRT1	1.65589061266447	7.887727	18.6485829331489	4.72457499569778e-40	2.55031603808171e-38	80.5762881881198
TUBB	1.50804706661184	10.40778955	18.6184376062128	5.56565643359956e-40	2.9742867981156e-38	80.412872849534
SMC2	2.02012538651316	6.12856353571429	18.5875953903851	6.58211438870445e-40	3.48265537556798e-38	80.2455627231724
PROS1	-2.0606330962171	7.81819553571429	-18.5784862304711	6.91657257484073e-40	3.59207496603217e-38	80.1961255348237
HDAC2	1.52173132236842	7.11026915714286	18.5783063012909	6.92334808198567e-40	3.59207496603217e-38	80.1951489201958
ILF2	1.27490051562501	9.50080966428571	18.5173306707276	9.64984813882234e-40	4.95853735133333e-38	79.8639555304005
WFS1	-1.60578886759868	7.56374237857143	-18.4967903266244	1.07930003155052e-39	5.49312320819617e-38	79.7522853386482
ALDH3B1	-1.58475987088816	7.19386745	-18.4844634764264	1.15433618901982e-39	5.81959678690747e-38	79.6852437392972
SLC16A5	-1.43222045394737	6.43712372857143	-18.4573199622524	1.33855771416491e-39	6.68528263971708e-38	79.5375529185449
MMP28	-1.20215679029605	6.37743147857143	-18.4330615688832	1.52805912989471e-39	7.56106295384938e-38	79.4054831727883
ITGA3	-1.66145858141447	7.48893039285714	-18.4130551343424	1.70446405983856e-39	8.32318366148298e-38	79.2965075546265
POLQ	1.69488556825658	5.38678702857143	18.4121159706889	1.71323016984118e-39	8.32318366148298e-38	79.2913906874432
ANXA11	-1.48694930921052	8.23006667857143	-18.392392840406	1.90815392190321e-39	9.18664374653222e-38	79.1839075170185
ESPL1	2.0130359975329	6.00021651428571	18.3628748357181	2.24228312703622e-39	1.06988937775728e-37	79.0229564391703
LAMB3	-1.66989081332237	6.75552642142857	-18.3329943313493	2.64043425850295e-39	1.24871510419821e-37	78.859919275278
PRKCZ	-1.25588721134868	7.46390042142857	-18.3210263688427	2.81916240194116e-39	1.3215441996468e-37	78.7945875389728
VRK1	1.79810417598684	6.45655458571429	18.2957539636217	3.23750959011693e-39	1.50445663039869e-37	78.6565704010516
RXRA	-1.28082530509869	7.04456215	-18.2477763617795	4.21097100304045e-39	1.93995077933174e-37	78.3943398575379
ITGB3BP	2.01032484703948	7.02345557857143	18.2438245101182	4.30320294764277e-39	1.96549714121393e-37	78.3727276581685
PLK4	1.49749673848684	4.94172654285714	18.2175383084635	4.9705198755047e-39	2.25105578090653e-37	78.2289227798827
CDKN2A	2.32883416200658	6.3903111	18.1992209894233	5.49607583439299e-39	2.46815371924337e-37	78.1286634093767
CLIC5	-2.80385972697368	7.22547809285714	-18.1653174060313	6.62053670929591e-39	2.94834568120644e-37	77.9429844637702
LAMB2	-1.64706830180921	7.90933771428571	-18.1372106572222	7.72605312449533e-39	3.41223371052091e-37	77.7889461436576
RFC3	1.84440851398027	6.71516708571429	18.1166253655795	8.65171093885977e-39	3.78973305387431e-37	77.6760676471364
FGFR4	-1.37263111595394	6.29213762142857	-18.096645261416	9.65657065203247e-39	4.1955051678424e-37	77.5664581212032
ARRB1	-1.70598528947369	7.38161655	-18.0834401947191	1.03842171274416e-38	4.47526260718127e-37	77.4939892322823
SHMT2	1.49278447286185	7.93703436428571	18.0805627102946	1.05499438613137e-38	4.51031199958884e-37	77.4781948848929
SPTBN1	-1.47567482154605	8.20424066428571	-18.0601501324691	1.18043770701643e-38	5.00655484626651e-37	77.3661224004266
RBPMS	-1.61566174753289	6.84298903571429	-18.0586409239519	1.19028637350144e-38	5.00857510235568e-37	77.3578342778276
NDRG2	-1.57346073519737	7.01455524285714	-18.0528035533342	1.22916233469037e-38	5.13175274733229e-37	77.3257745659605
SFXN3	-1.12655552631579	7.38998421428571	-18.0296551926746	1.39629486434595e-38	5.78434089539904e-37	77.1985994097611
RPS6KA2	-1.34947762828947	7.58891550714286	-17.9885341099691	1.7514712861902e-38	7.1998942718465e-37	76.9725226858278
TMPO	1.64158733388158	7.62416937142857	17.9258132557536	2.47571365268548e-38	1.00993998167567e-36	76.6272981959973
GNG4	3.0748076694079	6.29465485	17.8766127101111	3.24895409830822e-38	1.31533414404236e-36	76.3561574437444
SMC4	1.83073284950658	7.69017489285714	17.8751476888785	3.27537050285154e-38	1.31605864415328e-36	76.3480793206638
AGER	-3.2023944375	8.18916275714286	-17.8255307105858	4.30957811675655e-38	1.71868548178709e-36	76.0743382242106
ITPR1	-1.43412455592105	6.75127807142857	-17.8225797136492	4.38053108762922e-38	1.73404134313263e-36	76.0580479530802
FBLN5	-2.4044263462171	7.78131615714286	-17.8136149258449	4.60335279204504e-38	1.80884686181535e-36	76.0085535454451
HLF	-1.87594037664474	6.17060691428571	-17.7913191600516	5.20813058570668e-38	2.03155108394281e-36	75.8854170515197
HLTF	1.49210107483553	7.18033166428571	17.7797349964088	5.5532200542663e-38	2.14158630151705e-36	75.8214156323734
CHAF1A	1.31865993421053	6.41392178571429	17.7791783550546	5.5703685612064e-38	2.14158630151705e-36	75.8183398339699
ANG	-1.50095420476973	6.50561516428571	-17.7770458303794	5.63655888259663e-38	2.15155504775688e-36	75.8065559300766
ADH1B	-3.5856238125	7.83645218571429	-17.7652277813733	6.01794870588778e-38	2.28084524001875e-36	75.7412418343511
THBD	-2.18874286759869	7.34829337142857	-17.6200575652969	1.34686017253928e-37	5.06874701552812e-36	74.9375699596868
EPAS1	-2.70264855838815	10.0270246214286	-17.6141723161251	1.39164848738103e-37	5.18113778013077e-36	74.9049356004266
PRKDC	1.35305014473684	7.83552206428571	17.6135958740813	1.39611497069392e-37	5.18113778013077e-36	74.9017389429248
EHD2	-1.44887236019737	7.28170392857143	-17.6116582608714	1.41123405541713e-37	5.20112744286149e-36	74.8909936242219
CCT2	1.3674298100329	8.81410850714286	17.5902548630139	1.58958918387384e-37	5.81833191686424e-36	74.7722681190315
H2AFZ	1.58984705016448	9.62550340714286	17.5873279669963	1.61567770689233e-37	5.87359296981809e-36	74.7560282611676
HMGB3	2.17655964967106	7.08481857857143	17.5190820577883	2.36225066189506e-37	8.52964022781569e-36	74.3770771184129
BUB3	1.30868997779605	8.95909815714286	17.5162133346547	2.40030159135937e-37	8.6088669155869e-36	74.3611357379804
POLE	1.42684072203947	6.86047597857143	17.5117429412766	2.46082737702622e-37	8.76710766855206e-36	74.3362919910048
INA	3.53121980427632	6.0556567	17.4153647160711	4.21212143287449e-37	1.4907004594226e-35	73.8001038564687
RFC2	1.32801610526316	6.94734572142857	17.4053932146697	4.45326109412754e-37	1.5656728478301e-35	73.7445659344709
RRM1	1.79194563980263	8.19497072857143	17.4024321014018	4.52750317319309e-37	1.58137104297672e-35	73.7280712652835
PGM5	-1.37236564555921	5.85621357142857	-17.3946872633968	4.72761243311911e-37	1.6405429118564e-35	73.684924308263
COCH	2.584341671875	5.85286258571429	17.3271780571978	6.89441804015147e-37	2.37701741977867e-35	73.3085271966761
RNASE4	-1.76891810855263	6.84881914285714	-17.3027887706055	7.90226203306765e-37	2.7070313015842e-35	73.1724131315778
RBMS2	-1.31334042023026	6.6178874	-17.3001403056302	8.02024613813602e-37	2.72994874918464e-35	73.1576281231199
DLC1	-1.75976556743421	6.99253571428571	-17.2820631940644	8.87417540500904e-37	3.00149325090939e-35	73.0566910081058
LOC81691	1.55885325	5.68427137857143	17.258066155116	1.01504102869263e-36	3.41155928134178e-35	72.9226396821141
VIPR1	-2.30002034868421	7.49740035	-17.2136600308755	1.3018069599973e-36	4.34803524639098e-35	72.6744023547816
DUOX1	-2.08644658141447	6.87743716428571	-17.1985008939804	1.41729226447154e-36	4.70435395114033e-35	72.5896076697026
TNS1	-1.7753137055921	7.84620425714286	-17.1166354942011	2.24390108088108e-36	7.40210331865956e-35	72.1312204336323
CYP4B1	-3.57355652302631	8.04173312142857	-17.1129850727145	2.29038951668696e-36	7.50910526207063e-35	72.110762586644
DNMT1	1.33067377467105	8.17987589285714	17.1074610091704	2.36258386117195e-36	7.65190797218359e-35	72.0798014600411
NONO	1.18492146710526	8.96119279285714	17.0525328654596	3.21726563940585e-36	1.03572696246897e-34	71.7717496076971
PSIP1	1.74748787582237	7.69118877142857	17.0152637260879	3.96789796914962e-36	1.26972735012788e-34	71.5625359560582
PLK1	1.74759790460527	6.05571030714286	16.9961892109027	4.41773021602865e-36	1.40525894490816e-34	71.4553976100781
CDK2	1.37874534375	6.95312833571429	16.9343787187555	6.25828254171332e-36	1.97895040845657e-34	71.1079315847591
PSAT1	1.77107972779605	6.17076282857143	16.9266634572249	6.53654789005821e-36	2.04276677920884e-34	71.0645297364037
CENPI	1.78909168421053	4.85329255	16.9025743761187	7.48785183669063e-36	2.3130104170679e-34	70.9289739575192
ACADL	-2.14169802467105	5.63236841428571	-16.8784798302866	8.57843688025879e-36	2.63466475218983e-34	70.7933212057423
POLA2	1.266316828125	6.49836719285714	16.8662633796234	9.19092460794035e-36	2.80664577741904e-34	70.7245170926045
SKP2	1.54042425328948	6.38984562857143	16.8396127188185	1.06837601336239e-35	3.2439780769367e-34	70.5743593556426
CAST	-1.226734125	8.23879650714286	-16.8162773522888	1.21895175333015e-35	3.68027015242731e-34	70.442814756594
TMPRSS2	-2.32726653947368	6.94473576428571	-16.7171275668543	2.13593067420117e-35	6.4125918668152e-34	69.8832074349914
TGFBR2	-2.23185828453947	8.47996324285714	-16.7074728693552	2.25597058435603e-35	6.72118838401613e-34	69.8286565639261
TAF2	1.02750794736842	7.22702847142857	16.7068554669431	2.26387333293956e-35	6.72118838401613e-34	69.8251677670515
PTPRB	-2.33452080674342	7.09059518571429	-16.7011219963684	2.33860162280542e-35	6.90468899020563e-34	69.7927672192817
CAT	-1.62215323766446	8.9940128	-16.6598870734132	2.95419922319656e-35	8.67430804877055e-34	69.5596350108124
PLLP	-1.89167815707236	7.34824592142857	-16.6556668871719	3.02573418708831e-35	8.83580518896172e-34	69.5357643665924
NASP	1.40470697615132	7.3979713	16.6492291890762	3.13822021271777e-35	9.114483052589e-34	69.4993469720805
KCNJ15	-2.17397293832237	6.40270012857143	-16.6118693423139	3.87900759538251e-35	1.12050900484995e-33	69.2879148285884
PAPSS2	-2.22913076809211	7.98258927857143	-16.6017344306481	4.10865784924174e-35	1.180368641501e-33	69.2305310706417
TFDP1	1.45275527384868	8.15685640714286	16.6008042524085	4.13040673579131e-35	1.180368641501e-33	69.2252638388811
GPRC5A	-3.0590807993421	8.01846105	-16.5278947235544	6.24944029120292e-35	1.77643664447811e-33	68.8121071100901
PARP2	1.28501568996711	6.88276275714286	16.5133857287296	6.78674385687692e-35	1.91896080270636e-33	68.7298187016563
CD59	-1.25673870888158	9.27314792857143	-16.4296479234776	1.09293272096334e-34	3.07401708464635e-33	68.2544428987888
ROS1	-2.16587836266447	5.91396324285714	-16.4159661821356	1.18150459618097e-34	3.30573851413146e-33	68.1766991078871
AOC3	-2.48215246299341	7.51798842857143	-16.4141337076733	1.19390217759313e-34	3.32302772763422e-33	68.1662848785888
SNRPD1	1.27304706907895	7.05996249285714	16.3896403980111	1.37270644379794e-34	3.80090323090994e-33	68.027050466889
TNNC1	-2.30684185279605	6.38745884285714	-16.3793948030644	1.45525447935644e-34	4.00870099880455e-33	67.9687890412291
RAD54B	1.37472826644737	5.20207962857143	16.3748313537788	1.49360792639849e-34	4.09325167111464e-33	67.9428353703289
TBPL1	1.12651742927631	7.33787143571429	16.3669591182827	1.56216933422731e-34	4.259302511281e-33	67.8980583327267
AQP1	-2.63700370476974	9.10526925	-16.3482584341781	1.73797047382579e-34	4.71457574219545e-33	67.791662370427
CRMP1	2.21714597286184	7.35186305	16.3104532121056	2.15636175863109e-34	5.81999860511342e-33	67.5764567793147
DUT	1.04917693009869	7.1673987	16.3011473183723	2.2740051378632e-34	6.07614172837048e-33	67.5234593873659
HSF2	1.18838716858553	6.70305227142857	16.2952650716736	2.3516677095518e-34	6.25239414917653e-33	67.4899549548686
ANXA3	-2.8707385024671	7.38408688571429	-16.2859256034864	2.4804797774904e-34	6.56221976777657e-33	67.4367510047486
IL6R	-1.28426800493421	6.43663252857143	-16.2374478206953	3.27201456009982e-34	8.61361862520859e-33	67.1604375549623
CDH2	3.24984676069079	6.51919270714286	16.2353341644307	3.31178383315466e-34	8.67557490410712e-33	67.1483843940058
KIF2A	1.16777993667763	7.00938708571429	16.2110526741546	3.80496957842356e-34	9.91890606199782e-33	67.009884393957
TACC1	-1.57694985444079	9.05250841428571	-16.1827680087228	4.47316241213588e-34	1.15481062465962e-32	66.8484709331441
SCML2	1.63171000328947	5.20895475714286	16.1678997359547	4.87040056721823e-34	1.24533113068011e-32	66.7635871716662
FXYD1	-1.7577328618421	6.53693071428571	-16.1467575209946	5.49697942593597e-34	1.3942606688878e-32	66.6428445648418
SCG3	3.30216092105263	4.86477735714286	16.1465017908002	5.50503370387959e-34	1.3942606688878e-32	66.6413838055071
TGFBR3	-2.20766937088815	7.88168007142857	-16.1231492417898	6.29272336212203e-34	1.57879406794273e-32	66.5079621518896
SLPI	-3.16044136924342	9.89043475	-16.1192331925913	6.43547295590643e-34	1.60706390076467e-32	66.4855826622296
ABCA8	-2.41402890953947	6.28402249285714	-16.1132313983431	6.66058408393105e-34	1.65554238811756e-32	66.4512803734747
MAOA	-2.55887223437499	8.02600158571429	-16.1121992035101	6.70008754437242e-34	1.65765128875584e-32	66.4453806453276
NUP107	1.26518680921053	7.53422042857143	16.1092859721007	6.81285326745062e-34	1.67778285074913e-32	66.4287288454145
ADCY9	-1.02124630838816	6.6269769	-16.0994571163565	7.20754888986914e-34	1.76163924428841e-32	66.3725412536875
CCNF	1.10970198684211	5.7446981	16.099173011669	7.21929256173581e-34	1.76163924428841e-32	66.3709169900832
RAE1	1.27570869161184	7.52435122142857	16.0778873332522	8.15602242428142e-34	1.98117199251636e-32	66.2491997179461
RBMS3	-1.60499346299342	6.45187415	-16.0754339651247	8.27154455001591e-34	2.00014181336131e-32	66.2351676190775
HN1	1.46909266858553	8.06185078571429	16.0467925037952	9.74801791842232e-34	2.34654989892112e-32	66.071305143516
NME1	1.45388344161184	8.26863028571429	16.0051946084173	1.23759951099364e-33	2.93943634966667e-32	65.8331632330845
GPR19	1.24024329440789	4.58312135	15.9877299209981	1.36812716591694e-33	3.23507591799121e-32	65.7331264063054
UPF3B	1.28134444078948	5.82566839285714	15.9649322657006	1.55951978763711e-33	3.67139812560913e-32	65.6024946944674
SLIT3	-1.71629938733553	6.91010767857143	-15.9402011904833	1.79764759606234e-33	4.21343366375312e-32	65.4607231820861
YEATS4	1.29937605592106	6.47838736428571	15.9258869402684	1.95180692188952e-33	4.55478436269765e-32	65.3786373513069
CCT6A	1.20881118832237	8.20939557142857	15.9171891191164	2.05188741826609e-33	4.76751581009304e-32	65.328748856201
CLEC1A	-1.41394264802631	6.00371892857143	-15.8818378835525	2.51451047003935e-33	5.8171185938919e-32	65.1259026076837
LIG1	1.15826394983553	6.96280665714286	15.8529817517557	2.96873655184086e-33	6.83833109182654e-32	64.9602298948675
JAM2	-1.86482980674342	7.13081907142857	-15.8406693640774	3.18679819142291e-33	7.30911997208756e-32	64.8895143050382
FHOD1	-1.07390920230263	6.646698	-15.7856235295219	4.37583203055303e-33	9.95082824309592e-32	64.5731715032814
NUP155	1.50989862088816	7.04525701428571	15.7502016042089	5.36717353955099e-33	1.21290008189123e-31	64.3694420237032
EDN1	-2.47422246463816	7.33974397857143	-15.7498177766653	5.37906660569276e-33	1.21290008189123e-31	64.3672337391165
TACC3	1.18831960773026	6.64161322857143	15.7221030255512	6.31153318654829e-33	1.41717787180311e-31	64.2077423600545
RAMP2	-1.44982680756579	6.69124080714286	-15.7085212782993	6.82607016910534e-33	1.52629786542673e-31	64.1295545106943
ACVRL1	-1.79811596217105	6.9428045	-15.6848331070279	7.82623291860537e-33	1.7426411965428e-31	63.9931412039664
FAM107A	-2.17654516529606	7.55870079285714	-15.6564299066652	9.22119051266998e-33	2.0447320373323e-31	63.8295011221795
PXN	-1.0493559555921	6.92159190714286	-15.6555835267555	9.26638259869035e-33	2.04626233914881e-31	63.8246236120553
EDNRB	-2.39264273273026	7.18432180714286	-15.6543201495013	9.33425370304782e-33	2.05276756333694e-31	63.8173429002702
DUSP3	-1.08550418667763	7.57758468571429	-15.6034526671069	1.2524091099732e-32	2.74298126381017e-31	63.5240665850656
PXMP2	1.17829972039474	7.40442364285714	15.5989843832297	1.28518617382708e-32	2.80327955629875e-31	63.4982924049402
HSPB8	-2.04230899506579	7.55601005714286	-15.5613769672839	1.59746835056117e-32	3.47027270951174e-31	63.2812850293516
BLM	1.52077083223684	5.34762037857143	15.4910883194661	2.39968400944615e-32	5.19186694189483e-31	62.8753223903875
TUBG1	1.2248504194079	7.89411235714286	15.4781231746177	2.58686962300761e-32	5.57428680054543e-31	62.8003873921677
SLC39A8	-2.31647121710526	8.06644082142857	-15.4741889839976	2.64651547586116e-32	5.67991112570363e-31	62.7776456028516
CSE1L	1.40022346875	8.03969565714286	15.4645153507989	2.79910846458284e-32	5.98337425389228e-31	62.7217202641798
CD97	-2.09254816858552	8.15094648571429	-15.4633748227827	2.81767122402839e-32	5.9990577773736e-31	62.7151260281821
RRAS	-1.81572331414473	8.51869896428571	-15.4281162456989	3.45668435129632e-32	7.33036554497125e-31	62.5112078273662
CFD	-2.35376373848684	8.90792011428571	-15.4200935734289	3.62130843074678e-32	7.64911946794893e-31	62.4647918380369
DEK	1.399497578125	9.41178232142857	15.3545968448326	5.29573491977033e-32	1.1121007793095e-30	62.0856219890661
PPAP2B	-1.67304787828947	8.32778267857143	-15.3542432336584	5.30661861384585e-32	1.1121007793095e-30	62.0835737671376
HTATSF1	1.49818097944079	7.40203170714286	15.346828205584	5.54008245013315e-32	1.15649221146529e-30	62.0406209499679
CISH	-1.16765405838816	7.04708289285714	-15.3440232296557	5.63105914325751e-32	1.17090973002211e-30	62.0243712790398
MYBL2	1.51627657072369	6.18596246428571	15.3205594407997	6.45321632185119e-32	1.33594568899034e-30	61.8884124534273
PMAIP1	1.89516421299342	6.03305958571429	15.3199863436134	6.47473677860213e-32	1.33594568899034e-30	61.885091037582
SCEL	-2.35083323766447	5.43164269285714	-15.3192535977135	6.5023570989749e-32	1.33648447449699e-30	61.8808443234855
ENOPH1	1.00467318996711	8.18695243571429	15.3036757969327	7.11833620294307e-32	1.45748615588229e-30	61.790549305092
CBX5	1.11694576644737	7.5250342	15.2924270759096	7.59921654918853e-32	1.55000813888792e-30	61.7253330204328
CAV2	-2.57690240789474	8.56346087857143	-15.2907292386767	7.67457614295419e-32	1.55942718281168e-30	61.7154884934425
SEMA5A	-1.66138818174342	7.05630970714286	-15.2846755589414	7.94942483150968e-32	1.60915629922681e-30	61.6803853759119
TRIM8	-1.11707660855263	7.75087007857143	-15.2661138615896	8.85524274250396e-32	1.78575159305438e-30	61.5727311827632
S100A4	-2.40976020476974	8.55994324285714	-15.2609003999138	9.12779828460217e-32	1.83379526439526e-30	61.5424882895282
TREM1	-2.44859602960526	6.96605190714286	-15.246274555893	9.93817607672635e-32	1.98912408067512e-30	61.4576312406633
CLIC3	-2.07297019572368	7.05740527142857	-15.2181392482391	1.1705584101211e-31	2.33412841182356e-30	61.2943378056186
DES	-1.17453990296053	6.56763815714286	-15.2060019001962	1.2562301846965e-31	2.48643675812947e-30	61.2238714674104
S100A6	-1.2130397319079	9.59574281428571	-15.205999721184	1.2562461165699e-31	2.48643675812947e-30	61.2238588153895
SLC39A6	1.32027306825658	7.3198176	15.1748875910291	1.50568990943993e-31	2.96915382879962e-30	61.0431671035115
CFTR	-1.30869220723684	5.20281435	-15.1737615766793	1.51559506386643e-31	2.97769853724345e-30	61.0366257997123
PLCE1	-1.33336842845395	6.15248527857143	-15.1640013165087	1.60423735143599e-31	3.14030930625419e-30	60.9799210447573
AK1	-1.17120847779605	7.91487877857143	-15.1545968958227	1.69456309596521e-31	3.28377359703369e-30	60.9252752945081
FKBP3	1.13803433059211	6.79176752857143	15.1544553429258	1.69596091463567e-31	3.28377359703369e-30	60.9244527184414
LHX2	2.54571344901316	6.05270161428571	15.1464661891292	1.77675607715519e-31	3.42779222971744e-30	60.8780240601183
SDPR	-2.50949660032895	7.28272943571429	-15.1332359440606	1.91913284077949e-31	3.68915320184373e-30	60.8011240622449
TNFRSF1A	-1.34273650411184	7.95505099285714	-15.1027114264936	2.29281958763305e-31	4.37600995582536e-30	60.6236407838422
NRCAM	2.430844171875	6.0440138	15.0997529274494	2.33270889253349e-31	4.43629762338041e-30	60.6064342006388
IL4R	-1.65387555838816	7.78931570714286	-15.0693187835218	2.78572039401295e-31	5.27903893106568e-30	60.4293833254424
KIF1A	2.36154296957237	6.60484442142857	15.0554928750493	3.01970844648411e-31	5.70223390035727e-30	60.3489231477432
PPARG	-2.00850630427631	6.4668504	-15.0415415599681	3.27580423636902e-31	6.16404853491411e-30	60.2677155943835
NFKBIA	-1.58490174588816	10.0673463428571	-15.0392903807878	3.31912188798881e-31	6.22364469102182e-30	60.2546103223174
TTF2	1.06072165625	6.11887932857143	15.0350400212711	3.40248031155092e-31	6.35542321308746e-30	60.229865544285
WFDC1	-1.64293059128289	6.79125377857143	-15.0345017431474	3.41318574505259e-31	6.35542321308746e-30	60.2267316758389
DLL3	1.82588028125	5.66923187857143	15.0053172039329	4.04713139233348e-31	7.48369209710384e-30	60.0567794744224
SLC15A2	-1.46976561924342	6.33399484285714	-14.9810462522136	4.66341000124246e-31	8.59353898159991e-30	59.9153826088299
LMCD1	-1.40253231743421	7.53440159285714	-14.9799605437479	4.69307753538836e-31	8.60283399007641e-30	59.9090562941205
LMO7	-1.82498287911184	6.91069300714286	-14.9796845141391	4.70065030894894e-31	8.60283399007641e-30	59.9074478803855
CD55	-1.95749402467105	8.77254170714286	-14.9728776295951	4.89132115527458e-31	8.9212355814974e-30	59.8677822773597
CTSH	-2.1582291924342	9.54832541428571	-14.9686436982864	5.01381220185789e-31	9.05196365092181e-30	59.8431079000694
TUBA1A	1.37020112582237	10.8971343285714	14.9647464473053	5.12927966475359e-31	9.22924933617616e-30	59.8203942055674
DPEP2	-1.39529606990132	6.62400932857143	-14.9285098045727	6.33908236351286e-31	1.13678040773868e-29	59.6091376149283
ENO2	2.03247706825658	7.87889907142857	14.9157766261713	6.82898022209596e-31	1.22053746845755e-29	59.534876634997
STK10	-1.08480035361842	6.89170971428571	-14.8973577977108	7.605579022408e-31	1.34583491045524e-29	59.427431162832
VGLL3	-1.58948480838815	6.22636797857143	-14.8960163073165	7.66548509352148e-31	1.35195882309501e-29	59.419604468118
NELL1	3.01064449177632	5.73395916428571	14.8926236831713	7.81910698997017e-31	1.37451670244739e-29	59.399810081303
ACYP1	1.55830776069079	7.00020973571429	14.8919217695832	7.85127379886797e-31	1.3756461370869e-29	59.3957146152077
ASCL1	5.08703598684211	7.05559742857143	14.8832623494285	8.25919903036586e-31	1.44239083719853e-29	59.3451858062512
ELOVL4	2.03819394983553	4.94937037142857	14.8410169663447	1.05753967405165e-30	1.83490000588701e-29	59.0985846714773
CTDSP1	-1.09383384046053	7.83831485714286	-14.8305745275607	1.12420295873802e-30	1.9442526250796e-29	59.0376045447181
CD93	-2.01633716611841	8.84132531428572	-14.8170834890876	1.21660464175235e-30	2.09726942113696e-29	58.9588076938349
YAP1	-1.69425076151315	7.73429572142857	-14.8135558992915	1.2419968619483e-30	2.13415795184942e-29	58.9382015719858
DCX	3.35569581907895	5.49420599285714	14.8059645447976	1.29845741870735e-30	2.22402450178593e-29	58.8938536645408
TAGLN3	3.11966386759868	6.40288526428571	14.7968197470526	1.36989957322867e-30	2.3388956291802e-29	58.8404241069821
CHRNA5	1.63454063815789	4.66480906428571	14.7933248727652	1.39823203954007e-30	2.3796662481854e-29	58.8200029916387
STAT6	-1.34265965871711	8.13246446428571	-14.7851834724355	1.46653265977843e-30	2.4879842964622e-29	58.7724274032526
MVP	-1.26712816529605	7.82641327857143	-14.7752766486673	1.5541717657809e-30	2.6239752517926e-29	58.7145276075527
SNRPB	1.08811270230264	8.85273002857143	14.7750198203663	1.55651226575272e-30	2.6239752517926e-29	58.7130264792038
CASC5	1.62658592516448	4.92922382142857	14.7739032322031	1.56672898293186e-30	2.63289298263769e-29	58.7065000995215
CDH5	-2.10671311595395	7.74064752857143	-14.751226014931	1.78940938390167e-30	2.99768142557069e-29	58.5739302955894
TEK	-1.85523108799342	6.47393530714286	-14.7365574795653	1.95008224294486e-30	3.25663734571791e-29	58.4881554784928
BARD1	1.40404321546053	6.57072689285714	14.7195330538226	2.15478470290158e-30	3.5872802032106e-29	58.3885816068845
TUBB3	1.94714211842105	7.83007374285714	14.7168469148188	2.18899540832085e-30	3.63291660312627e-29	58.3728684536094
GYPC	-1.36570609292763	7.17830763571429	-14.6993101838111	2.42612628865663e-30	4.0049977435683e-29	58.2702685700571
SRPK1	1.1864966430921	7.12313847857143	14.6991659495124	2.42817976967838e-30	4.0049977435683e-29	58.2694246096358
AGTR1	-1.40416052302632	5.59696725714286	-14.698471753722	2.43808751897229e-30	4.00896606196552e-29	58.2653626263911
ACSL5	-1.82617903947368	7.13815333571429	-14.6890782824144	2.57620724180456e-30	4.22308328227103e-29	58.2103941440144
MMP12	3.44532923355263	6.45527747857143	14.6791192727222	2.73121999210639e-30	4.44989013348066e-29	58.152108166456
ST3GAL1	-1.07238421792763	6.70229938571429	-14.6762524278758	2.77755187492114e-30	4.51162225519105e-29	58.1353281644824
SLC22A3	-1.608665859375	5.79514789285714	-14.6419734838062	3.39654744916061e-30	5.46721372539587e-29	57.9346360382415
CAPN2	-1.06563583552631	9.4595899	-14.6064883210103	4.18343677713212e-30	6.71359944053875e-29	57.7267791004786
PHLDA3	-1.02713652631579	6.7524964	-14.6057967315894	4.20046511836716e-30	6.72074418938745e-29	57.7227270317799
OXCT1	1.19974527302632	7.22521802142857	14.600084064926	4.34380644749748e-30	6.92934377773926e-29	57.6892546299616
GDF10	-1.47786520476974	5.89837213571429	-14.5916265168527	4.5650753764028e-30	7.26064369389779e-29	57.6396941349726
FLRT3	-2.25835306661184	6.92831617142857	-14.5785577038032	4.92941205647905e-30	7.81684808006649e-29	57.5631004913833
ENG	-1.6368773881579	8.03195370714286	-14.5493238527131	5.85345544652553e-30	9.22739407263494e-29	57.3917163542573
CX3CL1	-1.82727761430921	7.43543406428571	-14.5437328045786	6.04904128922173e-30	9.45206919578974e-29	57.3589307826565
COL4A3	-1.34282032072368	5.73238057142857	-14.540234074801	6.17475251398796e-30	9.62037242995675e-29	57.3384131510107
MYL9	-1.68230817516447	8.2085994	-14.5369629010305	6.29465540567633e-30	9.77867397905068e-29	57.3192290809358
CD36	-2.18754278125	7.24509719285714	-14.5354170364489	6.35212746948868e-30	9.83935339041957e-29	57.3101629283486
TBX2	-1.51766717187499	7.43770804285714	-14.5338820207994	6.40971665697993e-30	9.89986295228346e-29	57.301160210996
PRKCE	-1.23130937993421	6.95134943571429	-14.5240398725991	6.79160680230911e-30	1.0459465922634e-28	57.2434324442751
RASL12	-1.27328871299342	6.64285035714286	-14.5213649593028	6.89928375485705e-30	1.05947621798724e-28	57.2277417565833
PGC	-3.19795031578947	8.34803767142857	-14.5069183981758	7.51110011875456e-30	1.15012375457376e-28	57.142990176984
TARS	1.01395828536184	8.33169964285714	14.5053801826431	7.57936659689019e-30	1.15434293769825e-28	57.1339651585604
RAD21	1.06357741365132	8.50040510714286	14.5053243585727	7.58185574723215e-30	1.15434293769825e-28	57.1336376239917
EMCN	-1.94897923848684	6.23203645714286	-14.5004041632231	7.80449311437924e-30	1.18486395463758e-28	57.1047685554295
SLC19A3	-1.48555630345395	5.10773917857143	-14.4994721246894	7.84740007748541e-30	1.18800300323179e-28	57.0992996341745
SELENBP1	-2.09265533963815	8.52900491428571	-14.4899277250424	8.30062487821629e-30	1.24953631969543e-28	57.0432919672225
SERPINB6	-1.40018546792763	8.29355113571429	-14.457274108871	1.00591641418621e-29	1.50156908307572e-28	56.851621683423
SLC6A4	-2.84935156414474	6.59540719285714	-14.4529397146616	1.03191018481675e-29	1.53608023054617e-28	56.8261732713466
SNAP25	2.27409198190789	6.31387089285714	14.4372032724435	1.1320731141456e-29	1.68049964499836e-28	56.7337678235519
TIMP3	-1.54070327549342	8.5821717	-14.4198470171566	1.25388697311917e-29	1.85616952475038e-28	56.6318280715158
NPR3	-1.46272171792763	5.92028213571429	-14.41775770988	1.26941005823285e-29	1.87138273908295e-28	56.6195551943223
XPO1	1.12023409703947	8.89061345	14.4175227795105	1.27116754170492e-29	1.87138273908295e-28	56.618175159714
FABP4	-2.99305857072368	6.90782744285714	-14.3708346991236	1.67359579042357e-29	2.45032764493796e-28	56.3438331175522
ZBTB16	-2.39206494243421	7.25467107142857	-14.3602134220298	1.78170079617895e-29	2.60147788381976e-28	56.281398177312
SLCO2A1	-2.22679031578947	8.02613527857143	-14.3555908139317	1.83091056500933e-29	2.66604524779561e-28	56.2542224257422
COL4A4	-1.24479927713816	5.92569700714286	-14.3529933785176	1.85915685582997e-29	2.69981908629222e-28	56.2389516947877
MKNK2	-1.03138143421052	8.19693777857143	-14.3400960842303	2.00601361585941e-29	2.90518611467553e-28	56.1631187784166
ADAMTS8	-1.69876265049342	6.42716198571429	-14.3338348847933	2.08144513721016e-29	3.00628184141921e-28	56.1262998560692
ZDHHC13	1.57265412993421	6.81058687857143	14.3299593455379	2.12955331011058e-29	3.06747517229944e-28	56.1035082785057
STX1A	1.32456868832237	6.50842303571429	14.3222746402644	2.22826670399913e-29	3.20103689950843e-28	56.058312054945
LTBP4	-1.52433927467105	7.69386755714286	-14.3211779012211	2.24272392171152e-29	3.21316799936364e-28	56.0518614115449
ADH1A	-1.4487239399671	5.31376143571429	-14.3157166954354	2.31612531018314e-29	3.30945819722425e-28	56.0197391018972
ALOX5AP	-2.52212904851974	8.59663362857143	-14.3077591201331	2.42741114528982e-29	3.45588322503437e-28	55.9729293041478
SCNN1B	-1.46041667269737	6.60329227857143	-14.3074713408628	2.43153460444035e-29	3.45588322503437e-28	55.9712363753198
GATA2	-1.02320261019737	6.38214006428571	-14.3021329160157	2.50931229040246e-29	3.55696681164741e-28	55.9398307007656
H2AFY2	1.72846894078947	7.10758041428571	14.2888125771888	2.71443011727067e-29	3.83754353087155e-28	55.8614584060692
PSPH	1.13911269654605	6.34071886428571	14.2801388594519	2.85694675088318e-29	4.02837029992605e-28	55.8104180080714
CDC25A	1.19281594901316	4.87895368571429	14.2760392537802	2.92689325627518e-29	4.11613620040384e-28	55.7862919448507
LAMC2	-1.34155294325658	6.42786945714286	-14.2649944820783	3.12399667613215e-29	4.38179481292656e-28	55.7212874725488
SDC4	-1.60328478289473	9.49296897142857	-14.2483245694284	3.44696698104014e-29	4.82214438394726e-28	55.6231586372658
PRKCD	-1.22428033470395	7.43015362142857	-14.2449076391232	3.51719284973008e-29	4.90754010155549e-28	55.6030420204591
A2M	-1.83857579111841	11.2611749071429	-14.2336638118307	3.75856160364798e-29	5.21707875581683e-28	55.5368396761774
ITPKB	-1.03378897450658	6.28793205714286	-14.2274481273133	3.89904683153829e-29	5.39805861858566e-28	55.5002384066713
MEST	2.10127055509869	8.76296253571429	14.218369328554	4.11375518272661e-29	5.68059630400285e-28	55.4467724314444
PCSK1	3.18081791365131	5.55242997857143	14.2139253184707	4.22313370212405e-29	5.81660476911106e-28	55.420598972294
SOX17	-1.13572854851974	6.08825396428571	-14.199577572988	4.59656255383702e-29	6.29846930453975e-28	55.3360864627177
EGFL7	-1.25825811924342	7.25387448571429	-14.1980626883784	4.63787314866408e-29	6.33882202211275e-28	55.3271624526451
PTPN21	-1.13456228865131	5.84607291428571	-14.1937363785328	4.75791084795026e-29	6.48629478863423e-28	55.3016757308008
EPHA2	-1.27934675328947	6.70330833571429	-14.1850473951676	5.00848407215306e-29	6.81051879938573e-28	55.2504839059142
PCP4	2.70220875493421	5.95490795714286	14.1761098303945	5.2800320466434e-29	7.1615460043813e-28	55.1978217633771
TGM2	-1.95370974506579	8.29887957142857	-14.1744993370375	5.33050954641364e-29	7.21170709266696e-28	55.1883317520455
KLF9	-1.49132660773027	7.71322153571429	-14.1681840205049	5.53316008410773e-29	7.46697158825043e-28	55.1511162166822
FAF1	1.04893846463816	7.54197087142857	14.1580855640025	5.87337353601831e-29	7.88625833579946e-28	55.0916009635205
DHRS3	-1.32528472944079	7.88088507857143	-14.1538016527868	6.02395722181458e-29	8.06817729157322e-28	55.0663514894737
TIE1	-1.559357	6.83759258571429	-14.1527041632719	6.06315371705911e-29	8.10037336599097e-28	55.0598826456128
PTPRM	-1.64903868585526	8.08279783571429	-14.1443894067532	6.36853608586726e-29	8.48714634485652e-28	55.010870806552
PODXL	-1.069260921875	8.09786325714286	-14.1330154981823	6.81139434357017e-29	9.03228073747866e-28	54.9438184981376
PPP2R5A	-1.07051310279605	7.34814195	-14.1203674049871	7.34020366265927e-29	9.70941791417108e-28	54.8692435547751
KCNB2	2.07305405016448	5.10799703571429	14.0799723155756	9.32074693507903e-29	1.22684905470597e-27	54.6309915917446
TFPI	-1.92361377796052	6.90148938571429	-14.0743489807829	9.63599730777312e-29	1.26522775461277e-27	54.5978157049127
CELSR3	1.58019626644736	6.12622885714286	14.0418506450583	1.16789057590115e-28	1.52596753975936e-27	54.406042108183
MSLN	-2.2916137993421	6.73197760714286	-14.0356527493904	1.21152283470396e-28	1.57527445952749e-27	54.3694597227154
MYD88	-1.04234133141447	8.13169542142857	-14.0297480186987	1.25460985935183e-28	1.62733861368354e-27	54.334605211964
PECAM1	-1.94521405345394	9.17294967142857	-14.028598357376	1.26317589303751e-28	1.63448231777057e-27	54.3278186950234
FZD4	-1.37660518092106	7.31671539285714	-14.0268889213624	1.27602124043499e-28	1.64314638768303e-27	54.3177276254046
IGF2BP3	1.95128679111842	5.92323262142857	13.9940360486692	1.54996988140604e-28	1.99111515534469e-27	54.1237525086475
PPL	-1.07378699917763	6.71337086428571	-13.9716808897005	1.76936667254143e-28	2.25668150311728e-27	53.9917170586265
CDKN2C	1.98414278700658	6.48918915	13.9628846039818	1.86399590611608e-28	2.37171288625817e-27	53.9397544949896
PLA2G1B	-2.09694171792763	6.27669674285714	-13.9553057361612	1.94958572739115e-28	2.47472354564806e-27	53.8949793890878
UGT8	2.00397578125	5.71632921428571	13.9518701028024	1.98967167644145e-28	2.51962214192017e-27	53.8746807630523
FOXF1	-1.38372943832237	6.75684455	-13.9407856562256	2.12471924041817e-28	2.67980193991193e-27	53.8091854749634
DOK2	-1.26409673108552	6.74846964285714	-13.9345632705556	2.20451621783233e-28	2.77198462778729e-27	53.772415272846
PCDH12	-1.12024135526316	6.34017902142857	-13.928838981087	2.28057497206487e-28	2.860890293595e-27	53.7385861832437
CLDN18	-3.10951159128289	8.12933525	-13.8835663423573	2.9825310939535e-28	3.72398274908587e-27	53.4709590626155
RAMP3	-1.68163719572369	7.21350410714286	-13.8234327576611	4.26063751789311e-28	5.30742351879272e-27	53.1152726039765
CCND3	-1.03031962582237	8.85195432142857	-13.8212092449509	4.31721671710899e-28	5.36539677586755e-27	53.1021161413215
EFEMP1	-2.08129119983552	8.48973877857143	-13.7856794833284	5.33054731348389e-28	6.57885562199951e-27	52.8918443413578
CAPN3	-1.22607827878289	6.16340408571429	-13.7751472984394	5.67443365076294e-28	6.97107435164992e-27	52.829497371664
TRO	1.29646618914474	5.43108185	13.7580418293173	6.28094710712818e-28	7.68086529530732e-27	52.7282237851466
CA2	-1.81480335773026	7.3231837	-13.7535722557038	6.44986017765137e-28	7.8514926627264e-27	52.7017584567817
ADRB1	-1.32220823190789	6.36540521428571	-13.7522501015846	6.50069352679425e-28	7.89538777436101e-27	52.6939294503109
TRPV2	-1.21245867763158	6.57886622857143	-13.7465389405032	6.72492474703749e-28	8.14920586126266e-27	52.6601101048476
GNG11	-1.89714595230263	7.43164745	-13.7445589169354	6.80445988191953e-28	8.22693068076425e-27	52.6483846725975
ICAM1	-2.13076079276316	7.81819752857143	-13.7296028321912	7.43647411187617e-28	8.95056703915907e-27	52.5598088282338
CPA3	-2.87980731496711	7.35960589285714	-13.7105596759678	8.32703872642383e-28	9.99993145033909e-27	52.4470075629787
ADAMTS1	-2.12958405674342	7.47220730714286	-13.7041402039912	8.65072418375623e-28	1.03653520264559e-26	52.4089770511026
COX7A1	-1.24502753125	7.08444580714286	-13.6944069787877	9.1657040601615e-28	1.09578350106271e-26	52.351310214086
PZP	-1.00265753371711	4.90914525714286	-13.6720288188211	1.04692411139972e-27	1.24604954372385e-26	52.2187033877114
UNC13B	-1.09626149506579	7.64172341428571	-13.671560798821	1.04984002890709e-27	1.24674335877322e-26	52.2159297035629
ASPA	-1.24895628865131	4.77644801428571	-13.6710896082969	1.05278391878758e-27	1.24746724212878e-26	52.2131372160932
CCDC68	-1.55359787746711	5.33208906428571	-13.6668815327985	1.07944446859404e-27	1.27622815047933e-26	52.1881976652596
CASQ2	-1.02162528207237	5.33974137857143	-13.6566027863774	1.14744489175283e-27	1.35064878888263e-26	52.1272752036619
IL16	-1.00011839638158	6.18705557142857	-13.6512679060119	1.18441359520104e-27	1.39110027533063e-26	52.0956526773332
ALOX15B	-1.46749941118421	6.5440026	-13.6349109212013	1.3053662927573e-27	1.52645021192451e-26	51.9986859025267
ZYX	-1.51179459128289	8.24675891428571	-13.629096851859	1.35127700980599e-27	1.57325149028392e-26	51.9642153231505
DPT	-1.74707204605264	6.62169166428571	-13.6227512137276	1.40323348440779e-27	1.62665504136122e-26	51.9265908645836
SLC38A1	1.52344761266447	8.40821962857143	13.6075780187773	1.53572757005434e-27	1.77639137107584e-26	51.8366164896701
CEBPD	-1.670549671875	9.4505809	-13.6041129849732	1.56770149979581e-27	1.80945935527188e-26	51.816067536964
MARCO	-2.21533057072369	7.61806549285714	-13.6017715834544	1.58968372102533e-27	1.83087711318089e-26	51.8021817447288
PTGS2	-2.39462702220395	6.78850324285714	-13.5862094874057	1.7438458573909e-27	2.00411016384881e-26	51.7098818027021
ANPEP	-1.71451459786184	6.52363929285714	-13.5808757217085	1.80005946457373e-27	2.06427420143391e-26	51.6782435767946
EEF1E1	1.08157582319079	6.38235188571429	13.5703610924775	1.9162473932764e-27	2.18345971634736e-26	51.6158692311969
ZNF84	1.07307839555922	6.9486104	13.5419158853954	2.26962866749369e-27	2.56424854103304e-26	51.4470959205276
PROX1	2.14128320065789	5.81534605714286	13.535511190625	2.35780364599942e-27	2.65824951143901e-26	51.4090886675182
AQP4	-2.98161885361842	6.93803518571429	-13.5308606956617	2.42397104752762e-27	2.72454518764922e-26	51.3814898578922
SERPINB1	-1.55328975904605	8.1261363	-13.530664505635	2.42680297402887e-27	2.72454518764922e-26	51.3803255221763
NMU	1.93412196052632	5.52823632857143	13.5297408571466	2.44018007346904e-27	2.73382019132465e-26	51.3748438841598
IL33	-1.75250292269737	5.95391963571429	-13.5046109542236	2.83389445718478e-27	3.16165594555229e-26	51.2256851940536
RASSF2	-1.26331118996711	7.25513705	-13.5042564322622	2.83988164706595e-27	3.16173490040009e-26	51.2235806714308
SPOCK1	2.02690205921053	6.25426761428571	13.4910597741123	3.07199655809234e-27	3.41304565622567e-26	51.1452372979621
IL1R1	-1.72118488569079	7.1050384	-13.4845439166332	3.19351799193794e-27	3.53336649045888e-26	51.1065516167788
HIGD1B	-1.25718692351974	6.50764738571429	-13.4582754152396	3.73426461967456e-27	4.11462064485378e-26	50.9505674238778
LBR	1.06881952467105	8.74246859285714	13.425246680545	4.54620122254105e-27	4.97846297812692e-26	50.7543866832064
LMOD1	-1.03836806332237	6.31654403571429	-13.4217422473996	4.64211633962535e-27	5.07310219201593e-26	50.7335679254159
CALCRL	-2.17755485361842	7.4495623	-13.4193039560405	4.71004472271149e-27	5.13683244860616e-26	50.7190823963621
MUC1	-2.17486868832237	8.83425314285714	-13.4140156608677	4.86081226569202e-27	5.29046451076541e-26	50.6876643143758
SLC11A1	-1.63911240871711	6.74478095714286	-13.4020797051483	5.21910998508366e-27	5.65731101668586e-26	50.6167465580755
SLC9A3R2	-1.28341292845395	6.64717832857143	-13.4002761913157	5.27550263906985e-27	5.69541133397763e-26	50.6060302759069
ICAM4	-1.60015441858552	5.65431952142857	-13.3943979891691	5.46357439618788e-27	5.88656080105403e-26	50.5711014367351
SPARCL1	-1.78637075164474	9.96937127857143	-13.3907695988796	5.58300087359468e-27	6.00313011438429e-26	50.5495402767069
SRPX	-1.68038627302632	6.91711062857143	-13.3850466775239	5.77670445567839e-27	6.18651475173253e-26	50.5155312624695
SERPINA1	-2.41574495723684	8.98890834285714	-13.3826042891202	5.86140790233374e-27	6.26467276601431e-26	50.5010166047207
CSTF3	1.18437528782895	7.61334382142857	13.3818187316045	5.88891501544444e-27	6.2815093498074e-26	50.496348116191
BLVRB	-1.28173765460526	7.45351212857143	-13.3714060263992	6.26597987930426e-27	6.65713647614354e-26	50.4344633910185
ADARB1	-1.23300260444079	6.95241919285714	-13.3708955067995	6.28507643562688e-27	6.66417628412501e-26	50.431429127309
SELP	-1.6163855287829	6.52593816428571	-13.3481304243448	7.19860309129803e-27	7.61769008314786e-26	50.2961114234508
TPD52	1.43180669490132	7.44687574285714	13.3465642808399	7.26613311644117e-27	7.67395560756158e-26	50.2868011328688
SMAD6	-1.59819296217105	6.97811587142857	-13.3425474848069	7.44224674068021e-27	7.84445100240534e-26	50.2629218089476
TSPO	-1.14113670970395	8.31623813571429	-13.3420787853652	7.46307310468339e-27	7.85091784870631e-26	50.2601353980368
S100A10	-1.59096103207237	11.1330203571429	-13.3315180049472	7.9481256803297e-27	8.34475120543849e-26	50.1973487168571
FXYD5	-1.28989959374999	7.96247386428571	-13.3204599965674	8.48989140204361e-27	8.89607444167079e-26	50.1315997390042
LAMP3	-2.49854172779605	9.15550636428571	-13.3099164257918	9.04086423239841e-27	9.4180074966739e-26	50.0689037002226
CNN2	-1.44092238157895	7.83427000714286	-13.3088322247694	9.0995134513661e-27	9.46066145605067e-26	50.0624563124468
MYH11	-1.81097288157895	7.39745906428571	-13.2867415422828	1.03810644821812e-26	1.07512419753442e-25	49.9310773373461
PPP1R15A	-1.57986249506579	8.01260842142857	-13.2854990147475	1.04582945011972e-26	1.08102757861505e-25	49.9236869772618
CLGN	2.06682105016448	4.86241091428571	13.2807101352341	1.07613710043077e-26	1.11020785032858e-25	49.8952027461613
E2F3	1.05522264555921	6.28550702142857	13.2733272839027	1.12459377235547e-26	1.15351806515693e-25	49.8512873425926
ADH1C	-1.45719699342105	5.49952242142857	-13.2728980951551	1.12747699251654e-26	1.15425997088283e-25	49.8487343163903
SMC3	1.26091450246711	7.41933857142857	13.2718187610139	1.13476054385933e-26	1.15949528611554e-25	49.8423138645181
SERPINE2	1.59486008141447	7.25025932857143	13.2660599942044	1.17442571790009e-26	1.19773493062177e-25	49.8080566889367
STX11	-1.93513941447368	6.41634112857143	-13.2600058059483	1.21762385382513e-26	1.23942511901743e-25	49.7720403707881
RBBP4	1.04765493832237	7.94437089285714	13.2574422576835	1.23639163070248e-26	1.25613628792282e-25	49.7567892975061
SOX4	1.66086681743421	8.89458817857143	13.2544619877718	1.25857471130608e-26	1.27624729738514e-25	49.7390586552983
TIA1	1.12874067598684	8.20247134285714	13.2541267064603	1.26109512673897e-26	1.2763811282752e-25	49.7370639250973
FHL1	-2.07461733881579	8.36484877857143	-13.2510686509417	1.28431807300548e-26	1.29498033625307e-25	49.7188700058622
CST3	-1.18785584539473	9.87813059285714	-13.2466678135618	1.31849182089158e-26	1.32148991942235e-25	49.6926863935887
ABCA3	-1.87401626973684	8.42848349285714	-13.2420460571913	1.35536189125094e-26	1.35131603485915e-25	49.6651873626126
LDLR	-1.79464475411183	8.34144186428571	-13.2370796675423	1.39613300145463e-26	1.38937332584238e-25	49.635636634036
VSIG4	-2.20181495888158	8.18741232142857	-13.2331878440171	1.42893910007774e-26	1.41937742580213e-25	49.6124788894215
INPP5A	-1.06576203042763	6.89102642142857	-13.2222974666874	1.52490037479551e-26	1.51188638272861e-25	49.5476733438017
SFTPD	-2.82860505345394	8.93605528571429	-13.1857683831816	1.89645971901707e-26	1.87332361153923e-25	49.3302576346519
ELAVL4	2.0983939399671	5.05128606428571	13.1822078272914	1.93720675003101e-26	1.91004296534423e-25	49.309062348862
VWF	-1.96826391611842	9.12833490714286	-13.1787434772422	1.97769416114183e-26	1.94279367594521e-25	49.2884391859787
CD52	-1.9068932212171	7.94608387142857	-13.1681900601178	2.10632818533671e-26	2.05780947393773e-25	49.2256115773823
NOL4	3.58009874917763	5.94693465	13.1573711307714	2.24690108802775e-26	2.19113857927378e-25	49.161197916292
SLC1A1	-1.80960491036184	6.41122043571429	-13.1301312341309	2.64386457731077e-26	2.55936086884493e-25	48.9989933576784
C5AR1	-1.71265040296052	7.30293453571429	-13.1298417312212	2.6484404200435e-26	2.55936086884493e-25	48.9972692818768
OLR1	-2.56214461759869	7.16612417857143	-13.1291234223324	2.65982818877537e-26	2.56572596404613e-25	48.9929915227077
MYL6B	1.02607180345395	8.15634926428571	13.1255390758393	2.71738991161424e-26	2.60955633357191e-25	48.9716452435639
RNASE1	-1.86181120394737	10.5977633857143	-13.1253835506641	2.71991556474467e-26	2.60955633357191e-25	48.9707190130793
PTBP2	1.24762529276316	6.76644738571429	13.1247181863126	2.7307473246241e-26	2.61525335175469e-25	48.966756422036
IFNGR1	-1.14311431661184	8.9485916	-13.1214316277631	2.78488761879159e-26	2.66233263592527e-25	48.9471829617897
LRP1	-1.34863463898026	7.90785065	-13.1144538981693	2.9034236098505e-26	2.77069567340019e-25	48.9056247133333
S100A14	-1.50580325328947	6.87189036428571	-13.1090674755535	2.99837126486716e-26	2.84722260622181e-25	48.8735425410318
EFNA1	-1.2991120625	8.0529197	-13.1089988848966	2.99960016336616e-26	2.84722260622181e-25	48.8731339985629
EPHX1	-1.33218936513158	7.7060477	-13.1004057956504	3.15761578298887e-26	2.98132486648278e-25	48.8219498288379
CD44	-1.71174455098684	8.7935901	-13.0715354846422	3.75213339572137e-26	3.53017620893222e-25	48.649961797768
ARHGAP29	-1.53423673684211	7.34812262142857	-13.0709122287224	3.76613443069294e-26	3.53712168675274e-25	48.6462484954234
CAV1	-2.39501280592104	9.07612137142857	-13.0689619071748	3.81028600236967e-26	3.56605400992356e-25	48.6346285469895
FBP1	-2.05520993256579	8.54607148571429	-13.0434770008347	4.43717684946787e-26	4.14550228733502e-25	48.4827752427552
MNAT1	1.03219140789474	6.77066902142857	13.0431002616516	4.44718000214923e-26	4.14759684668158e-25	48.4805302111379
FMO3	-1.51912124588816	6.35586742857143	-13.028169248761	4.86234859376811e-26	4.51902450175596e-25	48.3915497500978
NCAM1	1.75926211595395	5.93444747857143	13.0276255967289	4.87817652925363e-26	4.52586377991865e-25	48.3883097108467
ICAM2	-1.40614492269737	7.65394997142857	-13.0032547092175	5.64332136337744e-26	5.21763137818149e-25	48.2430521808761
PDZK1IP1	-1.41087009703947	6.61670912857143	-12.995273356169	5.91916308389508e-26	5.46321373408209e-25	48.1954756435336
ISL1	3.68539711842106	6.18552985	12.9778905460479	6.56754769641134e-26	6.04078741645821e-25	48.0918483351335
PRKCH	-1.21159561924341	7.58438991428571	-12.9689481175254	6.92833453629638e-26	6.36168724432437e-25	48.0385334208961
CD82	-1.23635337253289	7.59028865	-12.9548512016877	7.53780608178901e-26	6.90944008594862e-25	47.9544808279592
SNTB1	-1.36917637664474	6.81971370714286	-12.9542901818231	7.56314212950985e-26	6.92079307193504e-25	47.9511355932304
PNPLA6	-1.12139126891447	7.73752705714286	-12.9472640316461	7.88776275029118e-26	7.20550498077881e-25	47.9092391870179
ARHGEF3	-1.07990859128289	7.69097426428571	-12.94357242076	8.06387473388586e-26	7.35381340919557e-25	47.8872256041774
KLF4	-1.93199923026316	7.63018320714286	-12.9431584900622	8.08386556792121e-26	7.3594851098758e-25	47.8847572449842
DAPK2	-1.17390763980263	6.60725617857143	-12.938477875169	8.31339880470973e-26	7.55557877761374e-25	47.8568452456361
LPP	-1.18848371217105	8.17275502857143	-12.8787850442932	1.18819210145162e-25	1.07077547894729e-24	47.5008034616964
IGFBP4	-1.51249276069079	8.72847726428571	-12.8747895024797	1.21694543725998e-25	1.09484114759551e-24	47.4769669599475
PMP22	-1.79521306167763	9.36387634285714	-12.8570315706046	1.35340416842772e-25	1.215561659845e-24	47.371019978805
LSM5	1.19293252138158	6.30725527857143	12.8554488872687	1.36628558508117e-25	1.22302012842107e-24	47.3615768447878
COLEC12	-1.77769732976973	7.30956002142857	-12.8511067820853	1.40225965634013e-25	1.25103098555621e-24	47.3356690560126
C4BPA	-3.03250064802631	8.3851207	-12.8440971162595	1.46234616218782e-25	1.29866342827903e-24	47.2938434377765
CX3CR1	-1.51027725657894	5.74139442142857	-12.8251776093984	1.63770618897687e-25	1.4465953510566e-24	47.1809447438015
NPC2	-1.23912927302631	10.7954103642857	-12.822336672845	1.66579752718398e-25	1.46898052562231e-24	47.1639908693978
TJP1	-1.09520141529605	8.32910486428571	-12.8206709837045	1.68249175193482e-25	1.4812579773212e-24	47.1540503928855
SERPING1	-1.62981521052632	9.04630982857143	-12.8155521855597	1.73484997677132e-25	1.52484182168847e-24	47.1235018857592
TNFSF10	-2.03751251480263	8.36098962857143	-12.8074329702223	1.82126421612144e-25	1.59816682610066e-24	47.0750452768866
PTPLA	-1.18060713569079	6.31526990714286	-12.8023373804993	1.87768493734286e-25	1.64497513199349e-24	47.0446329078321
KLF2	-1.35006248026315	8.22250918571429	-12.7823133982195	2.11686952792267e-25	1.85148130232712e-24	46.9251136406878
CFLAR	-1.08759665460526	8.1053103	-12.7755006987464	2.20501565449115e-25	1.92542543424848e-24	46.8844468235633
ONECUT2	1.54315556743421	4.74827207142857	12.7723090497202	2.24756553521889e-25	1.9593785024812e-24	46.8653944785836
LTBP2	-1.5766185	8.29626811428571	-12.7698419520714	2.28101838424595e-25	1.9853032972981e-24	46.8506670607207
PTGDS	-2.29524013404605	9.10594223571429	-12.757997655105	2.44869543482007e-25	2.12432279280494e-24	46.7799593041091
WIF1	-3.02901250164474	7.09832972857143	-12.7466469282477	2.6209523870807e-25	2.2664028408672e-24	46.712193661541
DPP4	-1.49538246381579	5.90977436428571	-12.7334295171352	2.83688343794943e-25	2.44916075806167e-24	46.633278273556
CSF3R	-1.44053351315789	6.74784165714286	-12.7162732218043	3.14393904913952e-25	2.70550890154615e-24	46.5308370770775
HBEGF	-1.6941928774671	7.52655931428571	-12.7138340146932	3.19021651925714e-25	2.74091914451932e-24	46.516271669117
DLX5	2.56142432236842	5.64075713571429	12.7041022492374	3.38173855171111e-25	2.90080430503117e-24	46.4581578188164
MYLK	-1.33274150411184	8.17494988571429	-12.7001019831017	3.46376358424313e-25	2.96640265932616e-24	46.4342691114131
CRYAB	-1.53082248026315	7.20050779285714	-12.6954086980348	3.56254137865677e-25	3.04124938139645e-24	46.4062412086582
C7	-2.33241765213816	8.16796528571429	-12.6948544590578	3.57439084715712e-25	3.04649835521653e-24	46.4029312948119
DKK3	-1.45513033552631	8.42423027142857	-12.6830737685543	3.83580325272401e-25	3.26409754499317e-24	46.3325747852016
PTPN13	-1.63855073026316	6.60498059285714	-12.666131776922	4.24565151938375e-25	3.58999394297259e-24	46.2313865441415
UBL3	-1.06382616365131	7.90562342857143	-12.6639569349388	4.30134449702045e-25	3.63134044108646e-24	46.2183963880646
ITGAM	-1.44272223355263	6.82684250714286	-12.6375286264236	5.03950223068928e-25	4.24780755848636e-24	46.0605309670056
NCF2	-1.99035077713816	7.61903921428571	-12.6305627278562	5.25435061558862e-25	4.421929084993e-24	46.018917830001
VAMP5	-1.14793797286184	7.709976	-12.6246270236744	5.44464446391197e-25	4.56768917035252e-24	45.9834577981641
SULT1A1	-1.03236276069079	7.47844901428571	-12.6243218921121	5.45461105183656e-25	4.56887797194586e-24	45.9816349078805
FHL5	-1.58625600904605	5.27345051428571	-12.5892833098558	6.72943204273331e-25	5.58417466403212e-24	45.772292965433
GNAZ	1.02490527631579	6.1553771	12.5673421637982	7.67547894310242e-25	6.35934255378904e-24	45.6411858726037
ANXA1	-2.03445362828947	9.60656362142857	-12.5624656524827	7.90320205630485e-25	6.537881081872e-24	45.6120450171686
MAOB	-1.72120611842105	7.06084253571429	-12.5598376160518	8.02871741297987e-25	6.63144758191104e-24	45.5963402438671
PIGR	-2.33790883470394	8.06610080714286	-12.5489877077842	8.5683849213095e-25	7.03370952680153e-24	45.5315008069882
CNTN6	-1.16473568585526	4.88320624285714	-12.5430854291996	8.87705569288315e-25	7.27591804030177e-24	45.4962272922299
AXL	-1.14606176973685	7.51590319285714	-12.516566458366	1.04071501290553e-24	8.46511572141116e-24	45.3377322120778
AP3B2	1.37198803618421	5.05419405714286	12.4807952161484	1.28974558429494e-24	1.04272320763572e-23	45.1239118408558
HBB	-2.96879881167763	9.653386	-12.4758027999805	1.32895069255738e-24	1.07117835611261e-23	45.0940675522878
SUPT16H	1.34386111430921	7.98591678571429	12.4719204190925	1.36026130163117e-24	1.09311825502511e-23	45.070858568806
SLC16A4	-1.33313535032895	5.98066132857143	-12.4699757678326	1.37622094305204e-24	1.10428299094146e-23	45.0592332566275
SCTR	-1.02292738651316	5.87920990714286	-12.4671870225692	1.39943562694618e-24	1.12122698506753e-23	45.0425617167661
GADD45B	-1.72045081085526	8.25727779285714	-12.453202649903	1.52189256351596e-24	1.21207061988514e-23	44.9589583430326
RUVBL1	1.00166334210526	7.0846964	12.4451845157972	1.59688363602595e-24	1.26801577279683e-23	44.9110211965382
SEMA3G	-1.32155530756579	6.15953070714286	-12.438551364077	1.66170860256413e-24	1.31753275550485e-23	44.8713632133493
SGPL1	1.03046196792763	7.71668090714286	12.4216654265236	1.83886843794908e-24	1.45583895294813e-23	44.7704020073835
S100A11	-1.68031987417763	9.53762469285714	-12.4186919767018	1.87196712640696e-24	1.47985093543177e-23	44.7526230830466
VAMP8	-1.40526746134869	9.68230055714286	-12.4083750892942	1.99150056704357e-24	1.56970192187033e-23	44.6909346467146
GDAP1	1.78354185197369	6.46474137857143	12.405436141307	2.02692892730757e-24	1.592927674637e-23	44.673361195885
TLR3	-1.3484276743421	5.80701215714286	-12.4012743150745	2.07818042019154e-24	1.62939987954591e-23	44.6484752336906
THOC1	1.12863113651316	7.28664555714286	12.401173632808	2.07943622352229e-24	1.62939987954591e-23	44.647873191856
PTPRE	-1.08909396546053	6.39404440714286	-12.3850965790374	2.29002553313068e-24	1.78394991968664e-23	44.5517358471272
BMP2	-1.65918392845395	6.7884403	-12.384783227918	2.2943353896223e-24	1.78470572374695e-23	44.5498620226189
CDK5R1	1.23422842351974	5.8748768	12.3452839511614	2.90802643500533e-24	2.2522454012563e-23	44.3136429528513
LRRFIP1	-1.03963321463816	8.14601120714286	-12.3373838791386	3.04922219286278e-24	2.35148609438564e-23	44.2663943103093
PTGER2	-1.24327581661184	5.62868848571429	-12.3092187806767	3.61079936337978e-24	2.76448593093145e-23	44.0979357777948
CDC42EP1	-1.03021039555921	6.7325294	-12.2881279465015	4.09810327462484e-24	3.12414606270972e-23	43.9717802674566
E2F2	1.11539084950658	5.83663340714286	12.2877111894366	4.10836802494103e-24	3.12750978992662e-23	43.9692873473563
PRSS8	-1.66916902549342	7.2939555	-12.2805279249857	4.28939060892124e-24	3.26066904894382e-23	43.9263186974797
GRP	3.38163199588816	7.64976780714286	12.2618680882403	4.79780459864676e-24	3.63165265937228e-23	43.8146959894356
AQP9	-1.96658745065789	6.80908785714286	-12.2566445556481	4.95063665757938e-24	3.74203710015618e-23	43.783447976133
SORBS1	-1.0103961899671	6.37369008571429	-12.2553518241352	4.98920587144667e-24	3.76586386680947e-23	43.77571458434
ABLIM1	-1.13316924506579	8.07313855	-12.2536846081343	5.03939222722687e-24	3.79837969849089e-23	43.7657409105434
TRIT1	1.4594944712171	7.53298923571429	12.2440392963034	5.33980879757008e-24	4.01914622735416e-23	43.7080396023558
FBLN1	-1.45086492023026	8.47147430714286	-12.2227535245653	6.06771647980879e-24	4.54143933726865e-23	43.5806966306978
SPI1	-1.23703482154605	6.76498448571429	-12.2121484527955	6.46662693750507e-24	4.81975653473181e-23	43.5172490217661
AHR	-1.43818403700658	8.77519999285714	-12.2080558720964	6.62749435777386e-24	4.92591513879603e-23	43.492763686539
CTSO	-1.09005149095394	7.18967437857143	-12.2052293043893	6.74093009952531e-24	5.00326811831434e-23	43.4758526002377
FCN1	-1.70818147861842	7.16577798571429	-12.2000617243931	6.95336098690071e-24	5.14664281357305e-23	43.4449351906133
DYSF	-1.05788158223684	6.87454488571429	-12.1988574353054	7.00382204411704e-24	5.17682226884668e-23	43.4377299311157
SYT1	2.84119248026316	5.53224424285714	12.1894921993814	7.40894600538726e-24	5.46115964866062e-23	43.3816971126727
KDR	-1.35809925822368	7.16448341428571	-12.1872030641464	7.51148506441007e-24	5.52911517688807e-23	43.368000899901
HYAL2	-1.10112477713815	7.93660852857143	-12.1539788078224	9.16999050613965e-24	6.73137764626515e-23	43.1692085378632
MS4A2	-1.39534303700658	4.74338145	-12.1502783524715	9.37604102216918e-24	6.8731911141937e-23	43.1470666376146
LRRC32	-1.57862703289474	7.53383983571429	-12.1451594387758	9.66873224941767e-24	7.06835911640055e-23	43.1164370603051
FSTL3	-1.13126857236842	6.79389435	-12.1410762922692	9.90873992824414e-24	7.23392160881649e-23	43.0920049079933
PHGDH	1.54541111924342	7.49941120714286	12.1205394475473	1.12093489632066e-23	8.13896207328479e-23	42.9691168517633
CASP8AP2	1.05539187088816	6.667315	12.119445007977	1.1283266908853e-23	8.18151673825108e-23	42.9625678433587
LMNA	-1.28950692351973	8.37391027857143	-12.1156739608212	1.15417166187273e-23	8.35757908001064e-23	42.9400022156107
PPFIBP1	-1.08336752713816	6.31076912857143	-12.1121547641084	1.17882451920109e-23	8.52454429040678e-23	42.9189435179032
EMP1	-1.92636666694079	8.81523251428571	-12.1041709548754	1.23672395058323e-23	8.93115242150918e-23	42.8711683750511
NOTCH4	-1.12994389555921	7.10394069285714	-12.0902744903532	1.34437007009372e-23	9.68236341587711e-23	42.7880105222679
SQRDL	-1.46933268667763	7.84414722857143	-12.0699665272427	1.51876267906299e-23	1.08361385272531e-22	42.6664827035499
PTGER4	-1.57803295723685	7.33754965	-12.0686134985037	1.53115522920293e-23	1.09099913931473e-22	42.6583857329638
TARDBP	1.0520027162829	7.77313851428571	12.0671711945564	1.54447686603649e-23	1.09902588177084e-22	42.6497544947858
CST6	-1.26024887664474	6.12900413571429	-12.0633035415384	1.58077501196845e-23	1.12335926382439e-22	42.6266090646207
WISP2	-1.25256772286184	6.87461275714286	-12.0627377471767	1.58615610095893e-23	1.12568634840963e-22	42.6232231378682
CLDN5	-1.50266285773026	8.57946925	-12.0547714254814	1.66389569674004e-23	1.17929159196005e-22	42.5755494196911
CBX3	1.14651128207237	8.31649711428571	12.048799957856	1.72465764777209e-23	1.21912307800186e-22	42.539813428858
ZNF146	1.05431256167763	7.01060553571429	12.0454502223608	1.75970913285992e-23	1.24061815382631e-22	42.5197669747993
GSN	-1.25386458881579	8.37229953571429	-12.0313619473447	1.91510065281576e-23	1.34839234369532e-22	42.4354550561659
PODXL2	1.19487085773027	6.04223108571429	12.030895694452	1.92047159912823e-23	1.3503947665449e-22	42.4326647234804
TRPC6	-1.40250229605263	5.98446226428571	-12.0110785792771	2.16323878788599e-23	1.51909961661797e-22	42.3140662426127
COMT	-1.01803434950658	8.57549742142857	-11.9954400542557	2.3763018758932e-23	1.65782731393907e-22	42.2204736954556
GAD1	1.24864512582237	5.03415762142857	11.9910771215352	2.43940343274885e-23	1.69947244483025e-22	42.1943624599325
FCN3	-2.89774674753289	7.99252803571429	-11.9908757778435	2.44235560933688e-23	1.69947244483025e-22	42.1931574582049
PYCARD	-1.20277755509868	7.56483187142857	-11.9730185040035	2.71891566509076e-23	1.88945192642978e-22	42.0862845790708
SLIT2	-1.69577030838816	7.90951657142857	-11.9652874539949	2.84816538154207e-23	1.97413693890542e-22	42.0400151289383
ALOX5	-1.6867006743421	8.06784607142857	-11.9434119355704	3.24815801910184e-23	2.24555710919537e-22	41.9090916447166
GMFG	-1.64770277302631	8.32831165714286	-11.920217054582	3.73381549517496e-23	2.57464645241484e-22	41.7702706246472
OSMR	-1.36184032154605	6.66353554285714	-11.8933257301912	4.38848302411603e-23	3.01440273533112e-22	41.6093255286019
PCYOX1	-1.01733923355263	7.87527580714286	-11.8858016388453	4.59140569014745e-23	3.14973966728472e-22	41.5642936257621
ACTL6B	1.43045461924342	5.69972291428571	11.8855114232977	4.59941796556217e-23	3.15119097538003e-22	41.5625566773118
PRPS1	1.05758986101974	7.72218849285714	11.8845326851091	4.62654222874865e-23	3.16571596292353e-22	41.5566989009765
PTGIS	-1.07766710690789	6.24338644285714	-11.8711074531647	5.01516091922551e-23	3.42212244993919e-22	41.4763485270514
CHML	1.01815163322369	5.87653020714286	11.870931041295	5.02047904332397e-23	3.42212244993919e-22	41.4752926978574
RRAD	-1.65577396628289	6.14140452142857	-11.8647363174022	5.21084543078101e-23	3.54284452698393e-22	41.4382171447044
PCSK5	-1.28298008305921	6.47185354285714	-11.8461323856625	5.8270564146473e-23	3.94674137894489e-22	41.3268724812166
DDC	2.64941593092105	6.7432792	11.8040060467554	7.50526553438409e-23	5.05777288975392e-22	41.0747487181404
CA4	-1.55094328207236	6.63603343571429	-11.7895319011946	8.18714716342724e-23	5.50341062155411e-22	40.9881230744693
CEBPA	-1.23838609621711	7.03922487857143	-11.7868287924011	8.32119441954911e-23	5.5864903238782e-22	40.9719454575392
MPP6	1.1673412787829	5.16092071428571	11.7835531735966	8.48657713820938e-23	5.68625111092664e-22	40.9523415142629
MGAT1	-1.04723212499999	8.23103731428571	-11.7834650586779	8.49107108255886e-23	5.68625111092664e-22	40.9518141642189
EPB41L2	-1.38665144161184	7.41057509285714	-11.7693456281681	9.24280009752721e-23	6.17419046514818e-22	40.8673126853941
KLF6	-1.34118408388158	9.21623107857143	-11.7636188344411	9.56634815409605e-23	6.38234263863786e-22	40.8330394511157
RGN	-1.10251349095395	5.53193521428571	-11.7530461802939	1.01937232928162e-22	6.78396728229265e-22	40.7697655850488
NXF3	-1.06632001398026	4.56420276428571	-11.7497444995556	1.03979501837659e-22	6.91127435100064e-22	40.7500062398285
SLCO5A1	1.41660700657895	4.91533714285714	11.7487448166024	1.04605892381596e-22	6.94427191164282e-22	40.744023517665
ELAVL3	1.97722381990132	5.64114728571429	11.7422885862526	1.08743176751975e-22	7.20996943625998e-22	40.7053855815803
HIST1H2AL	1.49300389144737	5.65973148571429	11.7401345429575	1.10159620657183e-22	7.29483287226746e-22	40.6924945584924
HIST1H2BH	1.38174232648027	6.16116529285714	11.7347600191744	1.13774737435457e-22	7.51560193887618e-22	40.6603304742844
ITGA5	-1.25325613980263	7.78931157857143	-11.733362749848	1.14733871085792e-22	7.56026889127583e-22	40.6519684829293
BNIP3	1.5397829975329	8.51920128571428	11.7272028738169	1.19059539404427e-22	7.82600465654684e-22	40.6151047162198
LGR4	1.28392332648027	6.09354103571429	11.7213724323136	1.23303995721323e-22	8.07520285704352e-22	40.5802126928253
EFEMP2	-1.05292462088815	7.51261438571429	-11.7174026780162	1.26280161247338e-22	8.25998998415883e-22	40.5564560108499
DUSP6	-1.58494271381578	8.53370903571428	-11.6969448304821	1.42795315883802e-22	9.31743794973185e-22	40.4340295416804
CYP27A1	-1.378996828125	7.91742695	-11.6922962847025	1.46839508877047e-22	9.56963823706023e-22	40.4062115900799
KAL1	-1.99645830180921	7.91848882142857	-11.6843591476481	1.54011229324864e-22	1.00247991414382e-21	40.3587143905774
DUSP1	-1.85825914638157	10.0134156571429	-11.6720710572248	1.65811289041926e-22	1.07666528388828e-21	40.2851814446478
PCSK2	2.25232603947369	6.01492272142857	11.6623805815907	1.75751076873049e-22	1.13706265715445e-21	40.2271938389502
SIRPB1	-1.12138076973684	5.65819593571429	-11.6361043548173	2.05804848104616e-22	1.32668408717861e-21	40.0699622183889
LPL	-1.93031561430921	8.06283822857143	-11.6047787750479	2.48419250995519e-22	1.58988320637132e-21	39.8825263296735
ITGAL	-1.27550786348684	6.57268883571429	-11.6002362362315	2.55291684401963e-22	1.63002743024611e-21	39.8553471359845
TCIRG1	-1.06527528125	7.74952876428571	-11.5847808790796	2.80129585509067e-22	1.78428188910662e-21	39.7628756920109
ADCY7	-1.05553660279605	6.62555635	-11.5806094900265	2.87237937588876e-22	1.823039831918e-21	39.7379182613728
FOSL2	-1.10809223026316	7.20801990714286	-11.5748259781024	2.97392778189196e-22	1.88525149067979e-21	39.7033158875894
WNT2	-1.01928994572368	6.00864967142857	-11.5594712125392	3.26128608541224e-22	2.05522557080696e-21	39.6114516010024
ZFP36	-2.07792468667763	9.19056424285714	-11.548312028155	3.48739465735903e-22	2.19512803874284e-21	39.544690726286
HK3	-1.10801222861842	6.60626457142857	-11.5330221050963	3.82286325014874e-22	2.39781469586794e-21	39.4532203793156
TIMM8A	1.19019676644737	5.43394762142857	11.5308452087057	3.87317989621658e-22	2.42652677202596e-21	39.4401976233172
CD9	-1.32810375575657	10.5499084071429	-11.5140223941835	4.28502035658975e-22	2.68139915522431e-21	39.3395617815422
RAB31	-1.39661079523026	9.02675294285714	-11.4980061800421	4.71772562897943e-22	2.94871646330597e-21	39.2437554904568
IFITM2	-1.57278915131579	10.59069795	-11.4969856847004	4.7467317924881e-22	2.96338022185238e-21	39.2376512089438
RAB3B	1.91230550657895	5.14550792142857	11.4869759109616	5.04086888994327e-22	3.13601901604852e-21	39.1777768696969
NINJ2	-1.18846629934211	6.97454960714286	-11.4833076283662	5.15316515497588e-22	3.20215285909199e-21	39.1558351634842
PDK4	-1.77988208223684	8.23021551428571	-11.4635708234167	5.80170891578864e-22	3.58431588970804e-21	39.0377843869395
CD151	-1.20616736266447	8.45626402142857	-11.45526773992	6.09836188645552e-22	3.74593631278371e-21	38.9881237606893
SPRY2	-1.31463471052631	7.05208284285714	-11.4524908524533	6.20092051910241e-22	3.80456018990623e-21	38.971515533414
ALPL	-1.62992640131579	6.77969631428571	-11.4513453968891	6.24372619561921e-22	3.82643036575563e-21	38.9646647464804
PLSCR4	-1.44203481414473	7.47584824285714	-11.4478421592342	6.37648400229529e-22	3.90331391847262e-21	38.9437126012956
S100A8	-2.57108303536184	8.78354915	-11.4460121233773	6.44695279607267e-22	3.93743037053855e-21	38.9327676290418
GPC3	-2.04165240707236	7.63373401428571	-11.4292542673325	7.12955489891508e-22	4.32958424770479e-21	38.8325463502307
MYEF2	1.41286832401316	6.31068730714286	11.4246154020856	7.33096608547256e-22	4.43677041458272e-21	38.8048043787522
LAPTM4B	1.11931224342105	9.42839297857143	11.4204484299747	7.51673293625294e-22	4.5344605865859e-21	38.7798848700828
MDM1	1.22158059786185	5.82021795	11.4204239740153	7.51783697551479e-22	4.5344605865859e-21	38.7797386185644
CNN1	-1.15334166447368	6.35901688571429	-11.4005650746364	8.47003913391235e-22	5.09155108342268e-21	38.660982666356
SH3GL2	2.08333483717105	5.99496877142857	11.3844620915285	9.329972391495e-22	5.59588916499992e-21	38.5646934132658
APOL3	-1.13430583881579	6.94890021428571	-11.3682792216373	1.02820970625695e-21	6.13938845836553e-21	38.4679324360015
DHCR24	-1.41489468421052	9.44834518571429	-11.3670701973984	1.03570121655098e-21	6.17721797014333e-21	38.4607036570373
CHGB	2.75877515707237	5.91418752857143	11.3641275843375	1.05416338251843e-21	6.27332863716982e-21	38.443109862272
SEZ6L	1.60394431907895	5.60553630714286	11.3175767044251	1.39408453614314e-21	8.25026330138308e-21	38.1648118103054
SFTPC	-3.4781302993421	10.8920898142857	-11.3098519655431	1.46025782876152e-21	8.61326472064192e-21	38.1186358551172
SLC6A14	-2.42870761924342	6.89646360714286	-11.2978904189614	1.56897273877185e-21	9.21558782507352e-21	38.0471367780888
GSTK1	-1.03614325657894	8.74366414285714	-11.2917457886041	1.627927354298e-21	9.52863502888118e-21	38.0104092985427
LDB2	-1.82890148190789	7.65352301428571	-11.2854200843612	1.6909328184651e-21	9.88659188389223e-21	37.9726005895633
CCND1	-1.61948977796053	7.94303075	-11.2728083934417	1.82391393429294e-21	1.06292214447781e-20	37.8972238805909
SLCO2B1	-1.42510979194078	7.67351226428571	-11.2565713029682	2.01062589209761e-21	1.16791138775757e-20	37.8001857686953
GNA14	-1.18735504194079	6.02150965	-11.2546894510546	2.03346509821437e-21	1.17861577926872e-20	37.7889397042878
RGS17	1.93092444490132	5.52494660714286	11.2357075552285	2.27884663915275e-21	1.31230134047762e-20	37.6755085492709
GHR	-1.3186329868421	5.00253808571429	-11.2212068297139	2.48605243620539e-21	1.43008226254915e-20	37.588863069768
SRD5A1	1.06848346052632	6.63538537142857	11.2181901473051	2.53147000623156e-21	1.45464254981736e-20	37.5708384448615
HOXD10	1.79536731167763	5.04132367142857	11.2093846722543	2.66883845192477e-21	1.53193047122298e-20	37.5182275045512
DPYD	-1.09562110197368	7.12306467857143	-11.2082051241994	2.68779690600036e-21	1.54115736756072e-20	37.5111801270032
NCF4	-1.04229377796053	6.31555102857143	-11.1717679073897	3.34466149204616e-21	1.90147563973348e-20	37.2935028080089
RGS2	-1.48865459210526	8.53616652857143	-11.1606446315747	3.57549727908196e-21	2.02839251161508e-20	37.2270606490312
CADPS	1.43720924671053	4.91388800714286	11.1574365755261	3.64498304354973e-21	2.06561923485999e-20	37.2078988903454
CFH	-1.682735421875	7.55123202142857	-11.1566583474944	3.66204166175208e-21	2.07308799156812e-20	37.2032505774589
APLP1	1.4141648125	6.18712709285714	11.1534458578729	3.73330728914871e-21	2.1111951484879e-20	37.1840627741542
CFI	-1.28567496381579	6.34166815	-11.1339271261158	4.19709674792009e-21	2.36218769973242e-20	37.0674874740552
HDC	-1.15963751398026	5.63362733571429	-11.1338416940461	4.19924834346144e-21	2.36218769973242e-20	37.0669772617262
C3	-2.10951807648026	9.43317422142857	-11.1264697323508	4.38912196002064e-21	2.46380963806201e-20	37.0229518441021
ACSL1	-1.17480555180921	8.21384175714286	-11.1260626113862	4.39985431072299e-21	2.46724254317981e-20	37.0205205705718
HOXB7	1.10232463157895	5.86045395	11.1116359385791	4.79757588203505e-21	2.68463303807281e-20	36.9343702000919
CLSTN2	1.05713039638158	5.89630680714286	11.0856582260589	5.60648433748863e-21	3.12094294786867e-20	36.7792608310317
SLC7A7	-1.53023398930921	7.72611668571429	-11.0849775121912	5.62942020172201e-21	3.13044969386081e-20	36.7751967205146
SOX11	2.02905778536184	6.58908262857143	11.0835429485402	5.67806358564761e-21	3.15421744300424e-20	36.7666319087481
MNDA	-1.55991656085526	6.60046162857143	-11.0792215357465	5.82714726614512e-21	3.23031898239414e-20	36.7408321402376
CITED2	-1.02948633634868	8.43094221428571	-11.058779954086	6.58711914058356e-21	3.64028590354483e-20	36.618801198043
RBP1	1.66333896299342	8.27767157857143	11.0341709559004	7.63450800540785e-21	4.21475317984499e-20	36.4719136211859
FAM129A	-1.15067384046053	7.73940960714286	-11.0256663345332	8.0338978573661e-21	4.42609795358396e-20	36.4211564165089
FANCF	1.22543247532895	5.94403807142857	10.9810903311749	1.04949435295975e-20	5.74641170309111e-20	36.155167472433
IDH2	1.13866954358553	8.26005196428572	10.9643494589557	1.16026437311258e-20	6.32699266317716e-20	36.0552951686484
SGCG	-1.07404316529605	4.91370895714286	-10.9384319373718	1.35522613953616e-20	7.34516074004181e-20	35.900701528443
S100A9	-1.72389236430921	7.89892639285714	-10.9324399572703	1.40477034081168e-20	7.59058918230293e-20	35.8649646993088
FOSB	-2.68131393503289	8.049482	-10.9269779488437	1.45150707010074e-20	7.82729947791964e-20	35.8323901141552
MAP1B	1.70474064473684	7.28932786428571	10.9264100444745	1.4564547228168e-20	7.84606253904533e-20	35.8290032980091
BIN2	-1.06557351726974	6.10707783571429	-10.9169348654	1.5415336550469e-20	8.28768194423603e-20	35.7724982969816
ANKRD1	-2.23628178865132	5.73828871428571	-10.9158147703483	1.55191376539521e-20	8.33510267565025e-20	35.7658189135006
CCND2	-1.31748879769737	7.26176248571429	-10.9152258902762	1.55739898877461e-20	8.35616485543324e-20	35.762307310206
FAS	-1.13588365953947	6.69588646428571	-10.9068054877401	1.63798395705507e-20	8.77092812274779e-20	35.7120966369692
SLC15A3	-1.44194451480263	7.99126153571429	-10.9047739143608	1.65804219886896e-20	8.86944695771342e-20	35.6999829104802
IL18R1	-1.27053114391447	4.97807182857143	-10.8943109383782	1.76529772727517e-20	9.41669404656773e-20	35.6375981001121
SCGB1A1	-3.83575563898026	9.82948305	-10.8866167887195	1.84856707968152e-20	9.81982353262229e-20	35.5917255799443
MAP3K8	-1.37947477960526	6.32745205	-10.8743495032263	1.98951772842789e-20	1.05163034032826e-19	35.5185939530807
MMP19	-1.39141341036184	6.48226319285714	-10.852527235471	2.26730671029123e-20	1.1960994136028e-19	35.3885184342672
LYN	-1.30760784292763	7.80785683571429	-10.8476079138809	2.33509641366085e-20	1.23064647284059e-19	35.3591992222774
TRIP13	1.59967369654605	6.31582303571429	10.8437958457088	2.38901687174995e-20	1.25658525222753e-19	35.3364800926963
MTMR7	1.36027404194079	4.41982778571429	10.8205078969324	2.74650439773276e-20	1.43895289230234e-19	35.1977048890909
S100A3	-1.501613765625	6.02008374285714	-10.807793561714	2.96373855615353e-20	1.55124572420024e-19	35.121950747874
ADAMTS9	-1.14602164226973	6.1889263	-10.8074596898375	2.96966851696468e-20	1.55133898589345e-19	35.119961597455
CHN2	1.246630375	6.38286217142857	10.8017419957282	3.07308053176167e-20	1.60376390251312e-19	35.0858974860628
SLC31A2	-1.23752034128289	7.88484242857143	-10.7841315601122	3.41473362353048e-20	1.77513000818549e-19	34.9809913241727
CYP3A5	-1.23905419407895	5.31240235714286	-10.7770322702306	3.56296447302052e-20	1.84859049940016e-19	34.9387052497269
CACNA2D2	-1.62912500575658	7.72656844285714	-10.7711742986819	3.69010357228841e-20	1.91084433045632e-19	34.9038150023825
GSTM5	-1.2770688774671	5.85086082142857	-10.765822476517	3.81021363748124e-20	1.96922453372338e-19	34.8719410355768
SELPLG	-1.00899948930921	6.80747206428571	-10.7395192243492	4.45974011035712e-20	2.29603575623781e-19	34.7153092240455
CCL23	-1.02546730509868	4.63456073571429	-10.7357240193644	4.56217348608433e-20	2.34651156011883e-19	34.6927125641457
TNFRSF10B	-1.07454392351974	6.66772557857143	-10.7258187452167	4.84072313671778e-20	2.48261271042417e-19	34.6337403904894
PRRG1	-1.09319200411184	5.55353672857143	-10.6973710935542	5.73876378019417e-20	2.92354181519139e-19	34.4644054784374
PLA1A	-1.27379635197368	6.07340813571429	-10.6965554324285	5.76683071419527e-20	2.935042222539e-19	34.4595509439293
LAMA2	-1.24378833634868	6.58493783571429	-10.6722396692604	6.66953694761331e-20	3.3751899098528e-19	34.3148500107437
EMR1	-1.06588925082237	5.30338067142857	-10.671671860213	6.69222240219072e-20	3.38346608489188e-19	34.3114714524065
CDO1	-1.29359199013158	5.99589421428571	-10.6663813950806	6.90732856403432e-20	3.48891907809068e-19	34.2799932400895
FCGRT	-1.13277470805921	8.69430585714286	-10.6526420914195	7.49875419775952e-20	3.78050400309688e-19	34.1982524694473
CXCL12	-1.17196591282895	7.18167953571429	-10.6432207633386	7.93327297815888e-20	3.97705542169616e-19	34.14220780011
KCNS3	-1.17613895148026	7.11759832142857	-10.6425211865648	7.96652320008751e-20	3.98998125410193e-19	34.1380464452663
TSPAN7	-1.49475828453947	8.21954524285714	-10.6321460936925	8.4762943096271e-20	4.23735423673033e-19	34.0763349264284
HIST1H3G	1.59955870476974	6.18862492857143	10.6208859947014	9.06646688055317e-20	4.50289953621525e-19	34.0093669733923
CASP1	-1.18408628782895	6.52100429285714	-10.6093654733303	9.71276820840695e-20	4.81047574659191e-19	33.9408584871989
ANXA4	-1.1719180830592	8.51146074285714	-10.5990513094243	1.03303193827514e-19	5.11159507235402e-19	33.8795309736339
BCL6	-1.10617498684211	7.74613449285714	-10.5912703049354	1.08220076960998e-19	5.3449916014748e-19	33.8332700368683
SCG5	2.27347635855263	5.94406955714286	10.5909927263849	1.08399732863123e-19	5.34892125965399e-19	33.831619802621
DSP	1.80057063569079	8.03870572857143	10.5771534729889	1.17744728959942e-19	5.78866450378961e-19	33.7493503257284
SMAD7	-1.08414717680921	7.09039208571429	-10.5728601048155	1.20804164695208e-19	5.93361632473523e-19	33.723830318895
TACC2	-1.02045470970395	7.2063833	-10.5549137622635	1.3447575350648e-19	6.57491698754464e-19	33.6171695337379
IL7R	-2.10604167680921	7.78125206428571	-10.5361513619084	1.50423066683826e-19	7.33449697407266e-19	33.5056817495045
SLC44A4	-1.38797694325658	6.82455930714286	-10.5316139079852	1.54555121010499e-19	7.52224559817946e-19	33.4787233979426
LY6E	-1.16627074342105	8.53200152857143	-10.5115410958218	1.74237019927639e-19	8.46475122266639e-19	33.3594818726962
NOVA1	1.14631390625	5.04085371428571	10.5101799882399	1.75658817342536e-19	8.52255484171193e-19	33.3513972915893
EDNRA	-1.25778430098684	7.33230753571429	-10.5100970778961	1.7574579782123e-19	8.52255484171193e-19	33.3509048325551
PDPN	-1.22473653618421	6.91443091428571	-10.4617213157213	2.34582864000635e-19	1.13039749794355e-18	33.0636521561149
HSD17B6	-1.64320333470394	7.23552721428571	-10.4601398244811	2.36807313786044e-19	1.14008854493029e-18	33.0542641749992
STMN2	2.89361996052632	5.55577323571429	10.4221257653572	2.97095823915345e-19	1.41757150268179e-18	32.8286619428922
HIST1H2BD	1.36824905016447	7.45705571428571	10.4124436062871	3.14758984086523e-19	1.50051026847313e-18	32.771218350236
HIST1H1C	1.32150771463816	7.80366420714286	10.4113664652662	3.16787687680568e-19	1.50883547501333e-18	32.7648281821356
RBP4	-1.16626397779605	5.98894687142857	-10.3997651532395	3.39482538424584e-19	1.61405221115745e-18	32.6960086589013
CEACAM6	-2.4984131430921	8.95519601428571	-10.3912581172118	3.57148975919903e-19	1.69653700205863e-18	32.6455510425081
KCND2	1.02251233305921	4.31173398571429	10.3881854772285	3.63752981917147e-19	1.72484111389994e-18	32.6273277170072
IGFBP6	-1.08199017023026	7.29806776428571	-10.381910120597	3.77621614625046e-19	1.78901587637965e-18	32.5901118619021
TLR4	-1.11486871792763	6.56192015	-10.3814046376597	3.78761441916563e-19	1.79282652400541e-18	32.587114239569
HLA-DOA	-1.04171894654605	6.89358549285714	-10.374662581391	3.94296711447502e-19	1.86306067725504e-18	32.5471342920404
FXYD3	-1.36819248848684	7.53125097142857	-10.3694692985245	4.06695462642355e-19	1.91656133365145e-18	32.5163408780391
CD37	-1.50839759868421	7.48564478571429	-10.3634459122248	4.21564207033367e-19	1.98138884994399e-18	32.480628029718
FMO5	-1.36922738157894	5.85180436428571	-10.3626032356203	4.23687168096116e-19	1.98961707056735e-18	32.4756320001158
BTK	-1.11786291611842	6.3363734	-10.3394032205202	4.86517608374023e-19	2.27467200275659e-18	32.3381066422562
PTAFR	-1.124817625	6.72075240714286	-10.332354301953	5.07389386680699e-19	2.36192411360772e-18	32.296330456291
HLA-E	-1.5269598305921	10.3750997071429	-10.3279048024784	5.21021944861387e-19	2.42327351900718e-18	32.2699620661755
IL7	-1.00125842351973	4.94800127142857	-10.3151487716243	5.62164275007575e-19	2.60104405683159e-18	32.1943768143775
FOXF2	-1.13368779276316	7.07142407857143	-10.3020712390323	6.07710866041581e-19	2.80207667655411e-18	32.1169002755124
ALDH1A1	-1.7240173618421	8.73084626428571	-10.2935566590663	6.39326470077411e-19	2.9427740362564e-18	32.0664640456898
GJA5	-1.26703837171052	6.28016564285714	-10.2797404816472	6.94156895542765e-19	3.18418407706484e-18	31.9846365156266
MMRN1	-1.44656006003289	5.39425191428571	-10.265879873149	7.53878285396999e-19	3.44335517706116e-18	31.9025618777042
C6	-1.11579354523026	4.61364554285714	-10.2611194325583	7.75550869737485e-19	3.53671025315984e-18	31.8743769928756
IL32	-1.21104187417763	7.21998377857143	-10.2610999577249	7.75640796538797e-19	3.53671025315984e-18	31.874261693217
CXCL2	-2.04685013651316	7.24310393571429	-10.2544539922304	8.06944803579775e-19	3.67317975326262e-18	31.8349165082476
APOD	-1.572772078125	7.73237897857143	-10.247921930859	8.38940338392755e-19	3.80908850328877e-18	31.7962493206379
FPR1	-1.45029507730263	7.26572613571429	-10.2473067673822	8.42018002259657e-19	3.81981681160917e-18	31.792607987105
HOOK1	1.42976789226974	6.26783877142857	10.2014073538911	1.10647779964553e-18	4.97728734116641e-18	31.5210082907135
ITGA2	-1.20058386677631	6.66181712142857	-10.1981137205795	1.12837096210355e-18	5.07150077500536e-18	31.5015260381814
LRP2	-1.06777081578947	5.34755001428571	-10.1934618709764	1.16003059607801e-18	5.2050407266506e-18	31.4740114069524
SCGN	2.52678980509868	5.82170512142857	10.1666203781789	1.36080724554728e-18	6.08039625435171e-18	31.3152879149051
EGR1	-2.03401769078947	9.28433015714286	-10.1621237548535	1.39768128468791e-18	6.23994050574118e-18	31.2887041078721
SPP1	2.44684881085526	7.58464961428571	10.1595061729544	1.41960376878786e-18	6.33252298864966e-18	31.2732299446848
ARHGDIB	-1.26262903042764	9.58128832857143	-10.1586705789447	1.42667392044143e-18	6.3587534869383e-18	31.2682903575539
FLI1	-1.07883582894737	7.05599423571429	-10.1547599460931	1.46023244537501e-18	6.50290182340336e-18	31.2451736244506
HOXD11	1.25408044819079	5.16155889285714	10.1429519844093	1.56641507188765e-18	6.94106313778406e-18	31.1753823024468
DDX25	1.10917284292763	4.19939002142857	10.1190710531593	1.80528266755145e-18	7.99290022816485e-18	31.0342727377385
PDGFRA	-1.408899125	7.44323707857143	-10.1082508031102	1.92515683357066e-18	8.51658784652452e-18	30.9703547267488
GNAO1	1.14646169654606	5.14652940714286	10.1013268872794	2.0059980695203e-18	8.85223260405984e-18	30.9294591659079
DNAJC12	1.78566977796053	5.52469575	10.092005352894	2.12020651081638e-18	9.33310015963981e-18	30.8744094510995
HLA-DPB1	-1.35587279194078	8.94789846428571	-10.0864871655743	2.19084885160197e-18	9.63612861149047e-18	30.8418248783247
LILRB3	-1.07666449095395	7.15422515	-10.0782241350669	2.30104376292324e-18	1.00875946423804e-17	30.7930376293322
SFTPB	-2.79194060361842	10.0294802428571	-10.0554655009053	2.63397535859296e-18	1.15187924028812e-17	30.6586984142439
TBXAS1	-1.05189373273026	6.48180688571429	-10.0380373731829	2.92105292563845e-18	1.26813826041943e-17	30.5558582446461
STK39	1.13463636430921	7.67587868571429	10.0378932676688	2.92355227701484e-18	1.26813826041943e-17	30.555008029464
MSR1	-1.43019935361842	6.58805502857143	-10.0272622713717	3.11394158762891e-18	1.34853353681433e-17	30.4922913786645
MFNG	-1.14772293667763	6.88667432857143	-10.0195512088784	3.25973003318803e-18	1.40938489460816e-17	30.4468076748574
NUPR1	-1.16453356907895	8.62621142857143	-10.0180561665978	3.28877406807213e-18	1.42079293611782e-17	30.4379898564725
TYROBP	-1.41715008141447	9.65447427857143	-10.0057753944078	3.53733023135186e-18	1.52447522228584e-17	30.3655658840951
DDR2	-1.03591855592105	6.61821085	-9.99888800493561	3.68483810671099e-18	1.58548911773459e-17	30.3249552281211
HLA-DMA	-1.58152083305921	9.21977327142857	-9.97654741304731	4.20685439698487e-18	1.80718889851183e-17	30.1932599187139
F3	-1.297827890625	7.2796235	-9.95482633883766	4.78499411872838e-18	2.04895902007087e-17	30.0652659116047
RGS7	1.27333697615132	4.31157419285714	9.95424961793522	4.80137902822936e-18	2.05432902536891e-17	30.0618681842084
LAIR1	-1.11474028947368	7.21295522857143	-9.9526340803313	4.8475757117387e-18	2.07243556828253e-17	30.0523504962605
DPYSL4	1.36522975986842	5.82557258571429	9.95072785126448	4.90265518884235e-18	2.09430770017374e-17	30.041120596181
TRIB1	-1.10995457730263	7.67887361428571	-9.93676772292862	5.32550685422741e-18	2.26654294278581e-17	29.9588908829659
SOCS2	-1.27930945230263	6.59914149285714	-9.9361626008647	5.34463663580693e-18	2.27221465248626e-17	29.9553269810121
CLIC2	-1.01459247532895	6.42365467857143	-9.93033223683021	5.53249972647954e-18	2.34648242367513e-17	29.9209906955669
CEBPB	-1.08920067516447	9.38452425714286	-9.89590755775165	6.78385721099713e-18	2.8613206736834e-17	29.7183302376775
TSPAN12	-1.2600163256579	7.2103278	-9.89483454312997	6.82709812728527e-18	2.87728804354988e-17	29.7120153778399
GREM1	1.36582417516447	5.7486502	9.88826202914024	7.09802366034854e-18	2.98675893235454e-17	29.673337828878
MYO3A	1.18364071710526	4.28302805714286	9.8831920989411	7.31431315506823e-18	3.07293156451923e-17	29.643505812739
SERPINA3	-1.50670630180921	7.2106727	-9.87093921640015	7.86455719489546e-18	3.29891629902051e-17	29.5714201479093
S100A12	-1.57804798930921	5.30429935714286	-9.86278476033499	8.25343593563537e-18	3.45661141379588e-17	29.5234553367558
CAMK2B	1.26892868174342	5.39598848571429	9.85980446501823	8.40029840566988e-18	3.51536371808143e-17	29.5059269644862
C2	-1.27505409375	7.14301462857143	-9.85818476851535	8.48120341501434e-18	3.54644374411867e-17	29.4964012600045
IL20RA	-1.13613077138158	5.30217623571429	-9.83638408474771	9.64885710236247e-18	4.02211328822348e-17	29.3682162671899
GRM8	1.35283135773026	4.64041185	9.80713179324369	1.14711830916572e-17	4.76687421787061e-17	29.1963009741319
MYO5C	-1.08153368009868	7.31609189285714	-9.80506981551311	1.16118865472093e-17	4.81785106430795e-17	29.1841864368766
TFPI2	-1.13651920641447	5.47644467857143	-9.79242774701022	1.2512951638279e-17	5.18365996550101e-17	29.1099223972236
ACTG2	-1.2966468930921	7.91587112142857	-9.78224295169017	1.32893166054552e-17	5.50101533226587e-17	29.0501066791962
VIM	-1.07605191282895	11.1121181857143	-9.74774994399335	1.62931587048418e-17	6.70806164242487e-17	28.8476178006326
SLC7A5	1.22836764967105	7.11643212857143	9.73740456088569	1.7319633404898e-17	7.10876504729454e-17	28.7869132988941
TNFRSF1B	-1.09153888240132	7.51151275714286	-9.71190266859612	2.01336750263448e-17	8.20704495353063e-17	28.6373283232552
AMPH	1.72452904029605	5.59378901428571	9.7110905370586	2.02304138065448e-17	8.24019294071461e-17	28.6325659378015
GABRB3	1.84300973930921	5.73081101428571	9.68825642917732	2.31484338074636e-17	9.35743042867514e-17	28.4986982730034
CH25H	-1.57095611430921	6.19607635714286	-9.67917343795814	2.44225752192436e-17	9.85757114589408e-17	28.4454659034703
RGS4	1.63280539884869	6.01318328571429	9.67434505056954	2.51281036562767e-17	1.01346857312561e-16	28.4171724820541
CD69	-1.64035101644737	6.93061157857143	-9.67226222233195	2.54386858675168e-17	1.02522124642541e-16	28.4049683991144
SNCAIP	1.42266777960526	6.45389232142857	9.65550538155278	2.80806926659982e-17	1.12999413860764e-16	28.3068032994878
INSM1	2.28673040953947	7.38989165714286	9.63388741553905	3.18969541182393e-17	1.27683387871064e-16	28.1802126180515
GRK5	-1.08177975575658	7.15379841428571	-9.63091122859486	3.2461331034033e-17	1.29845324136132e-16	28.162789251689
PON2	-1.02477009292763	8.91552909285714	-9.62719657893498	3.31797255071063e-17	1.32619635833939e-16	28.1410443097708
SCG2	2.22256902960527	5.87294371428571	9.60429045098403	3.79732864368261e-17	1.51326802921997e-16	28.0069945162767
ERO1LB	1.175587328125	5.79543235	9.59713668818888	3.96073317378839e-17	1.57720999111216e-16	27.9651435132709
CASP4	-1.10002898766447	7.57982717142857	-9.59162797074166	4.09132141792502e-17	1.62678732569876e-16	27.9329208726946
CXXC4	1.53263600411184	5.31618070714286	9.5718423905955	4.59674371040958e-17	1.81693775062343e-16	27.8172197954074
RARRES2	-1.3755713149671	8.66407563571429	-9.56184314286157	4.87537492892915e-17	1.92138669765467e-16	27.7587661923586
RHOB	-1.06071158470395	8.79846040714286	-9.55772779908099	4.99488120570067e-17	1.96703354187652e-16	27.7347125369503
SEMA3C	-1.11777551151315	6.29828401428571	-9.54991782440771	5.22976067825304e-17	2.05650044625344e-16	27.6890703908911
IRAK3	-1.20455947944079	6.23385876428571	-9.52865861464776	5.9263668333171e-17	2.32529400567156e-16	27.564870855797
RAC2	-1.188006296875	8.09058865714286	-9.51268057239673	6.51011263160477e-17	2.54499209241375e-16	27.471564565493
GPC4	-1.13561927796052	6.70942594285714	-9.50812912289983	6.6866425946881e-17	2.61201272317035e-16	27.4449919677164
KCNA1	1.6413556537829	5.24390725	9.46617605923585	8.55576025983129e-17	3.30361147605046e-16	27.2001917690742
CSRP1	-1.00467268338815	9.83396066428571	-9.46267923915388	8.73327135019861e-17	3.3697185628492e-16	27.1797984298903
ZEB2	-1.04959349424342	7.21055752857143	-9.45046452152251	9.38262177412595e-17	3.59689603736937e-16	27.1085759523025
KLK12	1.14903453782895	5.5345158	9.44630689019588	9.61444385199974e-17	3.68048624248471e-16	27.0843380810174
SLA	-1.23873841036184	7.44326697857143	-9.4261663102228	1.08207941428937e-16	4.13045170711601e-16	26.9669583088227
ARG2	1.17658652467105	5.78212325714286	9.42534419066981	1.08731177567842e-16	4.14686964033449e-16	26.9621681930709
CRIP1	-1.36858309292763	9.25796043571428	-9.4051027673058	1.22439594322259e-16	4.65044201889235e-16	26.8442609556884
MARCKSL1	1.03167855921053	8.92825605	9.40461916645474	1.22787352058765e-16	4.66033813495766e-16	26.8414446732269
HIST1H2AE	1.44514271299342	5.62816072142857	9.3920664163462	1.3216647230754e-16	4.9950327299257e-16	26.7683546219089
MAP2	1.34527322286184	7.17048365	9.38157617273316	1.40549545235326e-16	5.28941387139144e-16	26.7072912050149
EMP3	-1.31924673848684	7.85345217142857	-9.37669084981938	1.44632297033507e-16	5.42396487962852e-16	26.6788593141703
VNN2	-1.21594849671053	5.89793776428571	-9.36610656584994	1.53887495016227e-16	5.75166919950295e-16	26.6172721802977
NKX2-2	1.83326785032895	4.94246967142857	9.36608292619439	1.53908812786101e-16	5.75166919950295e-16	26.617134645713
CPB2	-1.93742794736842	5.80960635	-9.36497273888362	1.549132773481e-16	5.78516110515894e-16	26.6106757116412
HCK	-1.22341674588816	7.59779862857143	-9.33767424342615	1.81774809367296e-16	6.76465585834839e-16	26.4519133372113
HIST1H3F	1.01694872121711	5.33304210714286	9.3167385716043	2.0547651234108e-16	7.59907599965905e-16	26.3302305828502
BMP5	-1.36243205180921	5.82381839285714	-9.30833084513396	2.15839647594468e-16	7.97129977017857e-16	26.2813814577495
CTSS	-1.29546373026315	8.68624236428571	-9.30609059401439	2.18687677929756e-16	8.07090435674458e-16	26.2683673287758
CA8	1.48200300164474	5.57184167857143	9.28104925011599	2.5318642181234e-16	9.29916314890136e-16	26.1229481016547
CHGA	1.73357385773027	6.45292156428571	9.26877973191549	2.72017213763151e-16	9.96339952262013e-16	26.0517318140332
TNS3	-1.04795214473684	8.65931080714286	-9.24000732071431	3.21826307602343e-16	1.17618637992906e-15	25.884818197407
RARRES3	-1.33647175822368	7.71889752142857	-9.23269379722232	3.35873093206569e-16	1.22435594140239e-15	25.8424116786468
CTGF	-1.24535348273026	9.97700464285714	-9.21450632152928	3.73508402606932e-16	1.35784279151799e-15	25.7369902447951
PRF1	-1.17285020394737	7.14277748571429	-9.19044307253712	4.29828017179651e-16	1.55202765122166e-15	25.5975908178606
CHI3L2	-1.28357570723684	5.79376917857143	-9.16447585791214	5.00118993908111e-16	1.79854367661167e-15	25.4472652512073
ST8SIA5	1.26780821463816	5.15534061428571	9.13094498087012	6.08060409316499e-16	2.17793218993792e-15	25.2533145160521
XAF1	-1.14196336759868	7.16395439285714	-9.07251000653618	8.54434248331406e-16	3.03395124457344e-15	24.915755099904
DYNC1I1	1.18823485855263	5.63628490714286	9.06801510550271	8.77067141376917e-16	3.11018367851244e-15	24.8898132083414
CD53	-1.28720595230263	8.93449241428571	-9.05671385719737	9.36642530975742e-16	3.31046143223172e-15	24.8246042386795
LAPTM5	-1.26474861430921	10.1369664285714	-9.03222258303959	1.07993058433427e-15	3.80933930210054e-15	24.6833625619269
ID1	-1.46767947697369	8.4372046	-9.0279773579155	1.10689800044285e-15	3.90188846594101e-15	24.6588907137975
EEF1A2	1.35004271792763	6.31847771428571	9.01401121538506	1.20043540867534e-15	4.22603875096247e-15	24.5784040043437
ENC1	1.50676268503289	7.78505053571429	9.01013632906783	1.22775361903995e-15	4.3136852992436e-15	24.556079063967
IL17RB	1.16535932648026	6.31714485	9.00410787032085	1.27148968416959e-15	4.46148448601593e-15	24.5213516219948
LAMA4	-1.13223484950658	7.48898022857143	-8.98761810590541	1.39920399923773e-15	4.89996472603305e-15	24.4263933327711
TNFAIP3	-1.35305524013157	7.86981176428571	-8.96467431851968	1.59840457271648e-15	5.57563579412328e-15	24.294348226517
GLRX	-1.03749310608552	7.33161737142857	-8.95049507877144	1.73536852132007e-15	6.01804631923067e-15	24.2127910723038
CYR61	-1.57568219407895	8.93460852142857	-8.94525133717894	1.78892611745163e-15	6.19573633937883e-15	24.1826388234713
CSTA	-1.08798831990132	6.45608037142857	-8.9305262222324	1.94827840200185e-15	6.71716114857929e-15	24.0979936848705
RETN	-1.18030345805921	6.26809342857143	-8.90933401647483	2.20271116833551e-15	7.55538413580551e-15	23.9762420301405
CCL21	-1.40878985444079	7.22114505714286	-8.83676547450407	3.35152888450703e-15	1.13000443904136e-14	23.5599506365471
LY86	-1.10824989720395	6.99311310714286	-8.78988994922267	4.39316780885008e-15	1.47376577341461e-14	23.2915715323901
ICAM3	-1.07165652631579	7.1183149	-8.78620186329604	4.48764025223622e-15	1.50451377088773e-14	23.2704736805689
GSTA1	-1.34511148930921	5.88859711428571	-8.7844892472742	4.53219424666825e-15	1.51849818521599e-14	23.2606774754064
SOCS3	-1.41013879276316	7.37025947857143	-8.78160694494077	4.60817328259408e-15	1.54298734474829e-14	23.2441919083039
TMEM2	-1.12802900493421	7.68150882142857	-8.7803143881995	4.6426559338855e-15	1.55356000693075e-14	23.236799541651
CD74	-1.41166774259868	10.3897824642857	-8.75957533831942	5.23235774643768e-15	1.74542570517871e-14	23.118233234011
KCNMB2	1.53471154605263	5.10369375	8.75792535073771	5.28235490273533e-15	1.76100465378775e-14	23.108803739103
IL10RA	-1.06578072861842	7.4190639	-8.69987921251815	7.37882895565203e-15	2.44005851933303e-14	22.7774158919629
CCL13	-1.02554349917763	5.94478578571429	-8.66754378064598	8.88654981111182e-15	2.91705910261557e-14	22.5931015421687
SLC4A4	-1.00351331167763	5.68730547857143	-8.6299622825537	1.10273530157491e-14	3.5933033241563e-14	22.3791497008695
ADAMDEC1	1.54643439226974	5.80034627857143	8.59472119393592	1.3497861288519e-14	4.3584634879665e-14	22.1787849578885
ACP5	-1.56506063157895	8.77178784285714	-8.57249877714492	1.53310625797039e-14	4.92659040444604e-14	22.0525711021775
PKP2	1.02367505756579	5.67012471428571	8.56882293127291	1.56572928561263e-14	5.02487365796432e-14	22.0317038377997
NKG7	-1.16349747368421	7.42275816428571	-8.5437842000745	1.8070693815456e-14	5.77570500895913e-14	21.8896383042922
FOS	-1.93436314391447	9.75094277142857	-8.5369599444347	1.87903035687669e-14	5.98423017112577e-14	21.8509416814773
PCDH17	-1.10261006332237	7.35297451428571	-8.53466747277757	1.90383767661183e-14	6.0596239093589e-14	21.8379445540154
P2RY13	-1.00200121710526	5.73104739285714	-8.53111713532122	1.94290053040365e-14	6.16925753682536e-14	21.8178181918636
PCOLCE2	-1.25888094736842	6.58938151428571	-8.51866225592866	2.08634188507584e-14	6.5972846354114e-14	21.7472345586806
FCER1G	-1.466068109375	8.68744043571429	-8.51385302932922	2.14450377373887e-14	6.77318449578045e-14	21.7199888696092
NEB	1.64939364473684	5.19040112857143	8.50266116663444	2.28616956920221e-14	7.21209573660957e-14	21.6566029440993
TNFRSF12A	-1.02828039555921	7.58546718571429	-8.44522138127761	3.17334509725114e-14	9.8767362840478e-14	21.331717245379
HMP19	1.31486227055921	4.82387442142857	8.44244235360713	3.22403539032924e-14	1.00228302070503e-13	21.3160171346105
RPRM	1.53506739720395	6.21329321428571	8.4307680133394	3.44591599031595e-14	1.06877394383334e-13	21.2500816780726
GNLY	-1.03082536595395	6.53909367857143	-8.42902403468467	3.48033943737169e-14	1.07882447525025e-13	21.2402344679888
TNNT1	1.32414571546053	6.34453457142857	8.41319416091462	3.80884325465377e-14	1.17723877113185e-13	21.1508836097733
KCNJ6	1.04737508881579	4.56685826428571	8.34510968885752	5.61058416336544e-14	1.70164368723183e-13	20.7672288945157
SCN2A	1.75969261677631	4.4871922	8.32950419099215	6.13060829871414e-14	1.85305264413622e-13	20.6794414419723
AIF1	-1.07410168256579	7.83435811428571	-8.32552104803549	6.27083649011424e-14	1.89436688542513e-13	20.6570436145725
CCL2	-1.43448397697368	8.43068668571429	-8.30831943172231	6.91393329519401e-14	2.08158081856433e-13	20.5603585902511
COL11A1	1.15422346792763	5.09569759285714	8.28814718423761	7.75195573306641e-14	2.32732873244421e-13	20.4470645757286
MAN1A1	-1.15823512582237	7.61997016428571	-8.26861431323037	8.6593523984257e-14	2.58956794724046e-13	20.3374527219132
IFIT3	-1.06128372697368	7.81877501428571	-8.26607932205031	8.78459652330168e-14	2.62408517722326e-13	20.3232338252136
SIX1	1.24646341365132	5.74903913571429	8.26028096773222	9.07787470544137e-14	2.7101766718368e-13	20.290716289793
QPCT	1.31849097450658	6.58589117857143	8.25566948482824	9.31804594331523e-14	2.78032593640852e-13	20.2648605098857
CPE	1.34741380838816	8.54171899285714	8.23422583613982	1.05204037098335e-13	3.13034729539811e-13	20.1446963952009
NR4A2	-1.32731142269737	7.26618889285714	-8.21378185764345	1.18097568792397e-13	3.50423879859282e-13	20.0302369571951
CRABP1	1.45971209292763	5.23608253571429	8.2115097931498	1.1962402291509e-13	3.54559499976839e-13	20.0175226101509
CTSC	-1.16558296463815	8.74969642857143	-8.20778916292611	1.2216609104799e-13	3.61692847955933e-13	19.9967048703522
S100P	-1.02693737088816	6.16242327142857	-8.20261875339124	1.25787984946015e-13	3.72003869148592e-13	19.9677808745551
EGR2	-1.18599764226974	7.43202130714286	-8.19875120584797	1.28566734811777e-13	3.79591508748141e-13	19.9461495183106
ST8SIA3	1.07261386595395	4.19445388571429	8.14481123078094	1.74309380384071e-13	5.10976044307445e-13	19.6448428256711
GRN	-1.03588149588816	10.0861640285714	-8.12158930476078	1.98674009096495e-13	5.7953815753912e-13	19.5153476830105
ST6GALNAC2	-1.13959155674342	6.86247955714286	-8.12116828051772	1.99145605442324e-13	5.80596898790932e-13	19.5130011196492
PPP1R3C	-1.00334519572368	7.01351445	-8.10784980779521	2.1465128604719e-13	6.22745099151022e-13	19.438794056426
CXCL13	1.6071	5.27779653571429	8.10694671966881	2.15745043230853e-13	6.25578682054085e-13	19.433763898984
MME	-1.51970109703947	6.49137156428571	-8.08487769177245	2.44262022611225e-13	7.06350784001291e-13	19.3109044918065
BASP1	1.01241975904606	9.10975609285714	8.08290310523864	2.46988911947337e-13	7.13464186727874e-13	19.2999178809826
DLK1	2.10261809375	6.33330359285714	8.08089496446582	2.49793125970094e-13	7.21174751585188e-13	19.288745590451
PPBP	-1.72887900164473	5.56442872142857	-8.03948559733815	3.15203421864636e-13	9.04643977682393e-13	19.058594318711
LCP2	-1.09109342680921	7.45185565714286	-8.0241588695755	3.43504164870139e-13	9.83227775611154e-13	18.9735210144635
NBEA	1.13846525411184	6.32669986428571	8.01827877846909	3.55018759729715e-13	1.01347235683526e-12	18.9408988564753
HCLS1	-1.16283777713816	8.04012537142857	-7.99984517128834	3.93656403320444e-13	1.11958478943292e-12	18.8386894462291
MYB	1.16422149835527	6.58607345	7.99619322199059	4.01792283520995e-13	1.14150875233184e-12	18.8184509116325
BARX1	1.02674383717105	5.32729349285714	7.95832470529915	4.96640025750629e-13	1.40203079641382e-12	18.6087965492279
ITGB2	-1.24705261924342	8.637985	-7.93482560549525	5.6634186375952e-13	1.59123602520025e-12	18.478888086758
BIRC3	-1.00381803865131	6.30627221428571	-7.93020273237539	5.81155293393023e-13	1.63199889011682e-12	18.4533491653512
CD163	-1.28842066858552	8.21247937857143	-7.89784422679525	6.96173146969738e-13	1.94375616374414e-12	18.2747468262388
TAGLN	-1.10800212253289	9.66654500714286	-7.85159496119271	9.00754884847964e-13	2.49152903966228e-12	18.0199693223394
HLA-DMB	-1.23009707648025	9.3324935	-7.84400774990729	9.39591797713851e-13	2.59358397054898e-12	17.9782291142863
C1S	-1.1528211875	8.86517727857143	-7.8430900211863	9.4440056314553e-13	2.60551193053676e-12	17.9731814104973
CBLN1	1.23054703125	4.86094303571429	7.81580631816973	1.09906593461998e-12	3.02130059393476e-12	17.8232221134259
F13A1	-1.15261555180921	7.96597750714286	-7.77850845065031	1.35185333247236e-12	3.69529627045131e-12	17.6185591939664
SLC2A3	-1.06121876398026	8.72391101428572	-7.71200916430119	1.95355013346376e-12	5.28863825391608e-12	17.2546416109922
LCN2	-1.499152046875	6.7582361	-7.70512861232225	2.02926574257177e-12	5.48527877000685e-12	17.2170604365786
NPTX1	1.14398024671053	5.77025396428571	7.6888839476225	2.21976128755069e-12	5.97116260674108e-12	17.1283876476935
HP	-1.40541750904605	5.85193304285714	-7.66628396428934	2.51458455125035e-12	6.73243479052197e-12	17.0051521638083
POU3F2	1.06332614555921	5.61881622857143	7.6138632417694	3.35624259491308e-12	8.91439385050473e-12	16.7198878830725
LCP1	-1.24315294983552	9.11195419285714	-7.61138123395234	3.40237254282746e-12	9.03242864822153e-12	16.7064015358087
HOXB5	1.01744994490132	6.61596826428571	7.60996048721544	3.42906027506283e-12	9.08973120532529e-12	16.6986825348034
ATP8A2	1.26414895559211	5.25665817857143	7.60042791842819	3.6135654142465e-12	9.55511804736926e-12	16.6469072005695
SCGB1D2	1.01449843667763	4.03377654285714	7.58537947385737	3.92504077473562e-12	1.0368471527527e-11	16.5652285521625
FGF9	1.13449976809211	5.41366422857143	7.55804843490856	4.56025621324345e-12	1.19754344980703e-11	16.4170589010675
IL6	-1.72157728453947	6.80283030714286	-7.55752538132853	4.5733566006675e-12	1.20039379538149e-11	16.4142254895787
BST2	-1.13337525328947	8.07056266428572	-7.55392641939784	4.66451228283482e-12	1.22251856986117e-11	16.3947319697508
HOXB2	1.16615940378289	7.29220942857143	7.54412524158624	4.92198421876809e-12	1.28810399927016e-11	16.34166467518
CST1	1.4599685	4.81181342142857	7.52870189076452	5.35592770005343e-12	1.39961259799929e-11	16.258216484733
SRGN	-1.07389679440788	10.2444787642857	-7.48798624535582	6.69204958750973e-12	1.73519228508743e-11	16.0382772759332
SELE	-1.28899193256579	5.12069282142857	-7.48242128151453	6.89863175723462e-12	1.78702317550469e-11	16.0082563235402
C1QA	-1.196149375	8.74952485714286	-7.45056796911775	8.20850231175226e-12	2.11607507737598e-11	15.8366063070686
UTRN	-1.06705783470395	7.40758276428571	-7.44595261032429	8.41768630059216e-12	2.16686491283066e-11	15.8117617508493
CCNA1	1.18277868256579	5.08572405	7.40570028311615	1.04806902897725e-11	2.67984731619829e-11	15.5953697889658
ADCYAP1	1.53667368338816	6.01909054285714	7.35198032302878	1.40315903092879e-11	3.53368607977542e-11	15.3073881459311
KRT7	-1.22146717434211	7.85322399285714	-7.32032232657096	1.66572545326434e-11	4.16938492845181e-11	15.1381161106033
CALB1	1.35818075164474	4.27029422142857	7.23769918532201	2.60249653019553e-11	6.42983886147245e-11	14.6979031963722
GPX2	1.92564781743421	6.03816942142857	7.22791531159187	2.74331407744957e-11	6.76523785412574e-11	14.6459268501605
HLA-DRA	-1.24537622286184	11.3039588	-7.21498996644172	2.9409574305457e-11	7.22929002246377e-11	14.577311402885
APOC1	-1.26442253618421	8.84987324285714	-7.19329392115684	3.30484632404753e-11	8.07549097197531e-11	14.4622638994851
RND1	-1.102887125	6.08771602857143	-7.05954830176053	6.76063535269852e-11	1.61940095584137e-10	13.7566578287707
KRT19	-1.05595861019737	8.85354189285714	-7.05175975749714	7.04708158200324e-11	1.68273476202973e-10	13.7157619632195
NEUROD1	1.73373019161184	4.67403872857143	7.03994751092545	7.50454762653289e-11	1.78638318557647e-10	13.653780023267
IRF1	-1.05021331332237	8.18435156428571	-7.00074021818032	9.24362022680635e-11	2.18671564816526e-10	13.4484094998635
EYA1	1.24480264226974	5.20019572857143	6.98876111914187	9.8503738529179e-11	2.32407937615864e-10	13.3857733077955
HLA-DQB1	-1.30567037417763	8.58167503571429	-6.97447617768587	1.06255173905543e-10	2.50475363630887e-10	13.3111488098426
ELAVL2	1.32910812828948	4.16960522142857	6.94865221664995	1.21826982487411e-10	2.85921561006906e-10	13.1764344774499
C1QB	-1.23675443009868	9.67892433571429	-6.89818795254054	1.59043803275151e-10	3.69856433726025e-10	12.9138929695327
CYBB	-1.19660893421052	8.24704645714286	-6.88578891188187	1.69786323940871e-10	3.94152091720249e-10	12.8495321716985
PAK3	1.04452236924342	5.25073999285714	6.87933025996525	1.75662707868823e-10	4.06733756867847e-10	12.8160295651772
RELN	1.37864826809211	6.05174672142857	6.77749820459462	2.99782255397693e-10	6.79404738271955e-10	12.2898986440752
CTSZ	-1.02455001891447	8.89370834285714	-6.73829626368215	3.67901008404368e-10	8.28862980148795e-10	12.0884221074668
ITM2A	-1.20771355263158	7.05848292857143	-6.71746736842036	4.10089656896005e-10	9.20806355652206e-10	11.9816178696393
TSPAN1	-1.18696897697369	7.42787115	-6.70519541112967	4.37144091474196e-10	9.81141547601052e-10	11.9187711104841
AKR1C3	-1.49821205016447	7.08727312857143	-6.68452893632667	4.86737176397445e-10	1.08970400949642e-09	11.81306953207
CD48	-1.04816090625	7.88328572857143	-6.5782746848959	8.43598090954536e-10	1.86674459547041e-09	11.2723252531329
CXCL1	-1.0931565444079	7.38022930714286	-6.49361979743273	1.303384444357e-09	2.84297406965054e-09	10.8448129366914
HOXC6	1.11155559375	5.4229432	6.45711978244115	1.57093149879967e-09	3.40156318054516e-09	10.6614102086828
CCL18	-1.51826698848683	9.10819973571428	-6.38828873156526	2.2306694540984e-09	4.78166769462569e-09	10.3170947662263
IFI27	-1.16178765789473	9.34432197857143	-6.37133452798314	2.4311736140563e-09	5.19895629992672e-09	10.2325970338939
POSTN	1.07892161677631	8.2310906	6.21186353796142	5.43116696868756e-09	1.13508628395254e-08	9.44399511063932
TSPAN8	-1.20780789967105	6.79881611428571	-6.14167275166733	7.71010686614723e-09	1.59638942629565e-08	9.10051311996944
CALCA	1.16265868174343	5.85312091428571	6.10690422515127	9.16417034598118e-09	1.88643815875166e-08	8.93120979018809
FGG	-1.54319995476973	5.37900507142857	-6.02952405338748	1.34356361382985e-08	2.73211718124304e-08	8.55643561099449
TFF3	1.29418258881579	7.95686305	6.01108359258215	1.47125151104893e-08	2.98835730712486e-08	8.46753988504211
FABP7	1.40945179851974	4.66904191428571	5.98858200230982	1.64327183545716e-08	3.32512104834649e-08	8.3592861084887
AGR2	-1.02909858470395	6.95583381428571	-5.82044178674183	3.72719410892967e-08	7.36344743738268e-08	7.55814010031252
CTNNA2	1.02221414638158	4.46498109285714	5.8112343242022	3.89668060683264e-08	7.68408160993123e-08	7.51467096424215
PROM1	1.26193425	6.45509847857143	5.51516386965917	1.59324927780715e-07	3.00753237039965e-07	6.14001357829538
SLC17A6	1.36637433305921	4.34534754285714	5.48513785413341	1.83341515618812e-07	3.44506701640974e-07	6.00317264063719
RTN1	1.06307495641447	6.93048155714286	5.37374587552245	3.07422887119125e-07	5.69451614823087e-07	5.49978779418931
CXCL9	1.13333310444079	7.13226960714286	4.62209707940863	8.43570439033885e-06	1.41008458748736e-05	2.29089792784804
MSMB	-1.21374723273027	5.01207746428571	-4.45699284214695	1.67117823592324e-05	2.72529035482875e-05	1.63305849284039
GAS2	1.02576339144737	4.97950132857143	4.08061282337226	7.44995321611435e-05	0.00011563331393237	0.202088777437162
CEACAM5	1.21336531578948	6.85990897142857	3.97171918654597	0.000112854445772211	0.00017280634905636	-0.19341855709864
EIF1AY	1.22091963157895	5.85497155714286	3.65237868557571	0.00036425606023612	0.000538325327959576	-1.30322610131294
XIST	-1.24411638733552	5.75884126428571	-3.04275987370791	0.00279208128641041	0.00383668871035671	-3.20329387956377
