# Supplementary material for: Exploring effective biomarkers and potential immune related gene in small cell lung cancer
Source: Sci Rep. 2024 Mar 31;14:7604. doi: 10.1038/s41598-024-58454-4 (PMC10982305; doi:10.1038/s41598-024-58454-4)
Supplement: Supplementary file 4 — Supplementary Information 4. [file 41598_2024_58454_MOESM4_ESM.xls]

Node1	Node2	PPI
A2M	LRP1	ppi
ACADL	ACSL5	ppi
ACP5	BLVRB	ppi
ACTG2	MYH11	ppi
ACTL6A	SUPT16H	ppi
ACTL6A	YEATS4	ppi
ACTL6A	H2AFZ	ppi
ACTL6A	CHAF1A	ppi
ACTL6A	RXRA	ppi
ACTL6B	YEATS4	ppi
ACVRL1	CAV1	ppi
ACVRL1	TGFBR2	ppi
ACVRL1	ENG	ppi
ADAMTS1	ADAMTS8	ppi
ADAMTS1	SEMA5A	ppi
ADAMTS8	SEMA5A	ppi
ADCYAP1	VIPR1	ppi
ADH1A	ALDH2	ppi
ADH1A	ADH1B	ppi
ADH1B	ALDH2	ppi
ADH1B	SULT1A1	ppi
ADH1B	ADH1C	ppi
ADH1B	MAOA	ppi
ADH1C	ALDH2	ppi
ADRB2	CFTR	ppi
ADRB2	FPR1	ppi
ADRB2	EDN1	ppi
ADRB2	ARRB1	ppi
AGER	S100P	ppi
AGER	S100A4	ppi
AGER	S100A6	ppi
AGER	S100A12	ppi
AGER	ITGAM	ppi
AGTR1	CAV1	ppi
AGTR1	ARRB1	ppi
AHR	KLF6	ppi
AK1	RRM1	ppi
AK1	RRM2	ppi
AKR1C3	CYP3A5	ppi
AKR1C3	SRD5A1	ppi
AKR1C3	PTGDS	ppi
AKR1C3	HSD17B6	ppi
ALDH1A1	CYP3A5	ppi
ALDH1A1	HSD17B6	ppi
ALDH1A1	DHRS3	ppi
ALDH2	CAT	ppi
ALDH2	MAOB	ppi
ALDH2	AOC3	ppi
ALDH2	MAOA	ppi
ALDH3B1	AOC3	ppi
ALDH3B1	MAOA	ppi
ALDH3B1	GAD1	ppi
ALDH3B1	MAOB	ppi
ALOX15B	HBEGF	ppi
ALOX15B	PTGS2	ppi
ALOX15B	ALOX5	ppi
ALOX5	PTGS2	ppi
ALOX5	GPX2	ppi
ALOX5	GPX3	ppi
ALOX5	ALOX5AP	ppi
ALPL	COL4A4	ppi
ALPL	COL4A3	ppi
AMPH	SH3GL2	ppi
ANKRD1	RXRA	ppi
ANXA1	F13A1	ppi
ANXA1	S100A11	ppi
ANXA1	S100A10	ppi
ANXA1	FPR1	ppi
ANXA11	S100A6	ppi
AOC3	DDC	ppi
AOC3	MAOA	ppi
AOC3	MAOB	ppi
APOD	RXRA	ppi
ARHGDIB	CASP1	ppi
ARRB1	NFKBIA	ppi
ARRB1	PTGER4	ppi
ARRB1	EDNRA	ppi
ARRB1	EDN1	ppi
ARRB1	LYN	ppi
ARRB1	FPR1	ppi
ASCL1	POU3F2	ppi
ASNS	ASPA	ppi
AURKA	NFKBIA	ppi
AURKA	CKS2	ppi
AURKA	MKI67	ppi
AURKA	TYMS	ppi
AURKA	RRM2	ppi
AURKA	NEK2	ppi
AURKA	RFC4	ppi
AURKA	KPNA2	ppi
AURKA	CENPF	ppi
AURKA	PBK	ppi
AURKA	SPAG5	ppi
AURKA	TTK	ppi
AURKA	FBXO5	ppi
AURKA	RACGAP1	ppi
AURKA	CDKN3	ppi
AURKA	NCAPG	ppi
AURKA	CENPE	ppi
AURKA	KIF2C	ppi
AURKA	BUB1B	ppi
AURKA	PRC1	ppi
AURKA	KIF4A	ppi
AURKA	NUSAP1	ppi
AURKA	HMMR	ppi
AURKA	TOP2A	ppi
AURKA	KIF20A	ppi
AURKA	KIF23	ppi
AURKA	TACC1	ppi
AURKA	MAD2L1	ppi
AURKA	NDC80	ppi
AURKA	CCNA2	ppi
AURKA	NEDD9	ppi
AURKA	BRCA1	ppi
AURKA	UBE2C	ppi
AURKA	KIF15	ppi
AURKA	BUB1	ppi
AURKA	AURKB	ppi
AURKA	KIF11	ppi
AURKA	CCNB2	ppi
AURKA	PTTG1	ppi
AURKA	BIRC5	ppi
AURKA	CDC20	ppi
AURKA	PLK1	ppi
AURKA	TPX2	ppi
AURKA	TACC3	ppi
AURKB	TRIP13	ppi
AURKB	FBXO5	ppi
AURKB	NUP155	ppi
AURKB	NCAPG	ppi
AURKB	TROAP	ppi
AURKB	ESPL1	ppi
AURKB	KIF23	ppi
AURKB	KIF11	ppi
AURKB	BARD1	ppi
AURKB	NDC80	ppi
AURKB	CENPE	ppi
AURKB	CCNA2	ppi
AURKB	SMC2	ppi
AURKB	BUB1B	ppi
AURKB	CCNB2	ppi
AURKB	MAD2L1	ppi
AURKB	PLK1	ppi
AURKB	TPX2	ppi
AURKB	BIRC5	ppi
AURKB	BUB1	ppi
AURKB	CDKN3	ppi
AURKB	MYLK	ppi
AURKB	RAE1	ppi
AURKB	PBK	ppi
AURKB	BUB3	ppi
AURKB	CASC5	ppi
AURKB	MKI67	ppi
AURKB	NEK2	ppi
AURKB	CENPF	ppi
AURKB	TYMS	ppi
AURKB	RRM2	ppi
AURKB	SPAG5	ppi
AURKB	NUSAP1	ppi
AURKB	KIF15	ppi
AURKB	STMN1	ppi
AURKB	TTK	ppi
AURKB	TACC1	ppi
AURKB	KIF4A	ppi
AURKB	PRC1	ppi
AURKB	TACC3	ppi
AURKB	UBE2C	ppi
AURKB	TOP2A	ppi
AURKB	PTTG1	ppi
AURKB	SMC4	ppi
AURKB	RACGAP1	ppi
AURKB	CDC20	ppi
AURKB	KIF20A	ppi
AURKB	KIF2C	ppi
BARD1	POLE2	ppi
BARD1	TOPBP1	ppi
BARD1	FANCF	ppi
BARD1	FANCG	ppi
BARD1	UBE2C	ppi
BARD1	PCNA	ppi
BARD1	PRKDC	ppi
BARD1	CDK2	ppi
BARD1	POLE	ppi
BARD1	BRCA1	ppi
BCL6	CCND1	ppi
BCL6	BIRC5	ppi
BCL6	FOS	ppi
BCL6	CEBPD	ppi
BCL6	LYN	ppi
BIRC5	CCND1	ppi
BIRC5	NUP155	ppi
BIRC5	NCAPG	ppi
BIRC5	ESPL1	ppi
BIRC5	KIF23	ppi
BIRC5	KIF11	ppi
BIRC5	NDC80	ppi
BIRC5	CENPE	ppi
BIRC5	CCNA2	ppi
BIRC5	BUB1B	ppi
BIRC5	CCNB2	ppi
BIRC5	MAD2L1	ppi
BIRC5	PLK1	ppi
BIRC5	TPX2	ppi
BIRC5	CEBPD	ppi
BIRC5	RAE1	ppi
BIRC5	CKS2	ppi
BIRC5	CENPF	ppi
BIRC5	PRC1	ppi
BIRC5	FOS	ppi
BIRC5	MKI67	ppi
BIRC5	SPAG5	ppi
BIRC5	RRM2	ppi
BIRC5	NEK2	ppi
BIRC5	PTTG1	ppi
BIRC5	NUSAP1	ppi
BIRC5	TTK	ppi
BIRC5	TOP2A	ppi
BIRC5	KIF4A	ppi
BIRC5	PBK	ppi
BIRC5	UBE2C	ppi
BIRC5	RACGAP1	ppi
BIRC5	CDC20	ppi
BIRC5	KIF20A	ppi
BIRC5	KIF2C	ppi
BIRC5	BUB1	ppi
BLM	POLE2	ppi
BLM	MSH2	ppi
BLM	MSH6	ppi
BLM	TOPBP1	ppi
BLM	FEN1	ppi
BLM	POLE	ppi
BLM	FANCF	ppi
BLM	HIST1H2BH	ppi
BLM	TOP2A	ppi
BLM	RAD54L	ppi
BLM	BRCA1	ppi
BLM	PCNA	ppi
BLM	FANCG	ppi
BLM	TIMELESS	ppi
BLM	CHEK1	ppi
BLM	EXO1	ppi
BMP2	PPP1R15A	ppi
BMP2	DLX5	ppi
BMP2	SMAD6	ppi
BMP2	GREM1	ppi
BRCA1	POLE2	ppi
BRCA1	CCND1	ppi
BRCA1	MSH2	ppi
BRCA1	MSH6	ppi
BRCA1	TUBG1	ppi
BRCA1	CDK4	ppi
BRCA1	TOPBP1	ppi
BRCA1	CDK2	ppi
BRCA1	BUB1B	ppi
BRCA1	PLK1	ppi
BRCA1	TPX2	ppi
BRCA1	PRKDC	ppi
BRCA1	EZH2	ppi
BRCA1	POLE	ppi
BRCA1	FANCF	ppi
BRCA1	UBE2C	ppi
BRCA1	SMC3	ppi
BRCA1	EXO1	ppi
BRCA1	PARP1	ppi
BRCA1	TFDP1	ppi
BRCA1	FANCG	ppi
BRCA1	PCNA	ppi
BRCA1	RBBP7	ppi
BRCA1	RFC4	ppi
BRCA1	HMMR	ppi
BRCA1	CHEK1	ppi
BRCA1	TOP2A	ppi
BRCA1	HDAC2	ppi
BST2	EGR1	ppi
BST2	HLA-E	ppi
BST2	XAF1	ppi
BST2	IFITM2	ppi
BST2	IFI27	ppi
BUB1	NCAPG	ppi
BUB1	ESPL1	ppi
BUB1	KIF23	ppi
BUB1	KIF11	ppi
BUB1	NDC80	ppi
BUB1	MCM6	ppi
BUB1	CENPE	ppi
BUB1	PLK4	ppi
BUB1	CCNA2	ppi
BUB1	SMC2	ppi
BUB1	BUB1B	ppi
BUB1	CCNB2	ppi
BUB1	MAD2L1	ppi
BUB1	PLK1	ppi
BUB1	TPX2	ppi
BUB1	CKS2	ppi
BUB1	CDC25C	ppi
BUB1	CDKN3	ppi
BUB1	SMC4	ppi
BUB1	RAE1	ppi
BUB1	CHEK1	ppi
BUB1	RRM2	ppi
BUB1	PRC1	ppi
BUB1	SPAG5	ppi
BUB1	KIF15	ppi
BUB1	PTTG1	ppi
BUB1	NUSAP1	ppi
BUB1	PBK	ppi
BUB1	MCM3	ppi
BUB1	RACGAP1	ppi
BUB1	HMMR	ppi
BUB1	NEK2	ppi
BUB1	UBE2C	ppi
BUB1	MKI67	ppi
BUB1	ZWINT	ppi
BUB1	KIF2C	ppi
BUB1	KIF4A	ppi
BUB1	TOP2A	ppi
BUB1	KIF20A	ppi
BUB1	CENPF	ppi
BUB1	CASC5	ppi
BUB1	CDC20	ppi
BUB1	BUB3	ppi
BUB1	TTK	ppi
BUB1B	TRIP13	ppi
BUB1B	NCAPG	ppi
BUB1B	TROAP	ppi
BUB1B	ESPL1	ppi
BUB1B	KIF23	ppi
BUB1B	KIF11	ppi
BUB1B	PPP2R5A	ppi
BUB1B	NDC80	ppi
BUB1B	CENPE	ppi
BUB1B	PLK4	ppi
BUB1B	CCNA2	ppi
BUB1B	SMC2	ppi
BUB1B	MCM3	ppi
BUB1B	CHEK1	ppi
BUB1B	SMC4	ppi
BUB1B	RAE1	ppi
BUB1B	KIF15	ppi
BUB1B	TPX2	ppi
BUB1B	RACGAP1	ppi
BUB1B	PRC1	ppi
BUB1B	MKI67	ppi
BUB1B	NUSAP1	ppi
BUB1B	SPAG5	ppi
BUB1B	PBK	ppi
BUB1B	KIF20A	ppi
BUB1B	KIF4A	ppi
BUB1B	RRM2	ppi
BUB1B	KIF2C	ppi
BUB1B	PTTG1	ppi
BUB1B	CCNB2	ppi
BUB1B	TOP2A	ppi
BUB1B	NEK2	ppi
BUB1B	UBE2C	ppi
BUB1B	ZWINT	ppi
BUB1B	TTK	ppi
BUB1B	CENPF	ppi
BUB1B	MAD2L1	ppi
BUB1B	CASC5	ppi
BUB1B	PLK1	ppi
BUB1B	CDC20	ppi
BUB1B	BUB3	ppi
BUB3	NDC80	ppi
BUB3	CENPE	ppi
BUB3	MAD2L1	ppi
BUB3	CASC5	ppi
BUB3	UBE2C	ppi
BUB3	CDC20	ppi
C1S	SERPING1	ppi
C3	CPB2	ppi
C3	C5AR1	ppi
C3	VWF	ppi
C3	SELP	ppi
C3	CFD	ppi
C3	ITGAM	ppi
C3	CD55	ppi
C3	CFI	ppi
C3	CFH	ppi
C3	VSIG4	ppi
C4BPA	NFKBIA	ppi
C4BPA	PROS1	ppi
C6	C7	ppi
CA8	ITPR1	ppi
CACNA2D2	STX1A	ppi
CACNA2D2	GNG11	ppi
CACNA2D2	SNAP25	ppi
CACNA2D2	GNG4	ppi
CALCA	RAMP3	ppi
CALCA	RAMP2	ppi
CALCA	CALCRL	ppi
CALCRL	RAMP3	ppi
CALCRL	RAMP2	ppi
CAMK2B	CAV1	ppi
CAMK2B	MYLK	ppi
CAMK2B	IFNGR1	ppi
CAMK2B	LMNA	ppi
CAMK2B	STMN1	ppi
CAMK2B	HDAC2	ppi
CAPN2	CDK5R1	ppi
CAPN2	CAST	ppi
CAPN3	CAST	ppi
CASC5	NDC80	ppi
CASC5	CENPE	ppi
CASC5	TTK	ppi
CASC5	CDC20	ppi
CASC5	ZWINT	ppi
CASP1	PYCARD	ppi
CASP1	PTBP2	ppi
CASP1	IL33	ppi
CAST	CDK5R1	ppi
CAT	GPX3	ppi
CAT	GPX2	ppi
CAT	GSTK1	ppi
CAV1	TNFRSF1A	ppi
CAV1	CAV2	ppi
CAV1	PDGFRA	ppi
CAV1	DLC1	ppi
CAV1	EPHA2	ppi
CAV1	PTGS2	ppi
CAV1	ENG	ppi
CAV1	ID1	ppi
CAV1	TGFBR2	ppi
CAV1	DPP4	ppi
CCL2	CXCL9	ppi
CCL2	CX3CR1	ppi
CCL2	FOS	ppi
CCL2	CXCL2	ppi
CCL2	CXCL1	ppi
CCL2	IL6	ppi
CCNA2	TRIP13	ppi
CCNA2	MYBL2	ppi
CCNA2	FBXO5	ppi
CCNA2	GMNN	ppi
CCNA2	NCAPG	ppi
CCNA2	CDK4	ppi
CCNA2	ESPL1	ppi
CCNA2	KIF23	ppi
CCNA2	KIF11	ppi
CCNA2	CCND2	ppi
CCNA2	NDC80	ppi
CCNA2	MCM6	ppi
CCNA2	MCM2	ppi
CCNA2	CENPE	ppi
CCNA2	CDK2	ppi
CCNA2	PLK4	ppi
CCNA2	EXO1	ppi
CCNA2	TYMS	ppi
CCNA2	SMC4	ppi
CCNA2	RACGAP1	ppi
CCNA2	FEN1	ppi
CCNA2	TACC3	ppi
CCNA2	SPAG5	ppi
CCNA2	CENPF	ppi
CCNA2	KIF4A	ppi
CCNA2	CHEK1	ppi
CCNA2	TPX2	ppi
CCNA2	MKI67	ppi
CCNA2	KIF15	ppi
CCNA2	TFDP1	ppi
CCNA2	PTTG1	ppi
CCNA2	PRC1	ppi
CCNA2	RRM2	ppi
CCNA2	CCNE2	ppi
CCNA2	KIF2C	ppi
CCNA2	NEK2	ppi
CCNA2	PBK	ppi
CCNA2	KIF20A	ppi
CCNA2	PCNA	ppi
CCNA2	CDKN3	ppi
CCNA2	CDC25C	ppi
CCNA2	TOP2A	ppi
CCNA2	TTK	ppi
CCNA2	MCM3	ppi
CCNA2	CCNB2	ppi
CCNA2	NUSAP1	ppi
CCNA2	PLK1	ppi
CCNA2	CDC25A	ppi
CCNA2	UBE2C	ppi
CCNA2	CKS2	ppi
CCNA2	MAD2L1	ppi
CCNA2	SKP2	ppi
CCNA2	CDC20	ppi
CCNB2	MYBL2	ppi
CCNB2	NUP107	ppi
CCNB2	FBXO5	ppi
CCNB2	GMNN	ppi
CCNB2	NUP155	ppi
CCNB2	NCAPG	ppi
CCNB2	CDK4	ppi
CCNB2	ESPL1	ppi
CCNB2	KIF23	ppi
CCNB2	KIF11	ppi
CCNB2	NDC80	ppi
CCNB2	MCM2	ppi
CCNB2	CENPE	ppi
CCNB2	CDK2	ppi
CCNB2	PLK4	ppi
CCNB2	SMC2	ppi
CCNB2	RAE1	ppi
CCNB2	LBR	ppi
CCNB2	CDKN3	ppi
CCNB2	MKI67	ppi
CCNB2	SMC3	ppi
CCNB2	CHEK1	ppi
CCNB2	KPNA2	ppi
CCNB2	KIF15	ppi
CCNB2	RAD21	ppi
CCNB2	CENPF	ppi
CCNB2	SPAG5	ppi
CCNB2	RRM2	ppi
CCNB2	RACGAP1	ppi
CCNB2	TPX2	ppi
CCNB2	KIF2C	ppi
CCNB2	KIF4A	ppi
CCNB2	PRC1	ppi
CCNB2	PBK	ppi
CCNB2	PTTG1	ppi
CCNB2	SMC4	ppi
CCNB2	TTK	ppi
CCNB2	NUSAP1	ppi
CCNB2	NEK2	ppi
CCNB2	KIF20A	ppi
CCNB2	CDC25A	ppi
CCNB2	MAD2L1	ppi
CCNB2	TOP2A	ppi
CCNB2	CDC25C	ppi
CCNB2	UBE2C	ppi
CCNB2	PLK1	ppi
CCNB2	CKS2	ppi
CCNB2	CDC20	ppi
CCND1	HIST1H2BH	ppi
CCND1	CCND2	ppi
CCND1	INSM1	ppi
CCND1	H2AFZ	ppi
CCND1	LYN	ppi
CCND1	CEBPD	ppi
CCND1	TFDP1	ppi
CCND1	MYB	ppi
CCND1	CDC25A	ppi
CCND1	CDKN2C	ppi
CCND1	PCNA	ppi
CCND1	FOS	ppi
CCND1	CDKN2A	ppi
CCND1	CDK2	ppi
CCND1	CDK4	ppi
CCND2	CDK4	ppi
CCND2	LYN	ppi
CCND2	CDC25A	ppi
CCND2	CCNE2	ppi
CCND2	TFDP1	ppi
CCND2	CDKN2C	ppi
CCND2	CDKN2A	ppi
CCND2	CDK2	ppi
CCNE2	CDK4	ppi
CCNE2	CDK2	ppi
CCNE2	CDC25A	ppi
CCNE2	PCNA	ppi
CCNF	ESPL1	ppi
CCNF	CDC20	ppi
CCT2	VBP1	ppi
CD163	HP	ppi
CD163	IL6	ppi
CD163	CD36	ppi
CD36	PPARG	ppi
CD36	RXRA	ppi
CD44	CD74	ppi
CD44	HBEGF	ppi
CD44	SELP	ppi
CD44	ICAM1	ppi
CD44	SELE	ppi
CD44	HMMR	ppi
CD44	SPP1	ppi
CD55	CD97	ppi
CD55	CD59	ppi
CD69	MYL9	ppi
CD74	CTSC	ppi
CD74	HLA-DPB1	ppi
CD74	CTSH	ppi
CD74	CTSS	ppi
CD74	HLA-DMA	ppi
CD9	ITGA3	ppi
CD9	HBEGF	ppi
CD9	ICAM1	ppi
CDC20	TRIP13	ppi
CDC20	FBXO5	ppi
CDC20	GMNN	ppi
CDC20	NCAPG	ppi
CDC20	GINS2	ppi
CDC20	TROAP	ppi
CDC20	ESPL1	ppi
CDC20	KIF23	ppi
CDC20	KIF11	ppi
CDC20	NDC80	ppi
CDC20	MCM6	ppi
CDC20	MCM2	ppi
CDC20	CENPE	ppi
CDC20	CDK2	ppi
CDC20	SKP2	ppi
CDC20	MAD2L1	ppi
CDC20	PLK1	ppi
CDC20	TPX2	ppi
CDC20	FEN1	ppi
CDC20	TYMS	ppi
CDC20	CDC25C	ppi
CDC20	SPAG5	ppi
CDC20	KIF15	ppi
CDC20	TACC3	ppi
CDC20	CDKN3	ppi
CDC20	UBE2C	ppi
CDC20	RRM2	ppi
CDC20	CENPF	ppi
CDC20	NEK2	ppi
CDC20	MKI67	ppi
CDC20	TTK	ppi
CDC20	KIF2C	ppi
CDC20	PCNA	ppi
CDC20	RACGAP1	ppi
CDC20	CHEK1	ppi
CDC20	MCM3	ppi
CDC20	KIF4A	ppi
CDC20	PBK	ppi
CDC20	KIF20A	ppi
CDC20	PRC1	ppi
CDC20	CKS2	ppi
CDC20	TOP2A	ppi
CDC20	NUSAP1	ppi
CDC20	PTTG1	ppi
CDC25A	CDK4	ppi
CDC25A	CDK2	ppi
CDC25A	PLK1	ppi
CDC25A	CDK5R1	ppi
CDC25A	TFDP1	ppi
CDC25A	CDC25C	ppi
CDC25A	CHEK1	ppi
CDC25C	CDK2	ppi
CDC25C	PLK1	ppi
CDC25C	CDK5R1	ppi
CDC25C	TFDP1	ppi
CDC25C	CHEK1	ppi
CDC7	POLE2	ppi
CDC7	MCM6	ppi
CDC7	MCM2	ppi
CDC7	POLA2	ppi
CDC7	CDK2	ppi
CDC7	POLE	ppi
CDC7	PRIM1	ppi
CDC7	CHEK1	ppi
CDC7	MCM3	ppi
CDH2	CTNNA2	ppi
CDH5	PTPRB	ppi
CDH5	DSP	ppi
CDH5	NCF2	ppi
CDH5	CLDN5	ppi
CDH5	PECAM1	ppi
CDK2	POLE2	ppi
CDK2	MYBL2	ppi
CDK2	GMNN	ppi
CDK2	CDK4	ppi
CDK2	MCM2	ppi
CDK2	POLA2	ppi
CDK2	POLE	ppi
CDK2	PRIM1	ppi
CDK2	TFDP1	ppi
CDK2	MCM3	ppi
CDK2	CKS2	ppi
CDK2	PCNA	ppi
CDK2	CDKN3	ppi
CDK2	CEBPA	ppi
CDK2	SKP2	ppi
CDK4	FABP4	ppi
CDK4	SKP2	ppi
CDK4	H2AFZ	ppi
CDK4	LYN	ppi
CDK4	TFDP1	ppi
CDK4	CDKN3	ppi
CDK4	CEBPA	ppi
CDK4	PCNA	ppi
CDK4	CDKN2A	ppi
CDK4	CDKN2C	ppi
CDK5R1	EGR1	ppi
CDK5R1	LMNB1	ppi
CDK5R1	LMNA	ppi
CDKN2A	TBX2	ppi
CDKN2A	TFDP1	ppi
CDKN3	NCAPG	ppi
CDKN3	MAD2L1	ppi
CDKN3	TOP2A	ppi
CDKN3	PTTG1	ppi
CDKN3	PBK	ppi
CDKN3	PRC1	ppi
CDO1	GAD1	ppi
CEBPA	SPI1	ppi
CEBPA	PPARG	ppi
CEBPA	FOS	ppi
CEBPA	IL6R	ppi
CEBPA	CSF3R	ppi
CEBPA	DEK	ppi
CEBPA	CEBPD	ppi
CEBPA	RXRA	ppi
CEBPD	PPARG	ppi
CEBPD	FOS	ppi
CENPE	NCAPG	ppi
CENPE	KIF23	ppi
CENPE	KIF11	ppi
CENPE	NDC80	ppi
CENPE	UBE2C	ppi
CENPE	PLK4	ppi
CENPE	ZWINT	ppi
CENPE	TACC3	ppi
CENPE	SPAG5	ppi
CENPE	TPX2	ppi
CENPE	NEK2	ppi
CENPE	RACGAP1	ppi
CENPE	KIF15	ppi
CENPE	SMC2	ppi
CENPE	SMC4	ppi
CENPE	KIF4A	ppi
CENPE	NUSAP1	ppi
CENPE	KIF20A	ppi
CENPE	KIF2C	ppi
CENPE	TOP2A	ppi
CENPE	MKI67	ppi
CENPE	MAD2L1	ppi
CENPE	PRC1	ppi
CENPE	TTK	ppi
CENPE	CENPF	ppi
CENPE	PLK1	ppi
CENPF	NCAPG	ppi
CENPF	ESPL1	ppi
CENPF	KIF23	ppi
CENPF	KIF11	ppi
CENPF	NDC80	ppi
CENPF	MAD2L1	ppi
CENPF	PLK1	ppi
CENPF	TPX2	ppi
CENPF	SPAG5	ppi
CENPF	KIF15	ppi
CENPF	UBE2C	ppi
CENPF	RRM2	ppi
CENPF	PRC1	ppi
CENPF	KIF4A	ppi
CENPF	HMMR	ppi
CENPF	PTTG1	ppi
CENPF	PBK	ppi
CENPF	KIF2C	ppi
CENPF	NEK2	ppi
CENPF	KIF20A	ppi
CENPF	TTK	ppi
CENPF	MKI67	ppi
CENPF	NUSAP1	ppi
CENPF	TOP2A	ppi
CENPI	NDC80	ppi
CENPI	ITGB3BP	ppi
CFH	ITGAM	ppi
CFH	CFI	ppi
CFTR	EDN1	ppi
CFTR	STX1A	ppi
CH25H	CYP27A1	ppi
CHAF1A	SUPT16H	ppi
CHAF1A	MCM2	ppi
CHAF1A	RXRA	ppi
CHAF1A	MCM3	ppi
CHAF1A	PCNA	ppi
CHAF1A	CHAF1B	ppi
CHAF1B	PCNA	ppi
CHEK1	RFC2	ppi
CHEK1	TOPBP1	ppi
CHEK1	LIG1	ppi
CHEK1	MCM6	ppi
CHEK1	MCM2	ppi
CHEK1	MAD2L1	ppi
CHEK1	FEN1	ppi
CHEK1	PRKDC	ppi
CHEK1	TYMS	ppi
CHEK1	POLE	ppi
CHEK1	FANCF	ppi
CHEK1	RRM2	ppi
CHEK1	EXO1	ppi
CHEK1	TFDP1	ppi
CHEK1	FANCG	ppi
CHEK1	RFC3	ppi
CHEK1	RFC4	ppi
CHEK1	TOP2A	ppi
CHEK1	RFC5	ppi
CHEK1	MCM3	ppi
CHEK1	TIMELESS	ppi
CHGA	ENO2	ppi
CHGA	STX1A	ppi
CHGA	SYT1	ppi
CHGA	CHGB	ppi
CHGA	SCG3	ppi
CHGB	STX1A	ppi
CHGB	SYT1	ppi
CHGB	SCG2	ppi
CKS2	NCAPG	ppi
CKS2	SKP2	ppi
CKS2	MAD2L1	ppi
CKS2	PLK1	ppi
CKS2	TYMS	ppi
CKS2	UBE2C	ppi
CKS2	TTK	ppi
CKS2	TOP2A	ppi
CKS2	PTTG1	ppi
CKS2	NUSAP1	ppi
CKS2	KPNA2	ppi
CKS2	PCNA	ppi
COL4A3	COL4A4	ppi
CPB2	THBD	ppi
CPE	PCSK2	ppi
CRYAB	HSPB8	ppi
CSE1L	KPNA2	ppi
CSF3R	SPI1	ppi
CSF3R	DEK	ppi
CSTA	CTSH	ppi
CTGF	TGFBR3	ppi
CTGF	LRP1	ppi
CTGF	TGFBR2	ppi
CTGF	ITGAM	ppi
CTGF	YAP1	ppi
CTSC	HLA-DPB1	ppi
CTSH	HLA-DPB1	ppi
CTSH	SFTPC	ppi
CTSH	SFTPB	ppi
CTSS	HLA-DPB1	ppi
CX3CL1	CX3CR1	ppi
CX3CR1	CXCL1	ppi
CXCL1	CXCL2	ppi
CXCL1	IL6	ppi
CXCL13	CXCL9	ppi
CXCL2	IL6	ppi
CYP3A5	HSD17B6	ppi
CYP3A5	EPHX1	ppi
CYR61	ITGAM	ppi
DDC	MAOA	ppi
DDC	MAOB	ppi
DEK	H2AFZ	ppi
DEK	HIST1H2BH	ppi
DHCR24	LBR	ppi
DHRS3	RBP1	ppi
DLC1	TNS1	ppi
DNMT1	EZH2	ppi
DNMT1	TFDP1	ppi
DNMT1	PARP1	ppi
DNMT1	PCNA	ppi
DNMT1	HDAC2	ppi
DOK2	IL4R	ppi
DOK2	TEK	ppi
DUOX1	NCF2	ppi
DUSP1	DUSP6	ppi
DUSP1	ZFP36	ppi
DUSP1	FOS	ppi
DYNC1I1	NR3C2	ppi
EDN1	EDNRA	ppi
EDN1	GNA14	ppi
EDN1	EDNRB	ppi
EDN1	FPR1	ppi
EDNRA	EDNRB	ppi
EDNRA	GNA14	ppi
EDNRB	GNA14	ppi
EFEMP1	TIMP3	ppi
EFNA1	EPHA2	ppi
EFNA1	LYN	ppi
EGR1	HLA-E	ppi
EGR1	XAF1	ppi
EGR1	IFITM2	ppi
EGR1	EZH2	ppi
EGR1	IFI27	ppi
EGR1	RRAD	ppi
EGR1	F3	ppi
EGR1	FOSB	ppi
EGR1	FOS	ppi
EGR2	RRAD	ppi
EGR2	FOS	ppi
EGR2	FOSB	ppi
EGR2	POU3F2	ppi
EGR2	PMP22	ppi
ELOVL4	PTPLA	ppi
ENG	ZYX	ppi
ENG	TGFBR2	ppi
EPHA2	LYN	ppi
ESPL1	NCAPG	ppi
ESPL1	MKI67	ppi
ESPL1	SMC2	ppi
ESPL1	NEK2	ppi
ESPL1	RRM2	ppi
ESPL1	MCM3	ppi
ESPL1	KIF20A	ppi
ESPL1	SPAG5	ppi
ESPL1	UBE2C	ppi
ESPL1	SMC4	ppi
ESPL1	KIF2C	ppi
ESPL1	NDC80	ppi
ESPL1	TOP2A	ppi
ESPL1	PLK1	ppi
ESPL1	TTK	ppi
ESPL1	KIF11	ppi
ESPL1	RAD21	ppi
ESPL1	SMC3	ppi
ESPL1	PTTG1	ppi
EXO1	POLE2	ppi
EXO1	RAD51AP1	ppi
EXO1	MSH2	ppi
EXO1	MSH6	ppi
EXO1	TOPBP1	ppi
EXO1	LIG1	ppi
EXO1	MCM2	ppi
EXO1	FEN1	ppi
EXO1	POLE	ppi
EXO1	RRM2	ppi
EXO1	TOP2A	ppi
EXO1	RFC3	ppi
EXO1	RAD54L	ppi
EXO1	RFC4	ppi
EXO1	PCNA	ppi
EZH2	SOX4	ppi
EZH2	SCML2	ppi
EZH2	HDAC2	ppi
EZH2	RBBP7	ppi
F13A1	SERPINE2	ppi
F3	TFPI	ppi
FABP4	RXRA	ppi
FABP4	PPARG	ppi
FANCF	RFC2	ppi
FANCF	TOPBP1	ppi
FANCF	RFC3	ppi
FANCF	RFC5	ppi
FANCF	RFC4	ppi
FANCF	USP1	ppi
FANCF	FANCG	ppi
FANCG	RFC2	ppi
FANCG	TOPBP1	ppi
FANCG	USP1	ppi
FANCG	RFC3	ppi
FANCG	RFC5	ppi
FANCG	RFC4	ppi
FBXO5	UBE2C	ppi
FBXO5	TFDP1	ppi
FBXO5	GMNN	ppi
FBXO5	NDC80	ppi
FBXO5	PLK1	ppi
FCER1G	TYROBP	ppi
FCER1G	MS4A2	ppi
FCER1G	GAD1	ppi
FCER1G	FOS	ppi
FCER1G	HCLS1	ppi
FCER1G	LYN	ppi
FEN1	RFC2	ppi
FEN1	POLE2	ppi
FEN1	RNASEH2A	ppi
FEN1	MSH2	ppi
FEN1	MSH6	ppi
FEN1	UNG	ppi
FEN1	PARP2	ppi
FEN1	LIG1	ppi
FEN1	MCM6	ppi
FEN1	MCM2	ppi
FEN1	POLA2	ppi
FEN1	RRM1	ppi
FEN1	RRM2	ppi
FEN1	RFC5	ppi
FEN1	POLE	ppi
FEN1	PARP1	ppi
FEN1	RFC3	ppi
FEN1	RFC4	ppi
FEN1	PRIM1	ppi
FEN1	MCM3	ppi
FEN1	PCNA	ppi
FGF9	KAL1	ppi
FGF9	FGFR4	ppi
FGFR4	NCAM1	ppi
FKBP3	HDAC2	ppi
FOS	HBEGF	ppi
FOS	MSH2	ppi
FOS	FOSB	ppi
FOS	MS4A2	ppi
FOS	PPARG	ppi
FOS	LYN	ppi
FOS	LMNA	ppi
FOS	IL6	ppi
FOSB	HDAC2	ppi
FZD3	FZD4	ppi
FZD4	TSPAN12	ppi
GAD1	MS4A2	ppi
GDAP1	PXMP2	ppi
GINS2	POLE2	ppi
GINS2	NCAPG	ppi
GINS2	MAD2L1	ppi
GINS2	RFC4	ppi
GINS2	TIMELESS	ppi
GINS2	POLA2	ppi
GINS2	MCM3	ppi
GINS2	MCM6	ppi
GINS2	MCM2	ppi
GLRX	RRM1	ppi
GLRX	RRM2	ppi
GMNN	MAD2L1	ppi
GMNN	PCNA	ppi
GMNN	MCM3	ppi
GMNN	MCM2	ppi
GMNN	MCM6	ppi
GNA14	TRPC6	ppi
GNG11	GNG4	ppi
GPC3	LRP1	ppi
GPX3	YAP1	ppi
H2AFZ	SPI1	ppi
H2AFZ	YEATS4	ppi
H2AFZ	MAD2L1	ppi
H2AFZ	HIST1H2BH	ppi
H2AFZ	PCNA	ppi
H2AFZ	HDAC2	ppi
HBB	HP	ppi
HCLS1	MS4A2	ppi
HCLS1	LYN	ppi
HDAC2	SCML2	ppi
HDAC2	KLF4	ppi
HDAC2	RBBP7	ppi
HDAC2	HIST1H2BH	ppi
HIST1H1C	LMNB1	ppi
HIST1H2AE	HIST1H2BH	ppi
HIST1H2AE	HIST1H3G	ppi
HIST1H2BH	SPI1	ppi
HLA-DMA	HLA-E	ppi
HLA-DMA	HLA-DPB1	ppi
HLA-DPB1	HLA-E	ppi
HLA-E	VAMP8	ppi
HLA-E	XAF1	ppi
HLA-E	IFI27	ppi
HLA-E	IFITM2	ppi
HLTF	S100A10	ppi
HLTF	PCNA	ppi
HMMR	NCAPG	ppi
HMMR	TPX2	ppi
HMMR	KIF20A	ppi
HMMR	NUSAP1	ppi
HMMR	TOP2A	ppi
HMMR	PTTG1	ppi
HMMR	PBK	ppi
HP	SERPINA1	ppi
HSD17B6	SRD5A1	ppi
HTATSF1	SNRPB	ppi
ICAM1	SELP	ppi
ICAM1	SELE	ppi
ICAM1	IL6R	ppi
ICAM1	IL1R1	ppi
ICAM1	MUC1	ppi
ICAM1	ITGAL	ppi
ICAM1	ITGAM	ppi
ICAM2	ITGAL	ppi
ICAM2	ITGAM	ppi
ICAM4	ITGAM	ppi
ICAM4	ITGAL	ppi
IFI27	XAF1	ppi
IFI27	IFITM2	ppi
IFITM2	XAF1	ppi
IFNGR1	PRKCD	ppi
IL1R1	IRAK3	ppi
IL4R	STAT6	ppi
IL6	UBE2C	ppi
IL6	PTGS2	ppi
IL6	IL6R	ppi
IL6	LCN2	ppi
IL6R	MUC1	ppi
ISL1	LDB2	ppi
ISL1	SLIT2	ppi
ITGA3	JAM2	ppi
ITGA3	ITGAL	ppi
ITGA3	LAMB2	ppi
ITGA3	LAMC2	ppi
ITGA3	LAMB3	ppi
ITGA3	RELN	ppi
ITGAL	JAM2	ppi
ITGAM	SPI1	ppi
ITGAM	LRP1	ppi
ITGAM	SELP	ppi
ITGAM	JAM2	ppi
KCNA1	STX1A	ppi
KIF11	TRIP13	ppi
KIF11	POLE2	ppi
KIF11	NCAPG	ppi
KIF11	KIF23	ppi
KIF11	PTTG1	ppi
KIF11	TYMS	ppi
KIF11	MCM2	ppi
KIF11	RRM1	ppi
KIF11	MCM3	ppi
KIF11	PLK4	ppi
KIF11	SPAG5	ppi
KIF11	UBE2C	ppi
KIF11	PBK	ppi
KIF11	TACC3	ppi
KIF11	NEK2	ppi
KIF11	KIF2C	ppi
KIF11	RRM2	ppi
KIF11	MKI67	ppi
KIF11	SMC2	ppi
KIF11	SMC4	ppi
KIF11	KIF4A	ppi
KIF11	TOP2A	ppi
KIF11	KIF15	ppi
KIF11	KIF20A	ppi
KIF11	RACGAP1	ppi
KIF11	NUSAP1	ppi
KIF11	PLK1	ppi
KIF11	PRC1	ppi
KIF11	MAD2L1	ppi
KIF11	NDC80	ppi
KIF11	TTK	ppi
KIF11	TPX2	ppi
KIF15	NCAPG	ppi
KIF15	KIF23	ppi
KIF15	NDC80	ppi
KIF15	SMC2	ppi
KIF15	PLK1	ppi
KIF15	TPX2	ppi
KIF15	SPAG5	ppi
KIF15	RRM2	ppi
KIF15	NEK2	ppi
KIF15	RACGAP1	ppi
KIF15	SMC4	ppi
KIF15	NUSAP1	ppi
KIF15	KIF4A	ppi
KIF15	TOP2A	ppi
KIF15	KIF2C	ppi
KIF15	KIF20A	ppi
KIF15	TTK	ppi
KIF15	MKI67	ppi
KIF1A	TUBA1A	ppi
KIF20A	NCAPG	ppi
KIF20A	TROAP	ppi
KIF20A	KIF23	ppi
KIF20A	NDC80	ppi
KIF20A	MAD2L1	ppi
KIF20A	PLK1	ppi
KIF20A	TPX2	ppi
KIF20A	SPAG5	ppi
KIF20A	UBE2C	ppi
KIF20A	RRM2	ppi
KIF20A	NEK2	ppi
KIF20A	MKI67	ppi
KIF20A	TTK	ppi
KIF20A	KIF2C	ppi
KIF20A	KIF4A	ppi
KIF20A	PTTG1	ppi
KIF20A	PRC1	ppi
KIF20A	PBK	ppi
KIF20A	NUSAP1	ppi
KIF20A	TOP2A	ppi
KIF20A	RACGAP1	ppi
KIF23	NCAPG	ppi
KIF23	NEK2	ppi
KIF23	SMC4	ppi
KIF23	KIF2C	ppi
KIF23	PBK	ppi
KIF23	TPX2	ppi
KIF23	SMC2	ppi
KIF23	MAD2L1	ppi
KIF23	TTK	ppi
KIF23	MCM3	ppi
KIF23	NDC80	ppi
KIF23	NUSAP1	ppi
KIF23	TOP2A	ppi
KIF23	KIF4A	ppi
KIF23	PRC1	ppi
KIF23	RACGAP1	ppi
KIF23	PLK1	ppi
KIF2A	PLK1	ppi
KIF2C	NCAPG	ppi
KIF2C	TROAP	ppi
KIF2C	NDC80	ppi
KIF2C	MAD2L1	ppi
KIF2C	PLK1	ppi
KIF2C	TPX2	ppi
KIF2C	SPAG5	ppi
KIF2C	UBE2C	ppi
KIF2C	RRM2	ppi
KIF2C	NEK2	ppi
KIF2C	MKI67	ppi
KIF2C	TTK	ppi
KIF2C	PRC1	ppi
KIF2C	PTTG1	ppi
KIF2C	PBK	ppi
KIF2C	NUSAP1	ppi
KIF2C	RACGAP1	ppi
KIF2C	KIF4A	ppi
KIF2C	TOP2A	ppi
KIF4A	NCAPG	ppi
KIF4A	NDC80	ppi
KIF4A	SMC2	ppi
KIF4A	MAD2L1	ppi
KIF4A	PLK1	ppi
KIF4A	TPX2	ppi
KIF4A	SPAG5	ppi
KIF4A	UBE2C	ppi
KIF4A	NEK2	ppi
KIF4A	MKI67	ppi
KIF4A	TTK	ppi
KIF4A	PTTG1	ppi
KIF4A	MCM3	ppi
KIF4A	NUSAP1	ppi
KIF4A	PBK	ppi
KIF4A	RACGAP1	ppi
KIF4A	TOP2A	ppi
KIF4A	PRC1	ppi
KPNA2	TPX2	ppi
KPNA2	PHGDH	ppi
KPNA2	PBK	ppi
LAMB2	LAMC2	ppi
LAMB2	LAMB3	ppi
LAMB3	LAMC2	ppi
LAMB3	MMP19	ppi
LAMB3	MMP12	ppi
LAMC2	PMP22	ppi
LAMC2	MMP19	ppi
LAMC2	MMP12	ppi
LBR	LMNB1	ppi
LBR	LMNA	ppi
LIG1	POLE2	ppi
LIG1	MSH6	ppi
LIG1	RRM1	ppi
LIG1	MCM6	ppi
LIG1	POLA2	ppi
LIG1	RFC5	ppi
LIG1	MCM3	ppi
LIG1	RFC4	ppi
LIG1	MCM2	ppi
LIG1	POLE	ppi
LIG1	PCNA	ppi
LMNA	LMNB1	ppi
LMNA	TMPO	ppi
LMNB1	TOP2A	ppi
LMNB1	TMPO	ppi
LPL	LRP1	ppi
LPL	PPARG	ppi
LPL	PPAP2B	ppi
LPL	PCSK5	ppi
LPL	RXRA	ppi
LRP1	SDC4	ppi
LRP1	TIMP3	ppi
LRP1	SERPINE2	ppi
LYN	PPP2R5A	ppi
LYN	MS4A2	ppi
LYN	PRKCD	ppi
LYN	SLA	ppi
LYN	PTPN13	ppi
LYN	PECAM1	ppi
MAD2L1	TRIP13	ppi
MAD2L1	NCAPG	ppi
MAD2L1	NDC80	ppi
MAD2L1	MCM6	ppi
MAD2L1	MCM2	ppi
MAD2L1	PLK4	ppi
MAD2L1	SMC2	ppi
MAD2L1	ZWINT	ppi
MAD2L1	TPX2	ppi
MAD2L1	PTTG1	ppi
MAD2L1	RACGAP1	ppi
MAD2L1	SMC4	ppi
MAD2L1	TYMS	ppi
MAD2L1	RRM1	ppi
MAD2L1	RRM2	ppi
MAD2L1	TACC3	ppi
MAD2L1	PRC1	ppi
MAD2L1	TOP2A	ppi
MAD2L1	RFC3	ppi
MAD2L1	RFC4	ppi
MAD2L1	PCNA	ppi
MAD2L1	NEK2	ppi
MAD2L1	NUSAP1	ppi
MAD2L1	PBK	ppi
MAD2L1	UBE2C	ppi
MAD2L1	PLK1	ppi
MAD2L1	TTK	ppi
MAP1B	RELN	ppi
MCM2	RFC2	ppi
MCM2	POLE2	ppi
MCM2	MSH2	ppi
MCM2	NASP	ppi
MCM2	TOPBP1	ppi
MCM2	MCM6	ppi
MCM2	SMC2	ppi
MCM2	TOP2A	ppi
MCM2	SMC4	ppi
MCM2	PLK1	ppi
MCM2	RRM2	ppi
MCM2	RRM1	ppi
MCM2	PCNA	ppi
MCM2	TYMS	ppi
MCM2	RFC5	ppi
MCM2	RFC3	ppi
MCM2	PRIM1	ppi
MCM2	POLA2	ppi
MCM2	RFC4	ppi
MCM2	POLE	ppi
MCM2	TIMELESS	ppi
MCM2	MCM3	ppi
MCM3	POLE2	ppi
MCM3	RNASEH2A	ppi
MCM3	MSH2	ppi
MCM3	NCAPG	ppi
MCM3	NASP	ppi
MCM3	MCM6	ppi
MCM3	POLA2	ppi
MCM3	SMC2	ppi
MCM3	PLK1	ppi
MCM3	RRM1	ppi
MCM3	TYMS	ppi
MCM3	POLE	ppi
MCM3	SMC4	ppi
MCM3	PRIM1	ppi
MCM3	RRM2	ppi
MCM3	PCNA	ppi
MCM3	RFC3	ppi
MCM3	RFC4	ppi
MCM3	PRC1	ppi
MCM3	RACGAP1	ppi
MCM3	RFC5	ppi
MCM3	TOP2A	ppi
MCM3	TIMELESS	ppi
MCM6	POLE2	ppi
MCM6	PLK1	ppi
MCM6	RRM2	ppi
MCM6	TIMELESS	ppi
MCM6	RFC5	ppi
MCM6	RFC4	ppi
MCM6	RFC3	ppi
MCM6	RRM1	ppi
MCM6	PCNA	ppi
MCM6	POLA2	ppi
MCM6	POLE	ppi
MCM6	PRIM1	ppi
MKI67	NCAPG	ppi
MKI67	NDC80	ppi
MKI67	TPX2	ppi
MKI67	SPAG5	ppi
MKI67	UBE2C	ppi
MKI67	SMC4	ppi
MKI67	RRM2	ppi
MKI67	TTK	ppi
MKI67	NUSAP1	ppi
MKI67	TOP2A	ppi
MSH2	PRIM1	ppi
MSH2	RRM1	ppi
MSH2	RFC4	ppi
MSH2	SMC3	ppi
MSH2	PRKDC	ppi
MSH2	POLE	ppi
MSH2	PCNA	ppi
MSH2	MSH6	ppi
MSH6	RAD21	ppi
MSH6	RFC4	ppi
MSH6	SMC3	ppi
MSH6	PRKDC	ppi
MSH6	POLE	ppi
MSH6	PCNA	ppi
MTHFD1	MTHFD2	ppi
MTHFD1	TYMS	ppi
MTHFD1	SHMT2	ppi
MTHFD2	TYMS	ppi
MTHFD2	SHMT2	ppi
MUC1	ST6GALNAC2	ppi
MUC1	SELE	ppi
MYB	SPI1	ppi
MYBL2	TFDP1	ppi
MYBL2	PLK1	ppi
MYH11	MYL9	ppi
MYH11	MYLK	ppi
MYH11	MYL6B	ppi
MYL6B	MYL9	ppi
MYL6B	MYLK	ppi
MYL9	MYLK	ppi
NASP	PCNA	ppi
NASP	RFC4	ppi
NASP	RBBP7	ppi
NCAPG	RFC4	ppi
NCAPG	RACGAP1	ppi
NCAPG	UBE2C	ppi
NCAPG	TACC3	ppi
NCAPG	PTTG1	ppi
NCAPG	RRM2	ppi
NCAPG	TYMS	ppi
NCAPG	PBK	ppi
NCAPG	RAD21	ppi
NCAPG	PLK1	ppi
NCAPG	TPX2	ppi
NCAPG	PRC1	ppi
NCAPG	NUSAP1	ppi
NCAPG	TOP2A	ppi
NCAPG	NDC80	ppi
NCAPG	TTK	ppi
NCAPG	SMC2	ppi
NCAPG	SMC4	ppi
NCF2	S100A8	ppi
NCF2	PRKCZ	ppi
NCF2	PRKCD	ppi
NDC80	TACC3	ppi
NDC80	PTTG1	ppi
NDC80	SMC3	ppi
NDC80	RFC4	ppi
NDC80	UBE2C	ppi
NDC80	RRM2	ppi
NDC80	TYMS	ppi
NDC80	SPAG5	ppi
NDC80	TPX2	ppi
NDC80	PBK	ppi
NDC80	PRC1	ppi
NDC80	TOP2A	ppi
NDC80	NUSAP1	ppi
NDC80	SMC4	ppi
NDC80	SMC2	ppi
NDC80	ZWINT	ppi
NDC80	TTK	ppi
NDC80	PLK1	ppi
NDC80	NEK2	ppi
NEK2	TPX2	ppi
NEK2	SPAG5	ppi
NEK2	UBE2C	ppi
NEK2	RRM2	ppi
NEK2	PRC1	ppi
NEK2	TTK	ppi
NEK2	PBK	ppi
NEK2	NUSAP1	ppi
NEK2	TOP2A	ppi
NFKBIA	TNFRSF1A	ppi
NFKBIA	RXRA	ppi
NFKBIA	TNFAIP3	ppi
NFKBIA	PRKCZ	ppi
NFKBIA	PRKCD	ppi
NFKBIA	TGM2	ppi
NME1	RRM1	ppi
NME1	RRM2	ppi
NUP107	SNRPB	ppi
NUP107	TOP2A	ppi
NUP107	SNRPD1	ppi
NUP107	RAE1	ppi
NUP107	NUP155	ppi
NUP155	SNRPB	ppi
NUP155	SNRPD1	ppi
NUP155	TOP2A	ppi
NUP155	RAE1	ppi
NUSAP1	SMC2	ppi
NUSAP1	PLK1	ppi
NUSAP1	TPX2	ppi
NUSAP1	SPAG5	ppi
NUSAP1	TACC3	ppi
NUSAP1	UBE2C	ppi
NUSAP1	SMC4	ppi
NUSAP1	RRM2	ppi
NUSAP1	TTK	ppi
NUSAP1	PTTG1	ppi
NUSAP1	PRC1	ppi
NUSAP1	RACGAP1	ppi
NUSAP1	TOP2A	ppi
NUSAP1	PBK	ppi
PAFAH1B3	RELN	ppi
PAICS	PPAT	ppi
PARP1	PRKDC	ppi
PARP1	PCNA	ppi
PARP1	TIMELESS	ppi
PBK	PLK1	ppi
PBK	TPX2	ppi
PBK	SPAG5	ppi
PBK	UBE2C	ppi
PBK	RRM2	ppi
PBK	TTK	ppi
PBK	PTTG1	ppi
PBK	PRC1	ppi
PBK	RACGAP1	ppi
PBK	TOP2A	ppi
PCNA	RFC2	ppi
PCNA	RNASEH2A	ppi
PCNA	RAD51AP1	ppi
PCNA	UNG	ppi
PCNA	POLA2	ppi
PCNA	RRM1	ppi
PCNA	TYMS	ppi
PCNA	POLE	ppi
PCNA	USP1	ppi
PCNA	PRIM1	ppi
PCNA	RRM2	ppi
PCNA	TFDP1	ppi
PCNA	RFC4	ppi
PCNA	RFC3	ppi
PCNA	RFC5	ppi
PCSK2	SCG5	ppi
PECAM1	VWF	ppi
PHGDH	PSPH	ppi
PHGDH	PSAT1	ppi
PIGR	SFTPC	ppi
PLCE1	RRAS	ppi
PLK1	TUBG1	ppi
PLK1	TOPBP1	ppi
PLK1	SMC2	ppi
PLK1	RAD21	ppi
PLK1	RRM2	ppi
PLK1	TOP2A	ppi
PLK1	TTK	ppi
PLK1	UBE2C	ppi
PLK1	SMC3	ppi
PLK1	TACC3	ppi
PLK1	SMC4	ppi
PLK1	RACGAP1	ppi
PLK1	PTTG1	ppi
PLK1	TPX2	ppi
PLK1	PRC1	ppi
PLK4	TTK	ppi
PLK4	STIL	ppi
PMAIP1	TFDP1	ppi
PMP22	YAP1	ppi
POLA2	RFC2	ppi
POLA2	POLE2	ppi
POLA2	RRM1	ppi
POLA2	SMC2	ppi
POLA2	RFC5	ppi
POLA2	RFC3	ppi
POLA2	RFC4	ppi
POLA2	POLE	ppi
POLA2	PRIM1	ppi
POLE	POLE2	ppi
POLE	RNASEH2A	ppi
POLE	RAD51AP1	ppi
POLE	RRM1	ppi
POLE	RFC5	ppi
POLE	RFC4	ppi
POLE	TIMELESS	ppi
POLE	PRIM1	ppi
POLE2	TOPBP1	ppi
POLE2	RFC3	ppi
POLE2	RFC5	ppi
POLE2	RFC4	ppi
POLE2	RAD51AP1	ppi
POLE2	PRIM1	ppi
PPAP2B	UGT8	ppi
PPARG	TNFRSF1A	ppi
PPARG	STAT6	ppi
PPARG	RXRA	ppi
PPP1R15A	TGFBR2	ppi
PRC1	SMC2	ppi
PRC1	TPX2	ppi
PRC1	TACC3	ppi
PRC1	UBE2C	ppi
PRC1	SMC4	ppi
PRC1	TTK	ppi
PRC1	TOP2A	ppi
PRC1	RACGAP1	ppi
PRIM1	RFC2	ppi
PRIM1	RNASEH2A	ppi
PRIM1	RRM1	ppi
PRIM1	TYMS	ppi
PRIM1	RFC5	ppi
PRIM1	RFC3	ppi
PRIM1	RFC4	ppi
PRKCD	SDC4	ppi
PRKCD	PRKCZ	ppi
PRKCZ	TNFRSF1A	ppi
PSAT1	PSPH	ppi
PSPH	SHMT2	ppi
PTGDS	PTGS2	ppi
PTPRB	SPRY2	ppi
PTPRB	TEK	ppi
PTTG1	TPX2	ppi
PTTG1	SPAG5	ppi
PTTG1	UBE2C	ppi
PTTG1	RRM2	ppi
PTTG1	TTK	ppi
PTTG1	TOP2A	ppi
RACGAP1	TPX2	ppi
RACGAP1	RRM1	ppi
RACGAP1	TOP2A	ppi
RAD21	SMC2	ppi
RAD21	SMC4	ppi
RAD21	SMC3	ppi
RAD51AP1	RFC2	ppi
RAD51AP1	TOP2A	ppi
RAD51AP1	USP1	ppi
RAD51AP1	RFC5	ppi
RAD51AP1	RFC4	ppi
RAD51AP1	RFC3	ppi
RAE1	SNRPD1	ppi
RAE1	TOP2A	ppi
RAE1	SNRPB	ppi
RAMP2	RAMP3	ppi
RAMP2	VIPR1	ppi
RBBP7	SCML2	ppi
RFC2	TIMELESS	ppi
RFC2	TOPBP1	ppi
RFC2	RFC3	ppi
RFC2	RFC4	ppi
RFC2	RFC5	ppi
RFC3	RNASEH2A	ppi
RFC3	TOPBP1	ppi
RFC3	TIMELESS	ppi
RFC3	RFC4	ppi
RFC3	RFC5	ppi
RFC4	TOPBP1	ppi
RFC4	RRM1	ppi
RFC4	TYMS	ppi
RFC4	RRM2	ppi
RFC4	TOP2A	ppi
RFC4	TIMELESS	ppi
RFC4	RFC5	ppi
RFC5	TOPBP1	ppi
RFC5	TIMELESS	ppi
RGS17	RGS2	ppi
RGS17	RGS7	ppi
RGS17	RGS4	ppi
RGS2	RGS4	ppi
RGS4	RGS7	ppi
RNASEH2A	TYMS	ppi
RRM1	TOP2A	ppi
RRM1	SMC4	ppi
RRM1	TYMS	ppi
RRM1	RRM2	ppi
RRM2	TPX2	ppi
RRM2	TYMS	ppi
RRM2	SPAG5	ppi
RRM2	UBE2C	ppi
RRM2	TFDP1	ppi
RRM2	TTK	ppi
RRM2	TOP2A	ppi
RXRA	SUPT16H	ppi
S100A12	S100A8	ppi
S100A12	S100A9	ppi
S100A8	S100A9	ppi
SCGN	SNAP25	ppi
SDC4	TFPI	ppi
SDC4	TGM2	ppi
SELENBP1	SQRDL	ppi
SELP	VWF	ppi
SERPINE2	VWF	ppi
SFTPB	SFTPC	ppi
SFTPB	SFTPD	ppi
SFTPC	SFTPD	ppi
SHMT2	TYMS	ppi
SLC6A4	STX1A	ppi
SMAD6	TGFBR2	ppi
SMC2	TPX2	ppi
SMC2	TTK	ppi
SMC2	TOP2A	ppi
SMC2	SMC3	ppi
SMC2	SMC4	ppi
SMC3	SMC4	ppi
SMC3	TIMELESS	ppi
SMC4	TTK	ppi
SMC4	TOP2A	ppi
SNAP25	STX1A	ppi
SNAP25	VAMP8	ppi
SNAP25	SYT1	ppi
SNRPB	SNRPD1	ppi
SPAG5	TROAP	ppi
SPAG5	TPX2	ppi
SPAG5	TTK	ppi
SPAG5	UBE2C	ppi
SPAG5	TOP2A	ppi
SPI1	TFDP1	ppi
SPTBN1	TGFBR2	ppi
STMN1	TUBA1A	ppi
STX11	VAMP8	ppi
STX1A	VAMP8	ppi
STX1A	SYT1	ppi
TACC3	TTK	ppi
TFDP1	TOPBP1	ppi
TFDP1	TYMS	ppi
TFDP1	TOP2A	ppi
TGFBR2	TGFBR3	ppi
TGFBR2	YAP1	ppi
TIMELESS	TOPBP1	ppi
TMPO	VRK1	ppi
TNFAIP3	TNFRSF1A	ppi
TNNC1	TNNT1	ppi
TNS1	ZYX	ppi
TOP2A	TROAP	ppi
TOP2A	TPX2	ppi
TOP2A	TYMS	ppi
TOP2A	UBE2C	ppi
TOP2A	TTK	ppi
TPX2	TTK	ppi
TPX2	UBE2C	ppi
TREM1	TYROBP	ppi
TRO	TROAP	ppi
TTK	UBE2C	ppi
TUBA1A	TUBB	ppi
TUBA1A	TUBB3	ppi
TYMS	UNG	ppi
TYMS	UBE2C	ppi
